# Supplementary material for: BRD2 inhibition blocks SARS-CoV-2 infection by reducing transcription of the host cell receptor ACE2
Source: bioRxiv. 2021 Sep 20:2021.01.19.427194. Originally published 2021 Jan 19. Preprint. [Version 2] doi: 10.1101/2021.01.19.427194 (PMC7836110; doi:10.1101/2021.01.19.427194)
Supplement: Supplement 2 — Extended Data Table 2: Results from Quant-Seq experiments. The first six tabs show the results of differential gene expression analyses for ACE2 knockdown, ABBV-744 treatment, BRD2 knockdown, JQ1 treatment, SARS-CoV-2 protein E overexpression and COMP knockdown, respectively, using edgeR (see Methods for details). Columns are: Gene symbol, log2-fold change, log2 counts per million, F value, P value and FDR by the Benjamini-Hochberg method. The ‘TPM’ tab shows the raw Transcripts Per Million (TPM) values for all samples. Columns: treatment conditions with 2 replicates each. Rows: all genes in the human transcriptome reference. The last tab provides the numerical values underlying the heatmap in Figure 4a. Columns: treatment conditions Rows: genes that are among top 50 differentially expressed genes in any of the conditions. [file media-2.xlsx]

## Sheet: ACE2_DEG
	logFC	logCPM	F	PValue	FDR
MT-ATP8	-2.23182	12.0937	289.504	6.89425e-65	2.66814e-60
MT-ATP6	-1.73224	11.8273	174.676	7.25121e-40	1.40314e-35
MT-ND4	-1.47428	13.3138	153.669	2.79645e-35	3.60751e-31
MTND1P23	-1.73234	10.7178	151.6	7.91819e-35	7.66105e-31
MT-ND6	-1.79059	9.75564	142.718	6.90617e-33	5.34551e-29
MT-CO2	-1.43689	13.0789	142.183	9.0399e-33	5.83089e-29
UTP14C	-10.5872	3.52669	127.402	1.54056e-29	8.51732e-26
MT-ND5	-1.40883	11.6744	115.523	6.12216e-27	2.96167e-23
MT-CYB	-1.48616	10.6634	112.566	2.71768e-26	1.16863e-22
MTATP6P1	-1.94021	7.05064	109.103	1.55823e-25	6.03051e-22
MT-ND1	-1.48853	10.2246	106.6	5.50461e-25	1.93667e-21
TBC1D3L	4.54059	3.7454	104.472	1.61103e-24	5.1957e-21
SCARNA22	1.87833	6.55957	93.6494	3.79791e-22	1.13064e-18
MT-CO3	-1.16344	12.726	90.5185	1.84672e-21	5.105e-18
ANKRD1	-1.46845	9.43547	89.7019	2.78992e-21	7.19817e-18
MT-ND2	-1.10361	12.9635	84.0305	4.90457e-20	1.18632e-16
CCN2	-1.6098	7.48769	83.424	6.66493e-20	1.50772e-16
HLA-DRA	2.20359	5.40213	83.3235	7.01247e-20	1.50772e-16
LCN2	1.37386	8.82394	76.5026	2.21141e-18	4.50442e-15
WFDC2	1.76994	6.21899	75.6496	3.40577e-18	6.59034e-15
NPM1P27	-8.89099	3.5167	73.0849	1.24824e-17	2.30039e-14
CCN1	-1.53083	7.15442	70.8284	3.91545e-17	6.88781e-14
SNORA79	11.0705	2.21547	70.4361	4.77655e-17	8.03727e-14
FOSB	-2.87087	4.43185	67.8998	1.72777e-16	2.7861e-13
DNMT3A	-1.34453	8.26709	67.6866	1.92493e-16	2.97987e-13
UBD	-1.96849	5.37016	66.21	4.07037e-16	6.05874e-13
FOS	-3.12715	3.85384	65.2296	6.69306e-16	9.59363e-13
HLA-DRB1	2.32433	4.6335	63.8927	1.31897e-15	1.82306e-12
PMEPA1	-1.05002	10.9632	59.5978	1.16757e-14	1.50829e-11
CFTR	1.47941	6.57224	59.5951	1.16919e-14	1.50829e-11
CEACAM6	-2.45495	4.23873	57.2389	3.87165e-14	4.83345e-11
TMSB4X	-1.06038	10.039	54.1088	1.90223e-13	2.30057e-10
EGR1	-1.2907	7.48231	53.9542	2.05792e-13	2.41344e-10
HMGN1P38	2.85036	4.02065	53.3488	2.8004e-13	3.1876e-10
FOSL1	-2.05844	4.73609	53.0272	3.29856e-13	3.64736e-10
ST13P15	1.55331	5.9194	52.5477	4.21029e-13	4.52618e-10
CTSE	-1.40561	6.4293	52.058	5.40264e-13	5.65102e-10
RHOB	-1.62597	5.6209	50.9302	9.59487e-13	9.77187e-10
DKK1	-1.82789	4.98086	49.7212	1.7764e-12	1.76278e-09
TMSB4XP4	-1.19143	7.49679	47.2137	6.379e-12	6.17184e-09
KRT17	1.09327	8.47208	46.6266	8.60685e-12	8.12423e-09
H2AC19	4.97795	2.41902	45.8834	1.2576e-11	1.15882e-08
MALAT1	-0.784358	13.375	45.1039	1.8722e-11	1.68503e-08
S100A6	-0.968545	9.98426	44.9961	1.97816e-11	1.73992e-08
F3	-1.30434	6.42949	44.8847	2.09394e-11	1.80084e-08
CAPN12	-0.978834	9.77146	44.7136	2.28504e-11	1.92247e-08
APOL1	1.09145	7.95663	43.1552	5.06562e-11	4.17116e-08
SNORD13	1.21145	6.81396	42.5712	6.82766e-11	5.50495e-08
PLAU	-1.16914	7.05554	42.0379	8.9676e-11	7.08276e-08
RARRES1	1.06011	8.06726	41.6383	1.10006e-10	8.51466e-08
HES1	-1.08134	7.81169	41.5598	1.14511e-10	8.68958e-08
CXCL5	0.887671	10.6295	41.1203	1.43377e-10	1.06708e-07
CTSD	0.994453	8.88384	41.039	1.49467e-10	1.09142e-07
NPIPA8	-9.16019	2.11639	40.6321	1.84059e-10	1.31913e-07
GAPVD1	0.976172	9.05229	40.5081	1.96114e-10	1.37997e-07
MT-CO1	-0.859437	10.9124	39.9538	2.60439e-10	1.79987e-07
SEMA7A	-1.40931	5.79124	39.8041	2.81193e-10	1.9092e-07
CFB	1.38263	5.58061	37.9198	7.38171e-10	4.92551e-07
ITGB1P1	1.27145	5.95862	36.9503	1.21337e-09	7.92155e-07
ANKRD30BP2	-1.92385	4.49983	36.9268	1.22812e-09	7.92155e-07
MT-TF	1.09535	7.01065	36.6455	1.41874e-09	9.0011e-07
PSAT1	-1.42858	5.32146	36.2213	1.76364e-09	1.10088e-06
COL6A3	-1.08465	7.07367	36.1293	1.84888e-09	1.13577e-06
SCARNA18	3.16272	2.99809	35.5373	2.50526e-09	1.51494e-06
MAP1B	1.03165	7.61529	35.2713	2.87172e-09	1.70982e-06
LOXL2	3.61061	2.95305	35.0834	3.16255e-09	1.85445e-06
VSIG1	-1.34305	5.52727	34.9424	3.40007e-09	1.96397e-06
AGAP5	-4.94938	2.4842	34.6444	3.96232e-09	2.25508e-06
RNU4ATAC	0.85549	9.71488	34.0243	5.44892e-09	3.05621e-06
CD74	1.04544	7.0721	33.542	6.98198e-09	3.86014e-06
ANKRD36B	-1.39038	5.33615	32.9683	9.37727e-09	5.11141e-06
HLA-DQB1	1.23251	5.76675	31.9796	1.55953e-08	8.3827e-06
UGT1A6	3.86306	2.54112	31.5543	1.94128e-08	1.02917e-05
PINK1	-7.5386	2.72414	30.8385	2.80674e-08	1.46789e-05
PTP4A1	1.14862	5.9577	30.5322	3.28672e-08	1.69599e-05
RPS10-NUDT3	0.886678	8.09196	29.4159	5.84458e-08	2.9762e-05
CCDC144CP	-4.35733	2.44854	29.0378	7.10381e-08	3.53709e-05
UBASH3B	-1.32279	5.20579	29.031	7.12884e-08	3.53709e-05
CXCL8	-1.42588	4.8253	28.7431	8.27116e-08	4.05193e-05
H4C3	0.758963	10.2033	28.5803	8.99624e-08	4.35205e-05
PYCR1	-1.26435	5.3419	28.3836	9.95863e-08	4.75814e-05
IL18	-1.38638	4.95735	28.2365	1.07445e-07	5.07101e-05
MEA1	0.888407	7.79851	28.061	1.1764e-07	5.48527e-05
FN1	1.06935	6.11471	27.7725	1.36558e-07	6.29159e-05
TGM2	-0.927787	7.20567	27.3647	1.68599e-07	7.67643e-05
FST	-2.08205	3.60047	27.2094	1.82701e-07	8.22175e-05
SNORA12	2.40091	3.26346	27.0803	1.95321e-07	8.64274e-05
JUNB	-0.975852	6.667	27.0684	1.96522e-07	8.64274e-05
RN7SL5P	1.55165	4.44918	26.8929	2.15205e-07	9.35803e-05
SLC39A7	0.999189	6.46012	26.7839	2.27692e-07	9.791e-05
LINC01630	-6.44275	1.72394	26.1931	3.09135e-07	0.000131471
FABP5	-1.12789	5.77699	26.0489	3.3311e-07	0.000140127
CRIP2	1.17289	5.44872	25.8613	3.67099e-07	0.000152765
SEC61G	-1.00088	6.3057	25.8322	3.72668e-07	0.000153127
INHBA	-0.948324	6.83687	25.8156	3.75883e-07	0.000153127
ID1	-0.913545	7.00624	25.6228	4.15386e-07	0.000167457
PLAUR	-1.10475	5.76916	25.6021	4.19863e-07	0.000167517
RPS10	0.711151	10.1524	24.9677	5.83345e-07	0.000230368
SOCS3	-1.4871	4.43594	24.8655	6.1511e-07	0.000240458
NECTIN1	-2.55578	3.03364	24.6953	6.71868e-07	0.00026002
GREM1	-1.0216	6.03671	24.6495	6.88057e-07	0.000263648
SLC25A5	-0.882641	7.09581	24.3294	8.12384e-07	0.000308236
EMC10	0.877051	7.15697	24.1722	8.81472e-07	0.000331202
BEX5	1.19904	5.29416	23.8457	1.04432e-06	0.000388617
DOCK5	-1.015	5.95582	23.4795	1.26321e-06	0.000465596
ANGPTL4	-2.29411	4.26099	23.4029	1.31454e-06	0.000479942
ANKRD20A5P	-4.90098	2.22268	23.1551	1.49524e-06	0.000540817
EMX2	-1.30092	4.85694	22.8342	1.76691e-06	0.000633161
SLX1B-SULT1A4	-4.0511	1.99254	22.7795	1.81787e-06	0.000645443
SKIL	-0.794318	7.87307	22.7516	1.84447e-06	0.000648934
CYP1B1	1.04949	5.66328	22.6791	1.9154e-06	0.00066782
NECTIN3	0.890768	6.63227	22.5906	2.00567e-06	0.000693047
CD82	1.21816	4.95931	22.4107	2.20258e-06	0.000754354
C1orf56	-1.12364	5.27987	22.099	2.59067e-06	0.000878749
CLDN3	0.771204	8.02698	22.0839	2.6112e-06	0.000878749
ITGA2	-0.881965	6.62172	21.9827	2.75255e-06	0.000916614
MAP2K3	-0.954434	6.05336	21.9698	2.77109e-06	0.000916614
KRT80	-1.12524	5.29309	21.7345	3.13264e-06	0.00102743
MT1X	-3.53323	2.32276	21.6703	3.23914e-06	0.00105343
LRATD2	-1.05765	5.50164	21.6221	3.32165e-06	0.00107126
PDZK1IP1	1.04981	5.48942	21.4366	3.65888e-06	0.00117027
STK38	0.91263	6.27557	21.3194	3.88946e-06	0.00123382
FCRL2	-8.62131	1.21732	21.1762	4.19124e-06	0.00131874
PSMB9	0.923281	6.1546	21.0898	4.38454e-06	0.00136844
PTGER4	-2.37162	2.96981	20.8905	4.86523e-06	0.00149318
NMNAT3	-0.896815	6.36674	20.8772	4.8991e-06	0.00149318
IFI6	0.83265	6.88052	20.8768	4.89998e-06	0.00149318
SRSF2	-0.86248	6.57029	20.8286	5.02495e-06	0.0015193
HK2	-1.23941	4.713	20.672	5.45307e-06	0.00163596
TCF25	0.766756	7.7011	20.6081	5.63824e-06	0.0016785
RN7SL440P	1.40578	4.38892	20.4528	6.11453e-06	0.0018064
PGM2L1	0.941826	6.00502	20.4366	6.16655e-06	0.00180797
NCDN	1.24551	4.74777	20.3144	6.57302e-06	0.00191265
RHPN2	-1.43534	4.19989	20.23	6.8695e-06	0.001984
STAT3	0.768158	7.56171	20.1397	7.20157e-06	0.0020645
DUSP1	-1.54145	4.08002	20.1086	7.31981e-06	0.00208297
BTG1	0.691311	8.8905	20.0606	7.50588e-06	0.00212033
SLC7A14-AS1	-8.47409	1.17716	19.9994	7.74995e-06	0.00215999
FA2H	-1.288	4.53384	19.9974	7.75791e-06	0.00215999
H4C14	1.97326	3.4702	19.8829	8.23672e-06	0.00227242
ALDOA	0.703384	8.58832	19.8731	8.27915e-06	0.00227242
PRRG3	-0.704659	8.53074	19.7758	8.71127e-06	0.00237419
CKB	-1.12946	5.07346	19.6857	9.13193e-06	0.00247143
ALDH1A3	-0.678805	9.01644	19.662	9.24585e-06	0.00248489
RPL22P1	9.51941	0.662212	19.5575	9.76527e-06	0.00260638
LAMA5	-0.880885	6.18197	19.4501	1.03305e-05	0.00273836
SLC6A14	-0.844877	6.44063	19.3967	1.06233e-05	0.00278335
GPANK1	0.953302	5.74854	19.3929	1.06441e-05	0.00278335
CACNA1D	-1.29484	4.50677	19.3505	1.08835e-05	0.00282685
CCND1	-0.70599	8.33979	19.3148	1.10885e-05	0.0028609
PCDHB9	-2.03493	3.28847	19.2821	1.12798e-05	0.00287802
KRTAP2-3	-2.23273	3.36136	19.2781	1.13036e-05	0.00287802
SNORA79B	2.7659	2.52825	19.1275	1.22318e-05	0.003094
RPL23P4	-8.09818	1.26344	18.9301	1.35644e-05	0.00340882
MACROD2	1.17196	4.76857	18.7833	1.46495e-05	0.00365774
IGF2	-7.93813	1.32435	18.6983	1.53174e-05	0.00379999
DSE	1.58863	3.82153	18.6541	1.56768e-05	0.00386439
ZNF493	-2.61558	2.6784	18.5361	1.66774e-05	0.004085
SPOP	0.755675	7.27233	18.4676	1.72876e-05	0.00420784
TTTY10	-0.817625	6.54297	18.4384	1.75549e-05	0.00424619
CCNL1	-0.772362	7.06116	18.4117	1.78027e-05	0.0042794
SLC39A10	0.786247	6.82053	18.3794	1.81069e-05	0.00432564
EIF1AXP1	0.877401	6.05372	18.3624	1.82692e-05	0.00433092
PGF	-3.38207	2.34815	18.3537	1.83528e-05	0.00433092
RELT	-2.64937	2.65587	18.236	1.95218e-05	0.00457887
NF2	-0.761799	7.12795	18.1447	2.04809e-05	0.00477489
H2AC13	0.825382	6.38943	18.0998	2.09697e-05	0.00485958
RCC2-AS1	-1.03134	5.16847	18.0284	2.17709e-05	0.00501522
PCLO	0.831798	6.34776	17.9872	2.22474e-05	0.00509466
TNFRSF12A	-0.795892	6.59235	17.9234	2.30051e-05	0.00523718
FSIP2	-1.42423	4.1415	17.7609	2.50557e-05	0.00567064
ASAP1-IT2	-8.35081	1.01644	17.6624	2.63869e-05	0.00590879
SCCPDH	-1.15845	4.6717	17.6518	2.65349e-05	0.00590879
PALLD	1.36639	4.21042	17.6496	2.6566e-05	0.00590879
AGO2	-0.783369	6.65021	17.5664	2.77533e-05	0.00613761
JUN	-0.766609	6.89336	17.5244	2.83726e-05	0.00623892
NEU1	0.721189	7.49799	17.4813	2.90239e-05	0.00634607
HIPK2	-0.905866	5.72497	17.4209	2.996e-05	0.00649336
YWHAQP5	-8.37978	0.980821	17.4163	3.00331e-05	0.00649336
MRPS18B	0.682608	8.0162	17.328	3.14608e-05	0.00676424
FYB1	0.930759	5.61403	17.2948	3.2016e-05	0.0068299
CCL16	-7.45935	1.45842	17.2887	3.21191e-05	0.0068299
CXCL14	-1.21346	4.54041	17.2363	3.30169e-05	0.00698244
SLC9A3-AS1	3.62296	3.14972	17.1745	3.41086e-05	0.00717411
LTO1	-0.823635	6.26056	17.1337	3.48488e-05	0.00729018
MT-RNR2	-0.395782	16.5809	17.1201	3.50994e-05	0.00730313
ZC2HC1A	1.04564	5.03805	17.073	3.598e-05	0.00744632
CES4A	-2.7948	2.5164	17.0551	3.63217e-05	0.00747705
RNF181	0.777556	6.59034	17.0301	3.68023e-05	0.0075359
DCTN1	0.782498	6.54053	17.0146	3.71037e-05	0.00755764
LACTB2-AS1	-1.10975	4.86115	16.9692	3.8002e-05	0.00770009
TERC	1.05621	4.99138	16.8717	4.00061e-05	0.00806393
CAMK2N1	-0.777507	6.54167	16.8093	4.13419e-05	0.00829002
CNPY3	0.892783	5.72408	16.7878	4.18144e-05	0.00834153
LMNA	-0.689432	7.59689	16.4397	5.0237e-05	0.00997037
ATP6V1B2	-0.932253	5.46128	16.398	5.13549e-05	0.0101402
SNORD3A	1.01948	5.04453	16.3502	5.26641e-05	0.0103459
SLC7A11	-0.77862	6.40055	16.2008	5.69842e-05	0.0111381
PSMA3	-0.772165	6.45086	16.1467	5.86373e-05	0.0114036
TMEM97	0.672	7.75573	16.1078	5.98518e-05	0.0115816
DPYSL3	-1.50046	3.78223	16.0464	6.18248e-05	0.0119039
TPM2	0.864831	5.74032	16.0226	6.26075e-05	0.0119949
ZNF483	-2.0147	3.14887	16.0079	6.30943e-05	0.0120286
SMAD3	-0.788829	6.27568	15.9598	6.47195e-05	0.012278
PRMT2	0.76019	6.50928	15.9165	6.62167e-05	0.0125007
PRNP	-1.31085	4.10506	15.7964	7.05558e-05	0.0132552
SP100	-0.645678	8.11422	15.7313	7.30252e-05	0.0135958
PCF11-AS1	8.70601	0.569032	15.7301	7.30709e-05	0.0135958
CORT	-7.7067	1.11707	15.6258	7.72122e-05	0.0142976
PFN1	-0.669198	7.61669	15.5269	8.13613e-05	0.0149941
HSPD1P11	-7.18543	1.43519	15.51	8.20901e-05	0.0150567
CEBPZOS	-0.748783	6.53858	15.5002	8.25178e-05	0.0150638
C1QBP	-1.08021	4.6765	15.4899	8.29684e-05	0.0150749
STARD3	0.545828	10.4625	15.3592	8.89088e-05	0.0160788
THRA	0.687566	7.26314	15.3271	9.04305e-05	0.0162542
MTUS1	0.824113	5.89674	15.3211	9.0719e-05	0.0162542
MX1	0.807201	5.93926	15.3086	9.13244e-05	0.0162873
CYP46A1	-5.31727	1.51741	15.2489	9.42567e-05	0.0167332
TMBIM1	-0.708199	6.91055	15.1898	9.72528e-05	0.0171297
NUS1P1	7.73133	0.935114	15.1874	9.73754e-05	0.0171297
ERGIC3	0.718655	6.77428	15.1508	9.92821e-05	0.017386
DSG2-AS1	-8.34385	0.735188	15.0846	0.000102823	0.017925
EREG	-0.581662	9.31159	15.0748	0.000103357	0.0179285
ABCC2	-4.49903	1.4427	15.0673	0.00010377	0.0179285
IL32	-1.02238	4.87191	15.0507	0.000104687	0.0180066
TXN	-0.787332	6.04167	15.0326	0.000105695	0.0180995
UGT2B7	1.00189	4.90766	14.9976	0.000107674	0.0183572
CUTA	0.77072	6.19677	14.9823	0.000108552	0.0184258
BORCS6	1.23344	4.20495	14.9623	0.000109708	0.0184614
IGFBP2	0.952323	5.15013	14.9621	0.000109716	0.0184614
FAM72A	0.98958	4.96057	14.8693	0.00011525	0.0193087
TOMM40	-0.835261	5.74291	14.8479	0.000116566	0.0194449
PGAP3	0.609329	8.50515	14.8199	0.000118307	0.0196506
CNNM4	-1.08307	4.65052	14.754	0.000122515	0.0202626
NEUROD2	2.03656	2.87642	14.7282	0.000124204	0.0204546
B4GAT1	1.27547	4.06054	14.7068	0.000125623	0.0206006
KLF6	-0.650668	7.64604	14.6317	0.000130724	0.0213467
ABCA5	-1.42599	4.023	14.5619	0.000135663	0.02206
TBCC	1.13119	4.44203	14.4328	0.000145281	0.0235252
KCNJ3	-1.39144	3.85583	14.4192	0.000146333	0.0235968
RN7SL491P	-7.84493	0.885343	14.3995	0.000147875	0.0237464
DISC1	-5.59834	1.15711	14.3901	0.000148612	0.0237662
KCNE4	-8.62011	0.534452	14.3733	0.000149948	0.0238029
BHLHE41	-1.34379	3.88667	14.3717	0.000150071	0.0238029
ACTN4	-0.553904	9.70739	14.3614	0.000150894	0.0238357
ATG101	1.74255	3.21667	14.3392	0.000152683	0.0240203
STAMBP	-0.905317	5.25407	14.3149	0.000154666	0.0242337
MICAL2	-0.738845	6.31937	14.3059	0.000155407	0.0242516
GCC1	0.672315	7.15984	14.2977	0.000156085	0.0242596
GBP2	1.00233	4.78665	14.2384	0.000161084	0.0249365
CETN3	0.638037	7.64725	14.2218	0.000162509	0.0250568
AKR1C3	0.829609	5.6353	14.1632	0.000167656	0.0256777
TRAPPC6A	0.758319	6.11066	14.1608	0.000167863	0.0256777
OGFOD2	1.73296	3.2133	14.1264	0.000170964	0.0260491
APOBEC3A	7.55576	0.864257	14.1116	0.000172314	0.0261518
PTPRF	-0.619892	7.87519	14.0205	0.000180863	0.0273422
C20orf203	7.40617	0.958991	13.9929	0.000183539	0.0276387
DCAF11	0.688188	6.77933	13.9751	0.000185283	0.0277932
MAGI2-AS3	-2.73365	2.26083	13.9516	0.000187613	0.028034
CAVIN1	0.879465	5.37023	13.9188	0.000190921	0.0284186
RWDD1	-0.773818	5.94174	13.883	0.00019459	0.0288537
DUSP5	-1.06964	4.54199	13.8274	0.00020043	0.0296063
SPECC1L-ADORA2A	-8.18901	0.64157	13.7948	0.000203938	0.0300099
ROGDI	1.20043	4.17895	13.7737	0.000206249	0.030235
VPS51	0.840306	5.49706	13.7339	0.000210659	0.0306604
PARPBP	0.920214	5.11028	13.7332	0.000210735	0.0306604
RCAN2	8.41373	0.434906	13.7095	0.000213419	0.0309345
PKP2	-0.945887	4.98784	13.7006	0.000214429	0.0309599
EEF1D	0.61496	7.84528	13.6939	0.000215194	0.0309599
S100A14	-0.790109	5.78032	13.6681	0.000218175	0.0312726
PNP	-1.32657	3.83569	13.6417	0.000221266	0.0315986
MYL12A	-0.625219	7.63245	13.6175	0.000224128	0.0318896
S1PR3	-5.01089	1.31847	13.6043	0.00022571	0.0319121
H1-0	-0.690391	6.65828	13.5942	0.000226928	0.0319121
LINC01962	1.0911	4.45448	13.5924	0.000227144	0.0319121
SOD3	1.1965	4.12493	13.5888	0.000227584	0.0319121
SNRPF	-0.699529	6.5078	13.5326	0.000234502	0.0327635
PLTP	0.749016	6.09842	13.52	0.000236076	0.0328359
LINC01460	-8.38431	0.520513	13.51	0.000237342	0.0328359
CBWD6	-3.40278	1.9016	13.5082	0.000237566	0.0328359
MT-TV	0.692089	6.57866	13.4924	0.00023958	0.0329964
TM2D2	-0.727941	6.23821	13.4791	0.000241279	0.0331126
TPP1	0.807468	5.67291	13.4433	0.000245926	0.033631
SLC16A1	-0.703404	6.47651	13.4334	0.000247232	0.0336905
P4HA3-AS1	-8.11031	0.628956	13.4224	0.000248683	0.0337694
PALMD	1.16688	4.17583	13.3386	0.000260048	0.0351892
YPEL3	1.08763	4.42124	13.2799	0.000268312	0.0360425
PKM	0.507632	10.4581	13.2782	0.000268561	0.0360425
UBR2	0.778287	5.81205	13.2741	0.000269148	0.0360425
MED24	0.582866	8.34951	13.2655	0.000270391	0.0360842
TMEM198B	-8.36675	0.494799	13.2581	0.00027145	0.036101
GAL3ST4	-7.94413	0.677606	13.2302	0.000275524	0.0362711
ADAT1	0.865801	5.30702	13.227	0.000276001	0.0362711
LINC02269	5.0846	1.23623	13.2247	0.000276334	0.0362711
TADA2A	0.676	6.68606	13.2237	0.000276478	0.0362711
MIDN	-0.674022	6.71026	13.1834	0.000282496	0.0369354
H2AJ	0.764297	5.87189	13.1722	0.000284178	0.0370302
CKLF	-0.717968	6.22304	13.1622	0.000285712	0.0371052
SLC6A8	-1.04757	4.62053	13.147	0.000288032	0.0372212
CDKN2D	-1.58533	3.35907	13.1352	0.000289857	0.0372212
PTGES	1.01282	4.66591	13.135	0.000289887	0.0372212
OCLNP1	3.6383	1.51097	13.1313	0.000290452	0.0372212
SLC7A6	-1.06531	4.56784	13.1121	0.000293447	0.0374809
GRN	0.602731	7.82225	13.0958	0.000296005	0.0376831
SRD5A3	0.843555	5.38721	13.0892	0.000297061	0.0376937
RPL22L1	-0.691491	6.45217	13.0731	0.000299625	0.0378948
NEAT1	-0.544989	9.46111	13.0367	0.000305494	0.0382132
TRIM31	0.883334	5.1312	13.0322	0.000306236	0.0382132
SNORD26	0.610445	7.65602	13.0208	0.000308104	0.0382132
MIEN1	0.504008	10.4092	13.0195	0.000308319	0.0382132
NDRG1	1.42697	3.54389	13.019	0.000308408	0.0382132
TUBA1A	-0.84734	5.51307	13.0171	0.000308715	0.0382132
GPR89B	1.62208	3.29651	13.0116	0.000309619	0.0382132
YWHAZP10	8.26973	0.390905	13.0091	0.000310042	0.0382132
EDN1	-0.809491	5.5752	12.9955	0.000312295	0.0383686
MRPL9	0.992217	4.67281	12.9811	0.000314714	0.0385435
TESC	-0.623965	7.38722	12.9598	0.000318301	0.0388598
HYKK	-1.07652	4.48001	12.9515	0.000319722	0.0389105
CHD7	-0.799045	5.62116	12.8862	0.000331066	0.0401648
YIPF3	0.809474	5.55719	12.8612	0.000335518	0.0405778
OR7A17	2.05435	2.80377	12.8508	0.000337388	0.0406768
NSMCE2	0.771182	5.74937	12.8274	0.000341635	0.0410609
LYZ	-0.745171	5.92562	12.8159	0.000343751	0.0411873
C3	1.02513	4.51816	12.8038	0.000345983	0.0413268
PSMA5	-1.29494	3.82945	12.7861	0.000349271	0.0415364
DRAP1	-0.821674	5.48514	12.7828	0.000349884	0.0415364
RPL41	0.442275	12.3304	12.7548	0.000355154	0.042033
MANBAL	0.665348	6.65184	12.7425	0.000357496	0.0420872
FSCN1	-1.09818	4.35181	12.731	0.000359709	0.0420872
EGF	-7.45366	0.863745	12.7301	0.000359886	0.0420872
ANXA10	-1.20689	3.9839	12.7297	0.000359962	0.0420872
CXCL6	1.34366	3.69224	12.6909	0.000367498	0.042839
RN7SL718P	-2.36979	2.5456	12.6576	0.000374101	0.0433655
MPC1	0.841519	5.2975	12.6569	0.000374255	0.0433655
NFKBIL1	0.817525	5.43695	12.6424	0.000377166	0.0435723
OR2I1P	-4.08906	1.39055	12.6191	0.000381884	0.0439443
RBM8A	0.595829	7.74289	12.6153	0.000382657	0.0439443
CSRP1	-0.980365	4.71576	12.5919	0.000387478	0.0443662
MRPL49	-0.802084	5.50584	12.5611	0.000393925	0.0449714
RAB43	-1.63058	3.22248	12.555	0.000395216	0.0449861
TMEM131L	-1.65763	3.21239	12.5278	0.000401004	0.045511
ATP5MGL	0.708844	6.18402	12.5149	0.000403793	0.0456935
CCDC82	0.887744	5.09834	12.4978	0.000407503	0.045888
ADGRF1	0.637398	6.9736	12.496	0.000407882	0.045888
CD44	-0.583759	7.89582	12.4845	0.000410407	0.0460381
RPAIN	-0.957681	4.73996	12.4789	0.000411646	0.0460437
OLMALINC	-0.612943	7.41642	12.4509	0.000417857	0.0464768
CBWD3	-1.24711	3.95905	12.4464	0.000418873	0.0464768
EEF1A1	-0.455494	11.6345	12.4406	0.000420173	0.0464768
AKT1	-1.00357	4.54455	12.4359	0.000421218	0.0464768
AP4B1-AS1	-8.01729	0.525842	12.4346	0.000421523	0.0464768
CAPNS1	0.546303	8.80524	12.4219	0.000424394	0.0465447
CAMTA1	-0.938391	4.79373	12.4195	0.000424933	0.0465447
GATAD1	0.699194	6.22029	12.416	0.000425747	0.0465447
LARP4B	-0.700814	6.18304	12.3787	0.000434324	0.0473486
PAXBP1	-0.999141	4.62403	12.3624	0.000438148	0.0476314
HNRNPCP2	-8.00695	0.520523	12.3103	0.000450537	0.048841
KDM1B	1.49933	3.4199	12.3014	0.000452701	0.0489385
EIF3EP2	-0.987575	4.73021	12.2898	0.000455514	0.0491054
MERTK	8.62908	0.1482	12.2627	0.000462165	0.049684
AHNAK2	-0.635743	6.96661	12.2526	0.00046469	0.0498171
SERPINB9	-1.08726	4.29166	12.2433	0.000467009	0.0499145
SH3BP4	-0.916085	4.87259	12.2386	0.000468179	0.0499145
PFDN4	0.583542	7.769	12.1993	0.000478148	0.0508374
SNRNP70	-0.703145	6.13554	12.169	0.000485986	0.0515292
SMG1P1	-1.2575	3.89016	12.1135	0.000500671	0.0529411
SELENOT	-0.636846	6.83889	12.1023	0.000503664	0.0531102
MUC5AC	-0.692247	6.15493	12.0974	0.000505015	0.0531102
DDX21	-0.52573	9.15664	12.0772	0.000510497	0.0534253
FBL	0.53179	8.98467	12.0762	0.000510771	0.0534253
HNRNPL	-0.690844	6.2229	12.0614	0.000514856	0.0537074
TRIAP1	0.695846	6.14129	12.0188	0.000526752	0.0548006
CDH6	-1.17098	4.18587	12.0009	0.000531834	0.0550383
UFC1	0.713142	5.9662	12.0007	0.000531881	0.0550383
NOP10	-0.73644	5.80028	11.9794	0.000538005	0.0554126
SLC2A1	-0.775947	5.56153	11.9782	0.000538362	0.0554126
NDUFA1	-0.656439	6.51694	11.9696	0.000540828	0.0555188
ZMAT2	0.56224	8.13883	11.9565	0.000544643	0.0555955
C12orf77	-7.61946	0.646596	11.955	0.000545094	0.0555955
SLC7A6OS	1.04165	4.36895	11.9506	0.000546383	0.0555955
RPL27A	0.463126	11.0566	11.9474	0.000547321	0.0555955
ZFP36L2	-0.944869	4.66315	11.9299	0.000552474	0.055972
MGLL	-0.84286	5.14781	11.8916	0.000563951	0.0569855
EPCAM-DT	3.77919	1.34641	11.8491	0.000576986	0.0580158
RAB13	0.665957	6.40238	11.8454	0.000578115	0.0580158
RN7SL405P	-7.20591	0.869352	11.8401	0.000579771	0.0580158
NAA20	-1.18577	3.95765	11.836	0.000581063	0.0580158
SEH1L	-0.833668	5.20616	11.8341	0.000581642	0.0580158
NOL11	-0.726146	5.84768	11.8221	0.000585394	0.05824
MMP1	-6.02052	1.91678	11.8128	0.000588353	0.0582422
SPOCK2	0.540957	8.57692	11.8125	0.000588426	0.0582422
LINC02012	-6.76953	0.365016	11.7642	0.000603908	0.059622
GADD45B	-0.763022	5.60255	11.7226	0.000617536	0.0608124
GOLGA6L9	-1.44334	3.55774	11.6981	0.000625735	0.0614634
GNB2	-1.14957	4.0085	11.6614	0.000638192	0.0625283
TFIP11	1.20718	3.89587	11.656	0.000640062	0.0625532
CDKN2A	-0.57705	7.63069	11.6438	0.000644263	0.0628051
RN7SL1	0.732011	5.76852	11.6349	0.000647341	0.0629466
ERP29	0.590931	7.38871	11.6094	0.000656288	0.0636566
APOBEC3F	1.07747	4.20675	11.593	0.000662114	0.0640612
DNAJB3	-6.38691	1.48414	11.585	0.000664959	0.0641383
LINC00839	-7.50756	0.64247	11.5781	0.000667441	0.0641383
LINC00520	1.79422	2.93867	11.5738	0.000668975	0.0641383
TPT1	0.465327	10.7305	11.5722	0.000669541	0.0641383
CAD	-0.880546	4.92732	11.532	0.0006842	0.0653808
LZTS1	3.28688	1.64351	11.5244	0.000686969	0.0654837
TRAPPC2L	0.598729	7.22199	11.4968	0.00069725	0.0663004
COA1	-0.808642	5.26582	11.4861	0.00070129	0.0665211
CDCA2	-0.666694	6.28646	11.4803	0.000703485	0.0665662
TRIOBP	-0.622755	6.76617	11.4729	0.000706289	0.0666685
MGP	-5.12595	1.06625	11.4138	0.000729104	0.0686546
PCGF3	-1.11359	4.08479	11.3826	0.000741446	0.0696474
BNIP3L	0.666671	6.2639	11.3714	0.000745954	0.0699012
HSP90AB1	0.418594	12.273	11.3493	0.000754856	0.0705645
MAF1	0.602728	7.08493	11.3415	0.000758033	0.0706907
IGF2R	-0.538051	8.37015	11.3347	0.000760838	0.0707817
SAA1	2.45904	2.14754	11.328	0.000763562	0.0708648
PCDHA11	7.31876	0.595004	11.3203	0.000766769	0.0709118
CALM2	-0.484783	9.912	11.3179	0.000767733	0.0709118
COA3	0.72119	5.76569	11.2848	0.000781537	0.0719907
COX16	0.564315	7.71449	11.2769	0.000784873	0.0719907
FOXCUT	-8.4593	0.153426	11.2738	0.000786199	0.0719907
RETREG3	0.923241	4.68763	11.2696	0.000787958	0.0719907
ILRUN	0.582688	7.3871	11.266	0.000789507	0.0719907
PAICS	-0.65857	6.29667	11.2635	0.000790575	0.0719907
PHLDB2	-0.791014	5.59485	11.2306	0.000804702	0.0731051
OS9	0.610808	6.89058	11.2028	0.000816841	0.0740341
HSPE1	-0.524016	8.6288	11.162	0.000835007	0.0753479
PRR19	-2.07121	2.57977	11.1615	0.000835231	0.0753479
MRPL3	-0.668794	6.14076	11.1502	0.000840337	0.0756025
IGFBP7	-0.786927	5.30905	11.1466	0.00084196	0.0756025
RABGAP1L-IT1	-1.78845	2.88683	11.1232	0.000852661	0.0763862
PDE4C	2.00589	2.61855	11.1098	0.000858844	0.0766771
ZNF365	-8.03528	0.306758	11.1076	0.000859871	0.0766771
IFIT1	1.23104	3.72889	11.0914	0.000867421	0.0771725
AMD1	-0.584027	7.26895	11.0773	0.000874039	0.077583
TNPO3	-0.649479	6.34588	11.0618	0.000881374	0.0778203
GJB1	0.67992	5.97941	11.059	0.000882679	0.0778203
TUBB	0.437487	11.3422	11.0589	0.000882745	0.0778203
MTCH1	0.534646	8.28132	11.0492	0.00088736	0.0779173
PPME1	0.688026	5.95958	11.0482	0.000887872	0.0779173
MYRF	-0.790206	5.25492	11.0376	0.000892919	0.0781829
AP4E1	-1.29978	3.61498	11.0183	0.000902287	0.0787097
PCDHB13	-1.47676	3.45567	11.0168	0.000903003	0.0787097
AREG	-0.530808	8.34262	11.0125	0.000905131	0.078718
IFFO2	-2.03377	2.63883	10.9976	0.000912417	0.0791737
ACAT2	0.693392	5.88461	10.9911	0.000915609	0.0792729
SHANK2	-1.00583	4.32811	10.9237	0.000949565	0.0820038
SRCAP	0.956628	4.51006	10.9196	0.000951664	0.0820038
LYRM2	0.619075	6.60872	10.916	0.000953507	0.0820038
MAP1LC3B	-0.633345	6.46243	10.9098	0.000956671	0.0820934
CCNH	-0.759155	5.41688	10.9014	0.00096106	0.0822876
FOXA2	-4.98836	0.738888	10.8869	0.000968617	0.0827515
MT-RNR1	-0.360371	14.3847	10.8724	0.000976192	0.083215
PXN	-0.625558	6.51383	10.8581	0.000983771	0.0836767
OAS3	0.701432	5.78708	10.8336	0.000996865	0.0844824
H2AC8	1.60195	3.09854	10.8322	0.000997609	0.0844824
MT-TL1	0.450467	10.7055	10.812	0.00100856	0.0852231
PMCHL1	1.97168	2.68963	10.8075	0.00101101	0.085244
COTL1	-0.56262	7.5192	10.8021	0.00101401	0.085311
PTRHD1	1.03697	4.19678	10.7881	0.00102168	0.0854448
FGFR2	1.03244	4.21555	10.7868	0.00102239	0.0854448
CCDC28A	0.945413	4.51548	10.7844	0.0010237	0.0854448
RPS28	0.452476	10.615	10.7831	0.00102443	0.0854448
CPS1	-7.86202	0.321753	10.7632	0.00103552	0.0861841
TLNRD1	-0.739379	5.51555	10.757	0.00103898	0.0862865
RCBTB1	-4.11638	1.15383	10.7372	0.00105015	0.0870273
SLPI	0.647236	6.20657	10.7226	0.00105849	0.0875314
PLAC8	-1.1376	3.9629	10.6906	0.00107693	0.0888664
FHL2	-0.669082	5.99965	10.6816	0.00108219	0.0891106
MEST	-0.864089	4.79334	10.6603	0.00109472	0.0899507
EIF3K	0.570774	7.29953	10.6439	0.00110448	0.0905607
KRT7	-0.472491	9.83096	10.6303	0.00111265	0.0910373
WDR45B	0.562706	7.42703	10.5985	0.00113193	0.0924191
ASAP1	-0.593557	6.86913	10.5583	0.00115683	0.0940202
RNF31	-1.50449	3.2071	10.5575	0.00115735	0.0940202
GRB10	-0.872655	4.75717	10.5551	0.00115882	0.0940202
LINC01840	-7.11566	0.695887	10.5459	0.00116463	0.0942165
PPP2R2C	-1.26876	3.59824	10.5435	0.00116611	0.0942165
TRIM36	-7.41566	0.518875	10.5323	0.00117318	0.0945898
HLA-DRB6	4.5661	0.826359	10.5196	0.00118132	0.0950482
FAM184A	1.47366	3.25661	10.4913	0.00119955	0.0963149
DNAJC11	-3.05821	1.63614	10.4659	0.00121611	0.0972732
RNF126	-0.65771	6.05726	10.4649	0.00121681	0.0972732
NDUFC2-KCTD14	-9.76383	-0.369876	10.4615	0.00121903	0.0972732
ZNF302	-0.642115	6.22842	10.4498	0.00122679	0.0976912
NSRP1P1	-3.79501	1.40401	10.4448	0.0012301	0.0977541
CTSS	0.633729	6.26187	10.4363	0.00123575	0.0980017
PLD4	-1.09709	4.01461	10.4125	0.00125182	0.0988082
SH3BP5-AS1	-7.28462	0.563354	10.4104	0.00125324	0.0988082
NECTIN2	-0.638362	6.22912	10.4099	0.00125358	0.0988082
WDR5	-1.05215	4.11598	10.3822	0.00127248	0.100094
SMIM29	0.718654	5.60777	10.3752	0.00127738	0.100275
RPL13A	0.428038	11.1753	10.368	0.00128231	0.100459
MPC2	0.68556	5.79098	10.3547	0.00129157	0.10098
CFAP298-TCP10L	-1.18672	3.79154	10.3482	0.00129617	0.101135
MAP2	0.636181	6.41236	10.3403	0.00130173	0.101365
TAPBP	0.528663	7.94984	10.3356	0.00130504	0.101418
HMGB1P5	0.484902	9.19212	10.3221	0.0013146	0.101873
SMG1P3	1.32267	3.49668	10.3199	0.00131615	0.101873
GRB7	0.433071	10.9431	10.3043	0.0013274	0.102362
MAPRE3-AS1	-1.05078	4.21648	10.3037	0.00132776	0.102362
KIAA2012	1.06359	4.12521	10.2861	0.00134049	0.103085
CANX	0.469607	9.66089	10.2834	0.00134247	0.103085
COX17	-0.640737	6.14295	10.2665	0.00135482	0.103674
H2AC14	0.701249	5.67694	10.2656	0.00135549	0.103674
TNRC6C	-0.868786	4.734	10.2563	0.00136232	0.103991
ZCCHC14	-0.821288	4.96145	10.247	0.00136926	0.104314
ABRAXAS1	1.20685	3.74528	10.2203	0.00138923	0.105628
TLL2	-3.92082	1.29194	10.2139	0.00139403	0.105785
PRSS23	-0.681097	5.85219	10.2085	0.00139814	0.105806
ARL4C	-0.647192	6.09227	10.2063	0.00139977	0.105806
TMC5	0.625529	6.28922	10.1958	0.00140773	0.1062
MEMO1	-0.931611	4.48224	10.1804	0.00141959	0.106765
CCZ1	-0.639635	6.13624	10.1789	0.00142074	0.106765
GCNT3	-1.0551	4.06591	10.1749	0.00142384	0.106767
TNFAIP2	-0.990986	4.25173	10.1717	0.00142628	0.106767
EPHA2	-1.29605	3.45208	10.165	0.00143152	0.106952
SLC20A1	-0.684844	5.78963	10.1535	0.00144043	0.10741
HLA-DQA1	5.24466	0.835518	10.1378	0.00145273	0.108119
EPS8	0.552743	7.36555	10.1276	0.00146082	0.108421
SAP30	1.01966	4.18616	10.1256	0.00146238	0.108421
CLDN18	-2.28313	2.15125	10.1211	0.00146597	0.108479
SLBP	-0.916051	4.52269	10.113	0.00147247	0.108752
MACF1	-0.486486	8.96193	10.0747	0.00150336	0.110822
BCKDHA	0.805729	4.98843	10.0689	0.0015081	0.11096
UBE2Z	0.522343	7.94351	10.0619	0.00151382	0.11117
HAMP	-3.56373	1.39572	10.0423	0.00153001	0.112146
RCL1	-1.02021	4.1461	10.0207	0.0015481	0.113257
COBL	-0.625948	6.23285	10.0118	0.00155558	0.11359
LINC02473	-7.05981	0.628139	10.0033	0.00156275	0.113815
TMEM250	0.817906	4.89854	10.0012	0.00156454	0.113815
NUMA1	0.881504	4.65188	9.9947	0.00157009	0.11391
ZYG11A	1.70677	2.99245	9.99047	0.0015737	0.11391
EWSR1	-0.583143	6.74944	9.98932	0.00157468	0.11391
GSTP1	0.443338	10.3311	9.98298	0.00158011	0.114089
TSGA10	0.995542	4.2606	9.97693	0.00158531	0.114252
NCAPH2	0.612109	6.37334	9.95807	0.00160163	0.115008
LIPG	-0.999636	4.25144	9.95793	0.00160175	0.115008
TOP2A	0.383438	12.634	9.95402	0.00160516	0.11504
ACO1	-0.636094	6.10609	9.92857	0.00162751	0.116425
SLX1A	0.635306	6.10939	9.91953	0.00163552	0.116675
KIFC3	-1.02499	4.10134	9.91469	0.00163982	0.116675
CCSAP	-1.01362	4.18211	9.91444	0.00164004	0.116675
RPS15AP10	-8.34206	-0.0304307	9.90888	0.00164501	0.116758
ANKRD10-IT1	-7.6986	0.247263	9.90639	0.00164724	0.116758
AURKC	-5.56864	0.644482	9.85881	0.00169038	0.119597
F2RL1	-1.08005	3.9585	9.84829	0.00170008	0.11994
MIR3936HG	-1.42543	3.2866	9.84684	0.00170142	0.11994
POU5F1	-1.22441	3.63985	9.83896	0.00170872	0.120235
LY75	0.674509	5.74273	9.79908	0.00174618	0.122648
TAF11	0.655517	5.89567	9.78615	0.0017585	0.123289
SMARCE1	0.444723	10.119	9.78215	0.00176233	0.123334
ARRDC3	0.728815	5.35464	9.76556	0.0017783	0.124228
NAA35	-0.781465	5.07552	9.76182	0.00178192	0.124245
MIF-AS1	0.50013	8.34631	9.75808	0.00178555	0.124245
PIM1	-1.10812	3.87196	9.75503	0.00178852	0.124245
FAHD1	0.612206	6.31361	9.74725	0.0017961	0.124245
CCDC180	-2.57147	1.99757	9.74451	0.00179878	0.124245
SLC16A5	-0.932403	4.36632	9.74345	0.00179982	0.124245
DAXX	0.62258	6.17285	9.74222	0.00180103	0.124245
SLC25A39	0.515172	7.92001	9.73753	0.00180562	0.124319
ELOCP33	2.77041	1.80985	9.73251	0.00181057	0.124319
CLTA	0.611081	6.30319	9.73132	0.00181173	0.124319
BAK1	1.14915	3.77837	9.7262	0.00181678	0.124445
CCDC150	-1.43183	3.253	9.70867	0.00183419	0.125415
LGALS9	0.632728	6.01963	9.7035	0.00183937	0.125547
RPSAP36	1.60412	2.92932	9.70001	0.00184286	0.125564
PPAT	-0.780641	5.0803	9.69121	0.00185171	0.125945
ELF3	0.478497	8.91048	9.68288	0.00186012	0.126295
ANKRD19P	0.57371	6.78049	9.67633	0.00186677	0.126525
LURAP1L	-1.17258	3.68484	9.65292	0.00189071	0.127572
P2RY10	-1.193	3.74286	9.65138	0.00189228	0.127572
NRIP3	1.30635	3.49307	9.64909	0.00189465	0.127572
RIMS1	1.17883	3.65471	9.64836	0.00189541	0.127572
PIGT	0.524525	7.65534	9.63462	0.00190963	0.128147
PLP2	-0.588872	6.50034	9.63372	0.00191057	0.128147
CHRNA3	-7.08397	0.530919	9.62599	0.00191863	0.128399
KCNK5	0.818786	4.79007	9.62376	0.00192096	0.128399
LINC01968	-4.07508	1.08554	9.61355	0.00193167	0.128703
FAM138A	-7.14732	0.492113	9.61308	0.00193216	0.128703
UBE2W	-1.23733	3.5369	9.56192	0.00198675	0.132112
CTDSP1	0.743862	5.20154	9.5517	0.00199785	0.132622
IQCN	-1.31341	3.59921	9.544	0.00200625	0.132952
LRRC75A	0.530989	7.45941	9.53223	0.00201915	0.133578
ALDH16A1	0.911643	4.44174	9.52116	0.00203137	0.134116
ADNP2	-0.975327	4.21344	9.51859	0.00203421	0.134116
MRFAP1L1	0.537495	7.34583	9.51529	0.00203787	0.134129
ZSWIM8	1.88877	2.56679	9.50188	0.00205282	0.134883
TMEM47	0.601687	6.3025	9.49081	0.00206524	0.135469
FSTL3	-1.30023	3.56055	9.48388	0.00207306	0.135752
S100A10	-0.481652	8.65831	9.47792	0.00207981	0.135964
C9orf106	-7.37155	0.324318	9.4593	0.00210102	0.137119
RPS12	0.408628	11.1729	9.44853	0.00211339	0.137694
TRIM7-AS1	-2.32129	2.29909	9.43886	0.00212457	0.13819
TNIP1	0.561171	6.85234	9.43027	0.00213454	0.138605
AKAP12	-0.510224	7.828	9.39739	0.00217316	0.140877
MAP4K3-DT	-0.809024	4.87824	9.39406	0.00217711	0.140897
NAA25	-0.789245	4.93478	9.38769	0.00218469	0.141151
BMP8B	-1.29404	3.43355	9.37002	0.00220585	0.142281
ZKSCAN8	-1.56101	2.94093	9.36572	0.00221103	0.142378
PPRC1	-1.16144	3.6874	9.3595	0.00221854	0.142624
SQSTM1	0.460658	9.21687	9.34573	0.00223527	0.143462
KANSL1L	0.786773	4.91669	9.33701	0.00224594	0.143907
PTP4A3	-1.60924	2.83876	9.33319	0.00225062	0.143969
RUNDC1	0.618922	6.07902	9.31135	0.0022776	0.145455
ALDH18A1	-1.18514	3.603	9.3053	0.00228514	0.145696
SF1	-0.568662	6.63633	9.29681	0.00229575	0.146131
SDR39U1	-5.79401	0.209085	9.27573	0.00232232	0.14758
RALGAPA1P1	-8.05427	-0.0401641	9.25586	0.00234765	0.148539
SYT10	2.0941	2.23436	9.25561	0.00234797	0.148539
MMACHC	-0.743625	5.18538	9.25486	0.00234893	0.148539
TRIM39	1.14113	3.73897	9.24798	0.00235778	0.148856
KLHL12	-0.826854	4.71244	9.23709	0.00237184	0.149499
ETFA	-0.522878	7.45341	9.23212	0.00237829	0.149662
KCTD13	-1.34706	3.30541	9.21213	0.00240439	0.151059
GALNT1	0.488585	8.24642	9.20861	0.00240903	0.151105
LYPLA1	-0.672748	5.59544	9.20109	0.00241894	0.151481
LINC02444	-7.48586	0.210792	9.19175	0.00243131	0.15201
SLC45A3	-1.03397	3.97872	9.18557	0.00243953	0.152266
MBTPS1	0.570585	6.577	9.18277	0.00244327	0.152266
TMEM139-AS1	-5.95135	1.28907	9.17367	0.00245544	0.152744
C15orf48	0.652418	5.7182	9.17114	0.00245885	0.152744
HTN1	-4.18554	1.06975	9.1458	0.00249312	0.154517
URM1	0.777638	4.9228	9.14416	0.00249537	0.154517
FTLP6	6.63582	0.586331	9.1345	0.00250857	0.155086
LEMD2	0.621697	5.96906	9.11093	0.0025411	0.156847
NOB1	0.608789	6.07659	9.09662	0.00256106	0.157827
NDST2	-5.69218	0.440112	9.07699	0.00258869	0.159132
MIR4453HG	-8.1761	-0.11956	9.07575	0.00259045	0.159132
EIF4A3	-0.599788	6.1779	9.06616	0.00260407	0.159715
SUDS3	0.564863	6.60176	9.0521	0.00262418	0.160693
LINC01209	-3.8508	1.5779	9.03596	0.00264744	0.161862
MYL6B	1.0495	3.91374	9.01456	0.00267862	0.16351
RPS6P8	-8.15211	-0.122984	9.00442	0.00269352	0.164161
NCAM1	2.29105	2.2581	8.99992	0.00270015	0.164306
KIAA0319	1.6476	2.83353	8.98978	0.00271518	0.164961
MTA1	-0.817224	4.68902	8.98333	0.00272478	0.165285
SCN3B	-4.45896	0.891445	8.97114	0.00274302	0.16597
METAP2	0.465512	8.75912	8.96747	0.00274854	0.16597
PPP2R5D	1.10445	3.82088	8.9672	0.00274894	0.16597
LERFS	2.15706	2.16634	8.96093	0.0027584	0.166282
CBWD1	0.68619	5.45971	8.94646	0.00278032	0.167343
MYL12B	-0.481693	8.24064	8.9371	0.00279461	0.167828
MAPKAPK5-AS1	1.14027	3.68098	8.9355	0.00279705	0.167828
RAB40C	0.745518	5.06312	8.92755	0.00280927	0.168299
TGOLN2	0.47137	8.52896	8.91351	0.00283093	0.169335
KLHL22	1.0437	3.92108	8.90412	0.00284554	0.169815
FZD2	0.610564	5.99957	8.90272	0.00284772	0.169815
PTMA	0.377121	11.981	8.89887	0.00285373	0.169911
MAML2	0.6867	5.43396	8.88994	0.00286772	0.170482
ZNF232-AS1	-5.69993	0.403145	8.88622	0.00287356	0.170567
TBC1D3I	-0.99539	4.18148	8.87981	0.00288367	0.170905
PDLIM2	-0.864305	4.50712	8.87301	0.00289444	0.171281
ARPC4	0.519013	7.34321	8.86631	0.00290508	0.171648
ZNF318	0.785695	4.84548	8.85252	0.00292711	0.172686
WDR13	0.701761	5.30666	8.84114	0.00294542	0.173039
CLDN23	-1.40781	3.07943	8.84021	0.00294691	0.173039
TXN2	0.576596	6.36768	8.83955	0.00294798	0.173039
LINC00390	-6.43497	0.820201	8.8377	0.00295097	0.173039
SYNJ2BP	0.627891	5.85454	8.83297	0.00295863	0.173225
SNORA21	9.71808	-0.670526	8.8161	0.0029861	0.174376
NELFE	0.534255	7.008	8.81537	0.00298729	0.174376
C1orf198	-0.763078	4.9204	8.8112	0.00299413	0.174512
FAM86B3P	-2.22593	2.11802	8.80002	0.00301254	0.175321
VPS37A	-0.932489	4.24117	8.79454	0.0030216	0.175584
H2AX	-0.823848	4.64118	8.7805	0.00304494	0.176621
JMJD8	0.564719	6.50738	8.77833	0.00304857	0.176621
MYC	-1.28934	3.31918	8.7748	0.00305447	0.176698
MTHFD2	-0.561447	6.50675	8.76076	0.00307807	0.177553
MED15P9	3.25525	1.41346	8.76056	0.00307842	0.177553
GPS2	0.551953	6.66242	8.71088	0.00316343	0.182055
FANCE	1.26562	3.35892	8.70947	0.00316589	0.182055
PRDX3	-0.746525	4.98167	8.70447	0.00317459	0.182284
UBE2T	-0.693209	5.30741	8.70145	0.00317983	0.182315
MT-TH	-2.25708	2.06645	8.69837	0.00318522	0.182354
PCSK6-AS1	1.16395	3.64039	8.69498	0.00319115	0.182423
NKPD1	-7.60653	0.0347366	8.68823	0.00320298	0.18283
EME2	0.772251	4.85921	8.68202	0.00321391	0.183184
MADD	-1.36042	3.18443	8.67128	0.00323291	0.183995
ATP6AP1	0.555421	6.57425	8.66663	0.00324117	0.184195
DHRS4-AS1	0.891529	4.37958	8.65836	0.00325592	0.184761
CHMP4A	0.666195	5.49934	8.64147	0.00328624	0.186209
ZNF805	-1.07144	3.84821	8.63563	0.0032968	0.186534
ANKRD36C	-0.628164	5.80958	8.63144	0.00330438	0.18669
RN7SL2	0.822694	4.60623	8.62592	0.00331441	0.186753
PDE4DIP	0.794972	4.79133	8.62552	0.00331514	0.186753
SIGLEC6	-2.08792	2.33621	8.61454	0.00333517	0.187467
SEM1	-0.568426	6.37033	8.61327	0.0033375	0.187467
SPINT2	-0.474594	8.15863	8.59792	0.00336576	0.188745
AQP5	0.97839	4.04115	8.59562	0.00337001	0.188745
JADE2	0.759678	4.89097	8.58617	0.00338753	0.189452
SNX5	0.62497	5.81255	8.58105	0.00339707	0.189703
EPHA7	7.08157	0.158084	8.5785	0.00340183	0.189703
RPP21	0.537802	6.79753	8.56334	0.00343028	0.190995
ADI1	0.606114	5.95327	8.56091	0.00343486	0.190995
UNC13D	-0.618667	5.83327	8.55554	0.00344502	0.191285
GCN1	-0.594508	6.06229	8.54657	0.00346203	0.191954
WSB1	0.56631	6.39535	8.54368	0.00346752	0.191984
MT-ND3	-0.354083	12.6758	8.53471	0.00348465	0.192476
PHC1	-0.59514	6.0419	8.53381	0.00348637	0.192476
ZZEF1	1.10473	3.71472	8.52847	0.00349662	0.192564
TMUB2	0.687388	5.32431	8.52781	0.0034979	0.192564
NDUFB3	-0.807602	4.62186	8.51391	0.00352472	0.193764
TRIM68	1.55207	2.84292	8.5004	0.00355098	0.19468
GSDMB	0.483864	7.87939	8.50017	0.00355143	0.19468
LINC00678	-2.98758	1.69915	8.49531	0.00356092	0.194924
SUN3	-6.92824	0.359157	8.4867	0.00357781	0.195394
FOXD2	-4.36781	0.653184	8.48578	0.00357961	0.195394
ELP4	-1.05042	3.82968	8.48246	0.00358616	0.195476
SNHG15	-1.14001	3.56419	8.47624	0.00359844	0.195869
PCNA	-0.646684	5.60191	8.47184	0.00360716	0.196033
LAIR1	1.26033	3.39858	8.46962	0.00361157	0.196033
CYSTM1	-0.529285	6.85228	8.46667	0.00361742	0.196075
ZNF37BP	-1.04274	3.88232	8.46105	0.00362862	0.196173
HVCN1	-5.52777	0.398	8.46067	0.00362937	0.196173
NIT2	-0.686834	5.3166	8.44975	0.00365123	0.19689
LINC00683	1.9338	2.34094	8.44896	0.00365281	0.19689
NEDD9	-0.621072	5.86195	8.44076	0.00366933	0.197255
TPM4	0.451103	8.75738	8.44054	0.00366976	0.197255
BIK	0.715883	5.11129	8.43376	0.00368348	0.197549
PLA2G4E	2.79713	1.54415	8.43279	0.00368544	0.197549
CPE	2.89499	1.50765	8.41303	0.00372571	0.199431
KMO	0.899486	4.32947	8.41038	0.00373115	0.199447
LYAR	-0.675268	5.39177	8.39942	0.00375372	0.200376
SDAD1-AS1	-3.1114	1.39034	8.38659	0.0037803	0.201517
TRAF3IP3	3.21321	1.23762	8.37959	0.00379488	0.202016
TRAF7	1.40499	3.05636	8.37468	0.00380514	0.202284
TEX21P	-3.97683	0.956781	8.34603	0.00386562	0.205217
GDE1	0.523711	6.9627	8.33866	0.00388132	0.205708
ASF1B	-0.667733	5.42054	8.33445	0.00389032	0.205708
NME2	0.429277	9.41005	8.33184	0.00389593	0.205708
CCDC34	0.588134	6.02959	8.33175	0.00389612	0.205708
BTN3A1	1.07136	3.73821	8.3192	0.00392314	0.206819
CAPG	0.501546	7.35206	8.31701	0.00392785	0.206819
LINC00670	-1.51049	2.89512	8.31216	0.00393836	0.207091
TNS1-AS1	0.888476	4.39472	8.30581	0.00395216	0.207534
NKILA	-0.679006	5.46102	8.29812	0.00396892	0.208131
UCA1	0.461648	8.4573	8.28585	0.00399583	0.209259
FASTKD2	-0.755383	4.83527	8.27875	0.0040115	0.209796
SH2D2A	-4.04129	0.787402	8.2762	0.00401713	0.209807
DNAJC19P5	-6.9813	0.260858	8.25628	0.00406145	0.21162
PRR15L	0.709737	5.07968	8.25358	0.00406749	0.21162
BRD2	0.495127	7.45931	8.25324	0.00406826	0.21162
ARHGAP11B	-7.28614	0.0916238	8.23681	0.00410525	0.213258
ZNF888	0.900164	4.22152	8.23307	0.0041137	0.213321
LINC02548	-7.78823	-0.137469	8.23097	0.00411846	0.213321
PPARGC1B	-2.02153	2.22405	8.22898	0.00412299	0.213321
BANF1	0.493293	7.46749	8.2218	0.00413932	0.213709
SAMHD1	0.566707	6.30961	8.22083	0.00414155	0.213709
GLIDR	1.817	2.41992	8.21073	0.00416467	0.214574
ESCO1	-0.609351	5.83127	8.20667	0.004174	0.214574
PIGN	0.577494	6.11214	8.20626	0.00417493	0.214574
ASL	0.654754	5.4425	8.20222	0.00418423	0.214767
MSH3	0.627623	5.67416	8.198	0.00419398	0.214891
RPE	-0.782718	4.67832	8.19459	0.00420186	0.214891
SRI	-0.684553	5.23794	8.19396	0.00420332	0.214891
VPS8	0.76882	4.7615	8.18827	0.00421653	0.215282
DNMBP-AS1	4.0868	0.719448	8.18335	0.00422799	0.215583
SAMM50	0.658502	5.41864	8.18062	0.00423434	0.215623
C5orf22	-1.01181	3.89306	8.17166	0.00425532	0.216406
ZSWIM6	-0.6827	5.30582	8.16375	0.00427392	0.217067
MAPT-AS1	1.13434	3.63153	8.14693	0.00431373	0.218802
DHDDS	-1.01347	3.86922	8.13246	0.00434829	0.220266
FAM245B	5.30577	0.280487	8.12852	0.00435776	0.220457
HIP1R	0.717018	5.04032	8.11897	0.00438076	0.221331
TCEAL4	0.509967	7.04731	8.09339	0.00444303	0.224185
PGAM5	-0.679015	5.26951	8.08516	0.00446326	0.224699
TNIK	-0.819263	4.50978	8.08452	0.00446483	0.224699
BMP6	-0.878235	4.29429	8.07632	0.00448509	0.225425
PAQR3	-0.772747	4.70154	8.07348	0.00449211	0.225485
ANKS1A	0.614239	5.72582	8.05217	0.00454525	0.227857
DERPC	0.522922	6.75414	8.04051	0.00457461	0.229032
DNMT1	-0.496079	7.30381	8.03535	0.00458766	0.229389
AMER3	-4.8312	0.665445	8.03017	0.0046008	0.22946
ASAP2	-0.701964	5.09971	8.03011	0.00460093	0.22946
TUFM	0.480172	7.61652	8.02301	0.00461901	0.229972
LINC00662	-0.654189	5.41424	8.02141	0.00462309	0.229972
TM4SF4	-0.461699	8.02607	8.00203	0.00467283	0.232063
SIK2	-0.701763	5.11303	8.00037	0.00467712	0.232063
HMGCL	0.721691	4.94846	7.98637	0.00471343	0.23341
SERPINB2	-0.975842	3.97279	7.98526	0.00471632	0.23341
MGST3	-0.551498	6.28749	7.9728	0.00474888	0.234365
PPFIBP1	-0.619256	5.66807	7.97115	0.00475322	0.234365
EPAS1	-1.22538	3.31653	7.97093	0.0047538	0.234365
MACROH2A2	-0.978269	3.92632	7.96541	0.00476831	0.234782
DLC1	-0.669958	5.36007	7.95999	0.00478261	0.235186
EGFR	-0.52452	6.6727	7.9567	0.00479131	0.235315
TOMM7	0.451926	8.30462	7.95352	0.00479973	0.23543
CENPQ	0.582507	5.94183	7.93063	0.00486085	0.238126
ARL17A	0.737772	4.87344	7.90824	0.00492136	0.240708
NECAP2	-1.20183	3.36232	7.90515	0.00492979	0.240708
CASC19	-0.930308	4.05938	7.90426	0.0049322	0.240708
PTPRU	0.802664	4.54866	7.89787	0.00494966	0.24116
MGST1	-0.480827	7.50673	7.89631	0.00495393	0.24116
CD9	-0.629334	5.51647	7.89041	0.00497012	0.24138
RNF135	1.39794	2.99301	7.88773	0.00497749	0.24138
GPR160P1	2.21514	2.03648	7.88613	0.00498188	0.24138
TRA2B	-0.49356	7.27578	7.88558	0.0049834	0.24138
MINAR2	5.1819	0.457363	7.88281	0.00499105	0.241448
RETREG2	0.638209	5.49906	7.88009	0.00499856	0.24151
SERPINI1	2.53089	1.86256	7.85561	0.00506668	0.244227
UCHL1	1.0804	3.70999	7.85535	0.00506742	0.244227
PTCHD4	-6.99608	0.170186	7.85256	0.00507523	0.244299
GABRD	-2.07666	2.17623	7.84804	0.00508795	0.244479
RN7SL750P	-7.31108	-0.0150253	7.84674	0.00509161	0.244479
ODCP	-8.13896	-0.35725	7.81979	0.00516808	0.247364
MCM6	-0.625334	5.56292	7.81948	0.00516896	0.247364
CXCR4	-1.12248	3.59263	7.81858	0.00517153	0.247364
DELE1	0.901646	4.1225	7.81658	0.00517726	0.247364
ACOT7	-0.798962	4.56245	7.8107	0.00519413	0.247865
CDR2	-0.700712	5.05198	7.80344	0.00521505	0.248556
LINC00672	-1.2905	3.30404	7.77941	0.00528487	0.251574
NFIC	-0.539978	6.37318	7.77199	0.00530661	0.252299
WDR61	-0.685734	5.11665	7.76934	0.00531441	0.25236
DNAJB7	-7.5755	-0.151892	7.76253	0.00533449	0.253003
CABIN1	0.59951	5.78014	7.75811	0.00534757	0.253226
ERBIN	0.462465	7.82988	7.75651	0.00535229	0.253226
CHURC1	0.537396	6.3882	7.74848	0.00537615	0.254045
CLCC1	-0.664351	5.28348	7.73595	0.00541357	0.255325
B3GALNT2	-0.718746	4.95124	7.735	0.00541644	0.255325
COX20	0.568441	6.05174	7.73028	0.0054306	0.255594
ASPDH	-6.86155	0.207936	7.7287	0.00543535	0.255594
ABHD3	-1.87114	2.29059	7.71375	0.00548057	0.257197
MTCL1	-0.551745	6.20484	7.71126	0.00548813	0.257197
VPS28	0.483358	7.33959	7.71084	0.00548939	0.257197
SGK3	0.826345	4.44975	7.69325	0.00554314	0.259402
LINC00266-4P	8.7031	-0.632243	7.68193	0.00557803	0.260719
FLNB	-0.524948	6.54342	7.67319	0.0056051	0.261668
TRAM2-AS1	1.43049	2.89369	7.66287	0.00563727	0.262667
C12orf57	0.60442	5.66614	7.66197	0.00564008	0.262667
ERBB2	0.39072	10.2205	7.65726	0.00565481	0.262757
LINC00324	1.2968	3.1337	7.65623	0.00565803	0.262757
HEIH	0.728442	4.81135	7.65461	0.00566311	0.262757
SRSF1	-0.562649	6.01666	7.65146	0.00567303	0.262757
ABCE1	-0.560717	6.0569	7.64867	0.0056818	0.262757
SIRT7	0.669984	5.22291	7.64665	0.00568817	0.262757
TMEM41B	-0.704304	4.96646	7.64543	0.00569201	0.262757
CDK7	-1.01457	3.77776	7.64279	0.00570036	0.262757
GALNT7	-0.833885	4.36096	7.64192	0.0057031	0.262757
TXNDC16	0.890792	4.14931	7.6353	0.00572407	0.263409
SRXN1	-0.846484	4.3803	7.63293	0.00573159	0.263442
CREB5	-0.741832	4.7927	7.63071	0.00573865	0.263454
ZNF608	0.892319	4.14454	7.62369	0.00576104	0.264168
AFMID	-0.710259	4.99344	7.62066	0.00577072	0.264299
FAM210B	0.634993	5.45426	7.6162	0.00578502	0.264641
MAN1A2	0.481415	7.3262	7.60933	0.00580708	0.265336
USP5	0.72263	4.86237	7.60338	0.0058263	0.265415
PCDHGA1	-0.656214	5.27214	7.60163	0.00583195	0.265415
SMARCA2	0.545253	6.22668	7.60054	0.00583547	0.265415
ZNF567	-1.06744	3.64064	7.6003	0.00583624	0.265415
HNRNPA3P6	0.685061	5.11963	7.58573	0.00588361	0.267255
SDHC	-0.549839	6.13461	7.57523	0.00591797	0.268337
B4GALT1-AS1	-7.20216	-0.0244399	7.57422	0.00592128	0.268337
DAPK3	0.780676	4.59468	7.56577	0.00594912	0.269283
FAM174C	0.665375	5.19667	7.56131	0.00596385	0.269412
TBXA2R	0.733117	4.90953	7.55902	0.00597145	0.269412
ATM	0.669711	5.20799	7.55859	0.00597286	0.269412
ADGRE2	-5.41157	0.27694	7.55347	0.00598985	0.269864
ZCCHC10	0.618404	5.51885	7.54719	0.00601077	0.270363
ARHGEF28	-0.57694	5.87381	7.54594	0.00601495	0.270363
RAB3B	1.72478	2.46751	7.54295	0.00602492	0.270363
ARF4	-0.542617	6.22924	7.54177	0.00602887	0.270363
AUP1	0.502229	6.84102	7.53755	0.00604301	0.270684
SRSF9	1.46073	2.83046	7.53518	0.00605098	0.270727
ARHGAP18	-0.456786	7.7994	7.5329	0.00605864	0.270757
TMEM212	-0.996029	3.87871	7.5243	0.00608761	0.271566
CLEC16A	-1.08338	3.59027	7.52336	0.00609078	0.271566
CSE1L	-0.469023	7.51444	7.50796	0.00614309	0.273583
SMU1P1	8.42068	-0.587303	7.50251	0.00616172	0.274097
URAHP	8.21001	-0.529112	7.49625	0.00618316	0.274735
ENOPH1	-0.716551	4.87115	7.48178	0.00623306	0.276635
SH3BGRL	0.519086	6.50396	7.47235	0.00626576	0.277517
GARS1	-0.47285	7.41428	7.47192	0.00626727	0.277517
CRIM1	-0.655083	5.24658	7.46237	0.00630062	0.278674
C1orf167-AS1	-6.82668	0.147314	7.44779	0.00635185	0.280557
MSH5	-1.00498	3.87362	7.44437	0.00636391	0.280557
H2BC19P	1.25269	3.20572	7.44409	0.00636492	0.280557
ABHD2	-0.445011	8.06502	7.43776	0.00638736	0.281101
IFI27L2	0.849129	4.23926	7.43651	0.00639179	0.281101
CCL5	1.56321	2.66737	7.43163	0.00640915	0.281544
VMP1	-0.47032	7.44628	7.42518	0.00643215	0.282068
LINGO2	-6.41597	0.429836	7.41797	0.00645797	0.282068
APBB1IP	-1.37006	2.95709	7.41776	0.00645873	0.282068
TMEM230	-0.624872	5.41935	7.41447	0.00647056	0.282068
SYNRG	0.452224	7.83343	7.41427	0.00647127	0.282068
MAGEA10	-7.37481	-0.145949	7.41094	0.00648326	0.282068
TP53I13	1.01462	3.72172	7.41067	0.00648422	0.282068
CDK19	0.577031	5.82343	7.41049	0.00648486	0.282068
SPOCK1	-7.19777	-0.0558422	7.41	0.00648666	0.282068
TACSTD2	-0.452495	7.82915	7.40625	0.00650016	0.28216
BMP4	0.623605	5.44578	7.40371	0.00650935	0.28216
PLEKHG2	-0.801721	4.46888	7.40336	0.00651065	0.28216
MTAP	-0.508964	6.61513	7.39539	0.00653954	0.283095
ATP6V1F	0.522359	6.4314	7.38547	0.00657572	0.284132
MRPS18A	0.791526	4.47866	7.38468	0.0065786	0.284132
SLC16A7	0.504981	6.65135	7.37901	0.00659938	0.284132
MCRS1	0.612801	5.50725	7.37867	0.00660063	0.284132
DGCR6L	0.699858	4.95601	7.37759	0.00660457	0.284132
IDE	-1.05213	3.65595	7.37656	0.00660835	0.284132
IL16	-7.02111	0.0254733	7.37479	0.00661489	0.284132
RPS4X	0.383868	10.1959	7.36547	0.00664925	0.284981
SAA2	1.90236	2.24374	7.36268	0.00665958	0.284981
AJUBA	-1.01705	3.68578	7.35927	0.00667221	0.284981
FAM120B	1.35258	2.9822	7.35868	0.00667439	0.284981
BNIP3P37	-6.71074	0.193513	7.35832	0.00667575	0.284981
H3C8	3.74619	0.875194	7.35748	0.00667885	0.284981
BCLAF1P2	7.3077	-0.243452	7.35017	0.00670607	0.285056
CYP2D7	-6.66547	0.222733	7.34949	0.00670859	0.285056
DOP1B	-1.01492	3.78368	7.34942	0.00670886	0.285056
DAP3	-0.526122	6.3615	7.3491	0.00671005	0.285056
IQGAP2	-1.26191	3.11872	7.34077	0.00674121	0.286065
PITPNA-AS1	-6.85071	0.0984737	7.33491	0.00676321	0.286375
DAW1	-1.84441	2.26567	7.33391	0.00676699	0.286375
FLOT2	0.589469	5.7025	7.33292	0.00677071	0.286375
CCDC167	0.82227	4.35749	7.33086	0.00677847	0.286391
IRF6	-0.787337	4.47768	7.32034	0.00681826	0.287757
L1TD1	2.81466	1.36081	7.3064	0.00687139	0.289684
ATP11A-AS1	-7.41633	-0.191553	7.30348	0.00688257	0.289839
SLC2A11	0.730255	4.8084	7.30036	0.00689452	0.290027
UAP1	-1.03986	3.63237	7.29625	0.00691028	0.290368
KDELR1	0.416994	8.84421	7.29435	0.00691762	0.290368
STT3B	0.496577	6.79443	7.2865	0.00694788	0.291056
RNASEK-C17orf49	0.498952	6.73681	7.2862	0.00694908	0.291056
DNAH6	7.09707	-0.151822	7.27608	0.00698832	0.292384
SLX1B	-1.67168	2.47755	7.27136	0.00700672	0.292837
PIEZO1	-0.657951	5.18572	7.26484	0.00703218	0.293584
MAN1C1	2.24356	1.93222	7.25616	0.00706627	0.294685
PHACTR3	-0.971824	3.80411	7.25245	0.00708086	0.294685
YY1AP1	0.618299	5.42694	7.25168	0.00708392	0.294685
RXRB	0.623038	5.39764	7.25039	0.00708901	0.294685
MVK	0.757979	4.5795	7.24555	0.00710812	0.295162
XACT	-0.420805	8.70214	7.24274	0.00711927	0.295309
GPR65	-2.10144	2.05223	7.23595	0.00714624	0.296001
SHOX	1.12166	3.48307	7.23469	0.00715125	0.296001
VTCN1	0.651272	5.18073	7.23159	0.00716363	0.296196
CCDC152	0.65096	5.20311	7.22797	0.00717805	0.296476
PSMB7	0.536462	6.17585	7.22489	0.0071904	0.296508
LINC02693	-1.62692	2.64917	7.22395	0.00719414	0.296508
PSMB8-AS1	0.698159	4.87582	7.22184	0.00720264	0.296542
CERCAM	0.700206	4.92445	7.21576	0.00722708	0.296937
MARCKSL1	-0.693639	4.91369	7.2142	0.00723336	0.296937
LACTB2	-0.626934	5.3356	7.21373	0.00723525	0.296937
TMSB10	-0.379534	10.2106	7.21124	0.00724527	0.297033
OAS1	0.635829	5.2534	7.20812	0.00725787	0.297235
CDCA7	-0.783631	4.45338	7.20298	0.00727869	0.297474
ATG14	0.689662	4.95626	7.20258	0.00728032	0.297474
SAMD4B	-0.489415	6.89399	7.19915	0.00729426	0.297474
CHCHD1	-0.590849	5.62767	7.19766	0.00730032	0.297474
IMPDH2	-0.553853	5.9648	7.19721	0.00730213	0.297474
LRRC37A2	0.705879	4.84347	7.18913	0.00733508	0.298501
EEF1AKMT3	1.39519	2.86636	7.17818	0.00738001	0.300014
RELA-DT	1.26178	3.16524	7.17354	0.0073991	0.300475
CDC42BPG	-1.17209	3.34303	7.17109	0.00740922	0.300571
CERS6-AS1	-0.660004	5.09762	7.1594	0.00745766	0.302219
MAP7D1	-0.642722	5.26394	7.15309	0.00748393	0.302895
FAU	0.386588	9.84972	7.15164	0.00749001	0.302895
SNORA81	0.475742	7.11247	7.14739	0.00750775	0.303296
TMEM119	7.44837	-0.340249	7.14021	0.00753787	0.30368
TMEM79	0.844672	4.1891	7.13983	0.00753948	0.30368
PTCD2	-0.869035	4.11586	7.13951	0.00754081	0.30368
SCNN1A	0.777694	4.45493	7.13727	0.00755027	0.303745
DGKD	-0.745373	4.65123	7.12736	0.00759208	0.30511
CXXC1	0.663854	5.08527	7.12005	0.0076231	0.305825
FUT6	-1.49892	2.80211	7.11945	0.00762566	0.305825
UVRAG	-0.664511	5.05568	7.10492	0.0076877	0.30789
SLC25A51	-3.71311	0.85472	7.10368	0.00769306	0.30789
ZNF524	1.06005	3.51248	7.09459	0.00773215	0.309134
SPATA7	1.10548	3.43658	7.0896	0.00775371	0.309676
SLC3A2	-0.464914	7.30026	7.08692	0.00776531	0.30982
SULT1A3	0.901887	4.13662	7.08492	0.00777399	0.309847
MTUS2	-7.83215	-0.407587	7.08244	0.00778477	0.30995
LINC02551	-3.79022	0.987987	7.08063	0.00779261	0.30995
NRP2	-1.49335	2.73793	7.06467	0.00786232	0.312334
TMEM154	-0.839269	4.20526	7.06153	0.00787615	0.312334
CRTAM	6.91737	-0.124348	7.06139	0.00787676	0.312334
RPS2	0.348799	11.3611	7.05774	0.00789281	0.312651
REEP4	0.540886	6.0585	7.05299	0.00791377	0.31316
NPTXR	1.06427	3.54817	7.04275	0.00795915	0.314634
EML4	-0.493127	6.67156	7.03893	0.00797614	0.314976
GLIS3-AS1	6.29043	-0.248638	7.03645	0.00798718	0.314976
GABARAPL1	0.600021	5.53484	7.03533	0.0079922	0.314976
NUDT3	0.456916	7.42962	7.03177	0.00800806	0.315167
RABGGTB	-1.74703	2.34577	7.02957	0.00801793	0.315167
NOMO3	0.498649	6.57981	7.02877	0.0080215	0.315167
HERC6	1.32391	2.94879	7.0264	0.00803214	0.315265
RIOX2	-0.945919	3.84763	7.02231	0.0080505	0.315666
DSEL	0.569168	5.74517	7.01921	0.00806443	0.315892
OSGIN2	-0.823481	4.25271	7.01324	0.00809137	0.316369
POLR1B	-0.61887	5.35258	7.01066	0.00810304	0.316369
CRYGS	2.88674	1.32671	7.00854	0.00811267	0.316369
DYDC1	4.89805	0.513502	7.00439	0.00813147	0.316369
LCTL	-2.11902	2.02737	7.00357	0.00813521	0.316369
BAIAP3	0.520519	6.27508	7.00341	0.00813595	0.316369
CABP4	0.727269	4.66432	7.00271	0.00813911	0.316369
SAR1A	-0.526354	6.21326	7.00208	0.00814199	0.316369
GABARAP	0.494262	6.60744	6.99863	0.00815769	0.316661
NUDT16L1	0.630482	5.25157	6.99574	0.00817087	0.316855
MYL6	0.394767	9.34264	6.9872	0.00820993	0.31805
AKIRIN2	0.77916	4.4452	6.97547	0.00826393	0.319822
LSM4	-0.530557	6.10989	6.97166	0.00828154	0.320086
ARL5C	-6.70142	0.0962232	6.96828	0.00829721	0.320086
FAM124A	-5.48044	0.0980823	6.96739	0.00830134	0.320086
AGAP12P	2.24352	1.82969	6.96685	0.00830382	0.320086
ALAS1	-0.836492	4.17564	6.96394	0.00831733	0.320287
NOL12	1.16816	3.26862	6.95755	0.00834708	0.320512
CCDC142	0.651959	5.13039	6.95711	0.00834915	0.320512
SNRNP35	0.963401	3.79371	6.95609	0.00835391	0.320512
MAL	-7.27851	-0.221089	6.95459	0.00836093	0.320512
DMXL2	-1.15771	3.34194	6.95381	0.00836456	0.320512
NOMO1	0.806567	4.33458	6.94637	0.00839945	0.32153
F2R	-1.12218	3.35361	6.94442	0.00840857	0.321561
SLIT3-AS2	-7.01962	-0.0944794	6.93965	0.00843104	0.322102
SLC7A5	-0.456124	7.39894	6.93393	0.00845805	0.322687
HS3ST5	-8.6112	-0.692052	6.93288	0.00846302	0.322687
FXR1	0.404066	8.92426	6.92759	0.00848808	0.323324
CNBP	-0.476543	6.93727	6.925	0.00850036	0.323473
MBP	-0.410778	8.67815	6.92297	0.00851002	0.323523
UPK1B	-0.602205	5.40405	6.91805	0.0085335	0.323854
TMEM51	0.52399	6.16474	6.9154	0.00854614	0.323854
DDB2	0.742363	4.58903	6.91447	0.0085506	0.323854
CERT1	-0.484075	6.77844	6.91413	0.0085522	0.323854
ZNF770	-0.610716	5.39348	6.90927	0.00857548	0.324104
UQCRB	0.426177	8.14441	6.90925	0.00857556	0.324104
SUPT4H1	0.561388	5.78332	6.90441	0.00859885	0.324441
AMZ2P1	-2.57214	1.53196	6.90391	0.00860125	0.324441
OAS2	0.818406	4.20612	6.89658	0.00863658	0.325298
JCAD	3.52146	0.883912	6.89472	0.00864553	0.325298
LINC02254	-0.822334	4.28298	6.89397	0.00864917	0.325298
ATP5MF	0.559894	5.80589	6.89006	0.00866812	0.325518
IGFBP3	0.453982	7.38485	6.88929	0.00867185	0.325518
KLHDC3	0.583819	5.58706	6.88287	0.00870305	0.326206
RPL26P6	-6.63122	0.0987784	6.88205	0.00870703	0.326206
OSBPL1A	-0.527184	6.1271	6.87636	0.00873481	0.326859
RORB	-6.29586	0.356326	6.8741	0.00874585	0.326859
CDC42	-0.446649	7.55719	6.87185	0.00875691	0.326859
CYHR1	0.771916	4.46204	6.86838	0.00877393	0.326859
PRR16	-6.7839	0.012383	6.86818	0.00877488	0.326859
SYS1	0.567419	5.73329	6.86813	0.00877514	0.326859
RARS1	0.431094	7.94061	6.86457	0.00879262	0.327196
FLOT1	0.480222	6.81086	6.85992	0.00881555	0.327734
RGS2	-0.66216	4.96607	6.85336	0.00884796	0.328623
NSDHL	0.525627	6.11522	6.8469	0.00888	0.329227
ZCCHC2	0.537312	5.97703	6.84498	0.00888954	0.329227
BANP	0.703999	4.74442	6.84091	0.00890983	0.329227
RN7SL96P	-1.11224	3.44901	6.84046	0.00891207	0.329227
ARL11	-4.16026	0.708231	6.84	0.00891437	0.329227
DAGLB	0.955041	3.81649	6.83813	0.00892369	0.329227
MRPS2	-0.724834	4.63917	6.83812	0.00892378	0.329227
RPS14	0.356039	10.7848	6.83348	0.008947	0.329769
CRABP2	-1.02324	3.54771	6.83138	0.00895751	0.329843
LINC02869	-6.04379	0.519895	6.82906	0.00896913	0.329865
NPEPPS	0.433035	7.85537	6.82756	0.00897668	0.329865
GRIPAP1	0.498124	6.5045	6.82539	0.00898758	0.329865
TMEM141	0.564923	5.72637	6.82415	0.00899385	0.329865
RWDD4	-0.681929	4.86395	6.82243	0.00900248	0.329865
SMAD6	-0.818106	4.23438	6.82109	0.00900925	0.329865
CAPN3	0.977931	3.77446	6.81926	0.00901851	0.329892
TMEM262	-0.836588	4.15748	6.81752	0.00902726	0.3299
SF3B4	-0.546445	5.87061	6.81442	0.00904295	0.330161
XKR4	-1.26836	3.10584	6.81253	0.00905256	0.330201
SLC23A2	-1.11823	3.38394	6.80297	0.00910113	0.33166
MLST8	0.933683	3.83613	6.80115	0.00911042	0.331686
PAQR5	-2.8892	1.21189	6.79477	0.00914302	0.332343
HNRNPA3	-0.435079	7.76251	6.79426	0.00914563	0.332343
CDC37	0.453524	7.3623	6.78956	0.00916974	0.332906
LINC01247	-5.03306	0.318765	6.7783	0.00922776	0.3342
DLG3	0.515933	6.20589	6.778	0.00922933	0.3342
HACD2	-0.520435	6.16932	6.77762	0.00923128	0.3342
LINC02882	-7.72546	-0.448286	6.77032	0.00926913	0.335257
TWF2	-0.794387	4.33055	6.76177	0.00931365	0.336552
FAM43A	-1.02832	3.51079	6.75246	0.00936234	0.337996
PRKAR2A	0.444402	7.52985	6.74991	0.00937576	0.338165
FAR1	-0.5574	5.75915	6.74695	0.00939131	0.338273
ISG15	0.576193	5.56639	6.7456	0.0093984	0.338273
PRR11	0.41487	8.35505	6.74436	0.00940496	0.338273
LINC01623	-6.38896	0.213863	6.74015	0.00942717	0.338757
ALK	-6.82597	-0.0495198	6.73764	0.00944047	0.33892
DCTN1-AS1	-7.78462	-0.478759	6.73186	0.00947107	0.339437
B4GALT7	0.662321	4.98404	6.73161	0.00947243	0.339437
C2CD4A	-1.06256	3.43593	6.71315	0.00957095	0.34262
RHOT2	0.58512	5.52558	6.71106	0.00958218	0.34262
LINC02245	1.55861	2.58492	6.70975	0.00958922	0.34262
RNU4-46P	2.55368	1.46464	6.70837	0.00959667	0.34262
H4C5	-4.54252	0.6366	6.70282	0.00962658	0.343102
CDC42-IT1	-6.88404	-0.0963981	6.70257	0.00962789	0.343102
DISC1-IT1	-3.31417	1.11037	6.69541	0.00966667	0.344029
ZBTB7A	-0.440235	7.57083	6.69299	0.00967981	0.344029
RPL26	0.376557	9.73904	6.69108	0.00969014	0.344029
ATP6V0B	0.476658	6.79012	6.68958	0.00969831	0.344029
PTPN3	-0.837479	4.10755	6.68958	0.00969834	0.344029
ZNF587	-0.549923	5.84803	6.68585	0.00971865	0.344363
USP35	-7.53523	-0.395486	6.68458	0.00972555	0.344363
MAGI2	-0.789457	4.41402	6.67724	0.00976569	0.345468
ZNF699	-2.06115	1.96779	6.67474	0.00977942	0.345638
PLCB4	-1.14151	3.28913	6.67136	0.00979794	0.345976
NDUFB6	-0.793948	4.29644	6.66186	0.00985035	0.34751
ZNF229	3.02638	1.11269	6.65984	0.00986151	0.347587
SLC29A4	-0.940728	3.8282	6.65524	0.009887	0.348168
RASSF9	-1.44847	2.69865	6.64821	0.00992609	0.349227
MCC	-2.89188	1.17956	6.64459	0.00994624	0.349519
OTUB2	-2.0478	1.95583	6.64281	0.00995619	0.349519
CLCF1	-3.87298	0.624917	6.64186	0.0099615	0.349519
GNL2	-0.484022	6.61087	6.63484	0.0100008	0.350382
DTX4	0.529221	5.95952	6.6327	0.0100129	0.350382
CES2	0.586371	5.47298	6.63231	0.0100151	0.350382
HLA-DMA	0.794182	4.2634	6.63102	0.0100223	0.350382
MSRB1	0.782483	4.33443	6.6235	0.0100647	0.351547
HIF1AN	0.621518	5.22184	6.61476	0.0101142	0.352957
ANXA3	-0.557835	5.69273	6.61278	0.0101255	0.353032
AGFG1	-0.501773	6.31234	6.59864	0.0102062	0.355527
IFNGR2	-0.613468	5.22739	6.59141	0.0102477	0.356168
AARSD1	0.583923	5.48343	6.591	0.0102501	0.356168
KLHL2P1	7.99129	-0.662682	6.59063	0.0102522	0.356168
VPS33B-DT	-7.35872	-0.348959	6.58871	0.0102633	0.356232
INTS10	-0.777424	4.35848	6.58043	0.0103111	0.357345
MEG3	1.6643	2.41453	6.57997	0.0103138	0.357345
PRCP	0.707147	4.67094	6.5763	0.0103351	0.357761
ARHGAP11A	-0.540378	5.86119	6.57007	0.0103713	0.35864
MEF2C	1.33071	2.87632	6.56876	0.010379	0.35864
UBA52	0.395424	8.85376	6.5668	0.0103904	0.358682
LSAMP	-1.42337	2.8178	6.56537	0.0103987	0.358682
NDUFA10	0.489501	6.45524	6.55518	0.0104584	0.36042
KCNAB1	-2.04015	1.92028	6.55353	0.0104682	0.360435
RNF187	0.481087	6.58794	6.54833	0.0104988	0.361168
KRT14	2.70567	1.43373	6.53345	0.010587	0.363506
TSSC4	0.728578	4.54687	6.53239	0.0105933	0.363506
ZNF347	0.985042	3.66446	6.53185	0.0105965	0.363506
GPRC5A	-0.374564	9.64136	6.53054	0.0106043	0.363506
THOC1	-0.770685	4.37082	6.52615	0.0106305	0.364031
SPP1	-0.433251	7.59997	6.52482	0.0106385	0.364031
GTPBP4	-0.432963	7.60554	6.51087	0.0107223	0.366337
DUSP7	-5.65048	-0.088706	6.51045	0.0107248	0.366337
CCN3	1.27074	2.97374	6.50273	0.0107714	0.367592
C5orf63	-1.15869	3.2372	6.50123	0.0107805	0.367592
GPAT2P2	-7.44883	-0.406369	6.49657	0.0108088	0.367969
TRADD	0.619364	5.19519	6.49628	0.0108106	0.367969
TINAGL1	-0.449869	7.19367	6.49061	0.0108451	0.36882
EIF3L	0.429835	7.65714	6.48592	0.0108738	0.369334
LSMEM1	6.54223	-0.105865	6.48501	0.0108793	0.369334
RANBP2	-0.461472	6.9278	6.48206	0.0108974	0.369372
REV1	0.639973	5.03191	6.48171	0.0108995	0.369372
ARSB	-0.797555	4.27144	6.47722	0.0109271	0.369836
ALG13-AS1	6.9089	-0.292308	6.47555	0.0109374	0.369836
CFDP1	0.46474	6.86398	6.47482	0.0109419	0.369836
PSME3IP1	0.457757	6.99314	6.46353	0.0110116	0.3712
NOP58	-0.426054	7.73835	6.4624	0.0110186	0.3712
HMGN2	0.383429	9.18356	6.46226	0.0110195	0.3712
SMC6	-0.451178	7.16796	6.46018	0.0110324	0.3712
C6orf89	0.471472	6.6963	6.46013	0.0110327	0.3712
SLC39A14	-0.890126	3.88943	6.45879	0.011041	0.3712
IFITM3	0.4649	6.78521	6.45745	0.0110494	0.3712
RBM27	-0.573969	5.48918	6.45248	0.0110803	0.371686
MT1F	-1.59989	2.48581	6.45204	0.0110831	0.371686
SRFBP1	-0.566348	5.57848	6.44625	0.0111192	0.372462
ACE2	-1.46848	2.70022	6.44427	0.0111316	0.372462
YEATS4	0.449236	7.15399	6.44233	0.0111438	0.372462
CST6	0.533835	5.91654	6.44082	0.0111532	0.372462
PPP1R26-AS1	2.09027	1.84242	6.44065	0.0111543	0.372462
FSCN3	-1.37953	2.74755	6.43899	0.0111648	0.37249
FTH1	0.342502	10.922	6.43398	0.0111963	0.373002
MAPRE1	-0.483153	6.47729	6.43174	0.0112104	0.373002
GGNBP2	0.396836	8.6537	6.43059	0.0112177	0.373002
ELOA-AS1	0.87038	4.07086	6.43043	0.0112187	0.373002
RNF224	7.0984	-0.388775	6.42481	0.0112542	0.373863
ITGB1BP1	-0.581372	5.41605	6.41124	0.0113406	0.376407
PPP1R2P6	5.92121	-0.277631	6.40957	0.0113513	0.376439
UGT1A8	-0.675034	4.74331	6.40485	0.0113814	0.376843
PRR7-AS1	-4.39292	0.350173	6.40462	0.0113829	0.376843
MRPL34	-0.707807	4.59475	6.40091	0.0114067	0.376852
TLR7	2.70286	1.33881	6.4008	0.0114074	0.376852
CXorf49	-7.69597	-0.526957	6.40003	0.0114124	0.376852
IHO1	-0.909553	4.05487	6.3926	0.0114603	0.378111
FOXP4	0.873194	3.95377	6.38383	0.011517	0.379659
BRD3OS	0.79659	4.23439	6.3735	0.0115843	0.381274
TSPAN19	1.98834	1.97169	6.37328	0.0115857	0.381274
PACSIN2	-0.453655	7.00093	6.36705	0.0116264	0.382289
ACADSB	-1.21939	3.08657	6.36299	0.0116531	0.382818
CTSH	0.425422	7.6552	6.36096	0.0116664	0.382818
CENPS	-0.692308	4.70273	6.36008	0.0116722	0.382818
TARID	-7.3261	-0.390856	6.3522	0.0117241	0.384196
RPL9P7	-8.09991	-0.677182	6.34778	0.0117534	0.384457
UBQLN1	-0.483	6.44477	6.34677	0.0117601	0.384457
MED23	0.831178	4.08765	6.3465	0.0117619	0.384457
PCBP2-OT1	-7.25766	-0.36882	6.33819	0.0118171	0.38583
COX6C	-0.442362	7.22909	6.33718	0.0118238	0.38583
PDZD11	0.544552	5.72453	6.32633	0.0118964	0.38757
LINC02271	-4.33406	0.469996	6.32571	0.0119006	0.38757
THSD7A	0.87966	3.93019	6.32424	0.0119104	0.38757
ZNF34	-1.13532	3.24045	6.32323	0.0119172	0.38757
SULT4A1	-7.43234	-0.451671	6.3184	0.0119497	0.3883
GPC2	-4.60739	0.488871	6.31372	0.0119813	0.388795
ATG10	0.411438	8.00508	6.31317	0.011985	0.388795
PHB	0.416368	7.84413	6.30695	0.0120272	0.389835
PLIN3	0.557215	5.617	6.30382	0.0120484	0.390109
ANKRD11	-0.387114	8.86251	6.30089	0.0120683	0.390109
DPP4	0.759339	4.34855	6.29865	0.0120836	0.390109
MCM3	0.489692	6.32959	6.29736	0.0120924	0.390109
NRBP2	-1.48682	2.7384	6.29692	0.0120954	0.390109
CLSPN	-0.484268	6.47355	6.29413	0.0121144	0.390109
CDH2	0.799032	4.21468	6.2927	0.0121242	0.390109
UNC5B	-6.47204	0.0345279	6.29204	0.0121287	0.390109
NALCN	-1.52652	2.51307	6.28804	0.0121561	0.390109
SLC27A4	-1.6803	2.3355	6.28694	0.0121636	0.390109
CCNQ	0.724167	4.50787	6.28479	0.0121784	0.390109
DYNC1LI1	0.613942	5.15666	6.28429	0.0121819	0.390109
DUSP4	-0.483079	6.42181	6.28299	0.0121908	0.390109
ZBTB17	1.66744	2.29257	6.28192	0.0121981	0.390109
GTF2H2C	0.579456	5.41837	6.28067	0.0122068	0.390109
PMM1	0.792969	4.19015	6.27876	0.0122199	0.390109
LEAP2	-6.45727	0.0454067	6.27623	0.0122374	0.390109
FAM221A	-0.699035	4.6558	6.27248	0.0122633	0.390109
PLEKHB1	0.595978	5.28544	6.27245	0.0122636	0.390109
RPLP0	0.338701	10.891	6.27012	0.0122797	0.390109
PYCR2	-0.688325	4.64845	6.26991	0.0122811	0.390109
YARS1	-0.526071	5.85966	6.26982	0.0122817	0.390109
SNORA20	7.75305	-0.661325	6.26847	0.0122911	0.390109
MROH7	-3.64687	0.735023	6.26808	0.0122938	0.390109
SKP2	-0.690897	4.66811	6.2677	0.0122964	0.390109
SPAG7	0.504872	6.08715	6.26752	0.0122977	0.390109
PHYKPL	-0.537953	5.76244	6.26531	0.012313	0.390276
NUDT22	0.562922	5.52839	6.26032	0.0123477	0.391004
LINC00565	6.47642	-0.137686	6.25911	0.0123562	0.391004
PRAG1	-0.642155	4.93049	6.25561	0.0123806	0.391456
HIVEP1	-0.876558	3.9163	6.25351	0.0123954	0.391602
C2CD4D	-6.46865	0.0181525	6.24188	0.012477	0.39386
DOC2A	0.603482	5.21625	6.23653	0.0125148	0.39473
GSK3A	0.684385	4.68078	6.22888	0.0125689	0.396116
TPST2	-1.1029	3.31402	6.22496	0.0125968	0.396671
WDR46	0.64242	4.92417	6.22342	0.0126077	0.396692
TSPAN14	-0.453042	6.94722	6.22072	0.0126269	0.396937
LINC02501	7.33976	-0.537946	6.21945	0.012636	0.396937
ARID5B	0.649033	4.85969	6.21556	0.0126638	0.397488
LDB1	-0.714764	4.56068	6.20772	0.01272	0.398729
CLEC11A	-1.43035	2.73003	6.20717	0.012724	0.398729
DICER1	-0.480871	6.40572	6.20057	0.0127715	0.399454
RASSF10	1.00149	3.51995	6.20045	0.0127724	0.399454
PNMA1	-1.00191	3.49893	6.19966	0.0127781	0.399454
ME2	-0.558197	5.57524	6.19136	0.0128381	0.401008
KIF23	-0.486732	6.30447	6.18646	0.0128738	0.401796
CCZ1B	0.54201	5.67926	6.18437	0.0128889	0.401945
SUPV3L1	-0.830521	4.03772	6.17726	0.0129408	0.403239
LINC01320	-1.09185	3.40159	6.17342	0.012969	0.403791
RFC4	-0.612261	5.12427	6.16548	0.0130273	0.405281
PKD1P6	-1.49539	2.64711	6.16073	0.0130623	0.405796
AGBL5-IT1	-6.97076	-0.293441	6.15994	0.0130682	0.405796
RPS9	0.391049	8.54613	6.15897	0.0130753	0.405796
RAMP1	0.912887	3.73453	6.15658	0.013093	0.406019
ERBB3	0.476474	6.40084	6.15346	0.0131161	0.40641
HKDC1	-0.489308	6.22886	6.14991	0.0131425	0.406902
DNM3	-6.05749	0.254932	6.14566	0.0131741	0.407554
HOXB8	0.725731	4.44282	6.13845	0.0132279	0.408828
LINC02311	7.199	-0.506518	6.13732	0.0132364	0.408828
RUVBL1	-0.441017	7.10318	6.13125	0.0132819	0.409739
GBF1	-0.54207	5.72606	6.12976	0.0132931	0.409739
VARS2	-2.22078	2.21627	6.12915	0.0132977	0.409739
MXD4	0.67773	4.67987	6.12198	0.0133518	0.411079
DOCK4	-4.09733	0.572699	6.11572	0.0133991	0.412127
SULT1A1	-1.11056	3.25454	6.11453	0.0134081	0.412127
PSMC4	0.397877	8.24806	6.1126	0.0134227	0.412127
ENGASE	1.31073	2.87394	6.11186	0.0134284	0.412127
NPIPB13	-4.43115	0.52414	6.09391	0.0135654	0.416003
MANF	-0.503163	6.0358	6.09089	0.0135887	0.416386
ALOX12-AS1	-2.44359	1.50277	6.08792	0.0136115	0.416745
MCM3AP-AS1	-0.855473	3.92497	6.08657	0.0136219	0.416745
PEG10	0.376427	9.02114	6.07682	0.0136974	0.418156
ZNF14	-4.18016	0.293903	6.07658	0.0136992	0.418156
TNFSF9	-7.00497	-0.332931	6.07641	0.0137005	0.418156
CYCS	-0.413065	7.73677	6.07324	0.0137251	0.418577
TUBGCP6	0.762299	4.31261	6.06842	0.0137626	0.419191
PPP1R13L	-0.576233	5.34135	6.06787	0.0137669	0.419191
RHOXF1-AS1	8.08266	-0.815791	6.06295	0.0138053	0.420031
MIB2	1.47472	2.55895	6.05904	0.0138359	0.420632
FARSA	0.514944	5.90031	6.05578	0.0138615	0.420776
ACAP3	2.12979	1.85132	6.05446	0.0138718	0.420776
TTF2	-0.562124	5.48941	6.05295	0.0138837	0.420776
EPHA4	-6.66712	-0.17293	6.05289	0.0138842	0.420776
RNPS1	-0.438004	7.11011	6.05092	0.0138996	0.420915
GALNT11	-0.826806	4.01597	6.04949	0.013911	0.420929
EXOC6B	0.649556	4.83527	6.04391	0.0139549	0.42193
RN7SL624P	-1.66525	2.33773	6.04034	0.0139832	0.422454
GUK1	0.458635	6.62607	6.0383	0.0139994	0.422558
CASKIN1	-0.640222	4.83692	6.03603	0.0140174	0.422558
RACGAP1	-0.905815	3.74587	6.03578	0.0140194	0.422558
TIGD5	-0.822581	4.00832	6.02874	0.0140754	0.423083
LRG1	0.553121	5.50895	6.02794	0.0140818	0.423083
SLC9B2	-4.16982	0.254847	6.02788	0.0140823	0.423083
PRAF2	0.727453	4.4497	6.02709	0.0140886	0.423083
SOCAR	-1.03197	3.42783	6.02522	0.0141035	0.423083
ARID5A	1.34106	2.79394	6.02453	0.014109	0.423083
API5	-0.599912	5.16513	6.02399	0.0141133	0.423083
EZH1	0.61896	5.03159	6.01526	0.0141833	0.424653
BMP2	1.51507	2.48579	6.01264	0.0142044	0.424653
LINC01348	-6.61026	-0.148474	6.01132	0.014215	0.424653
LINC01322	-0.62588	4.96787	6.00983	0.014227	0.424653
ST3GAL3	0.814007	4.06796	6.00888	0.0142347	0.424653
SLC22A1	-6.61664	-0.151656	6.00885	0.0142349	0.424653
TFAP2A	-0.483799	6.25126	6.00791	0.0142425	0.424653
VPS4A	0.460101	6.58732	6.0034	0.014279	0.425412
RN7SL600P	7.75394	-0.73033	5.99794	0.0143233	0.426346
LIF	-1.65961	2.21737	5.99565	0.0143418	0.426346
CDC37L1-DT	3.60714	0.574306	5.99546	0.0143434	0.426346
ROBO1	0.910451	3.73335	5.99021	0.0143861	0.427288
LINC02878	0.609546	5.10451	5.98878	0.0143978	0.427308
TRIM59	-0.461734	6.54514	5.98703	0.0144121	0.427405
MPRIPP1	8.85087	-1.07498	5.98077	0.0144633	0.428595
RBM20	-3.09987	0.927707	5.97163	0.0145384	0.430491
SOX13	-0.922144	3.70546	5.96344	0.0146061	0.43185
P4HA1	0.47211	6.38567	5.96317	0.0146084	0.43185
PRSS12	0.596964	5.13409	5.96107	0.0146258	0.43185
ENC1	-0.482542	6.24093	5.96069	0.014629	0.43185
HTR2B	-6.86851	-0.29831	5.95557	0.0146715	0.432553
PLLP	-0.587354	5.20902	5.95513	0.0146751	0.432553
HDX	1.86467	2.03247	5.95029	0.0147155	0.433016
SNRNP48	0.563439	5.43335	5.94946	0.0147224	0.433016
POLR1F	-0.451939	6.72114	5.94922	0.0147244	0.433016
LMOD3	-0.983411	3.53346	5.94091	0.0147941	0.434734
SPON2	-7.00123	-0.36749	5.93592	0.014836	0.435634
RAD9A	0.436961	7.05878	5.93266	0.0148634	0.43611
SNHG14	-0.643887	4.86058	5.93012	0.0148848	0.436408
ZMAT5	-2.53097	1.35295	5.92528	0.0149258	0.437278
PPIF	-0.553093	5.47548	5.91836	0.0149846	0.438667
RPL12P4	2.08918	1.71953	5.91251	0.0150344	0.439792
DEPDC5	0.903793	3.76566	5.90817	0.0150714	0.440368
GCH1	-1.96207	1.8998	5.90683	0.015083	0.440368
CABLES2	-0.890537	3.81875	5.90622	0.0150882	0.440368
QPCTL	-1.51397	2.53643	5.90423	0.0151052	0.440532
PROSER1	-1.13628	3.13588	5.89756	0.0151626	0.441872
SLC17A9	-1.30059	2.80761	5.8886	0.0152398	0.44379
PIBF1	0.899733	3.7249	5.88537	0.0152678	0.444271
ANXA7	-0.4903	6.06563	5.88227	0.0152947	0.44472
PATL1	-0.574228	5.27079	5.87855	0.0153271	0.444991
DDX50P1	-1.62613	2.31626	5.87667	0.0153435	0.444991
F8A3	0.717613	4.4214	5.87585	0.0153506	0.444991
PIAS3	3.01877	0.921234	5.87465	0.0153611	0.444991
NCAPG2	-0.584141	5.21254	5.87343	0.0153718	0.444991
RERGL	1.19189	2.97381	5.87215	0.0153829	0.444991
CTNND1	-0.412875	7.55457	5.87086	0.0153942	0.444991
SLC6A1	3.05288	0.980227	5.87018	0.0154002	0.444991
ADAM10	-0.40235	7.81815	5.86933	0.0154076	0.444991
SEMA6A	0.691827	4.54886	5.86614	0.0154355	0.445466
RMC1	-2.05216	1.77765	5.86201	0.0154718	0.445746
SNX15	-0.829639	3.96881	5.86161	0.0154753	0.445746
CUL9	1.05839	3.31982	5.8611	0.0154798	0.445746
UQCRQ	0.377779	8.68047	5.85845	0.0155031	0.445847
GUCY1B1	0.601341	5.08098	5.85748	0.0155116	0.445847
TST	0.450432	6.63037	5.85678	0.0155178	0.445847
CLUAP1	0.535427	5.62373	5.84321	0.0156379	0.448862
TSC2	0.541394	5.57816	5.84167	0.0156516	0.448862
C12orf43	0.528533	5.68723	5.841	0.0156576	0.448862
DCAKD	0.88553	3.78315	5.83374	0.0157224	0.450362
SMIM13	-1.13402	3.11037	5.83227	0.0157354	0.450362
SLC39A8	-0.968139	3.55032	5.83123	0.0157448	0.450362
COCH	1.12044	3.17245	5.82686	0.0157839	0.451147
HACD3	-0.378865	8.59959	5.82422	0.0158076	0.451374
SMIM14	0.435024	7.02779	5.82338	0.0158152	0.451374
RNU4-40P	-7.4155	-0.578522	5.82057	0.0158405	0.451764
HHEX	-0.544814	5.50414	5.81495	0.0158912	0.452874
B3GNT6	-8.72911	-1.01625	5.81348	0.0159045	0.45292
RBFOX1	3.72106	0.672849	5.81013	0.0159348	0.453363
MEGF8	0.562193	5.34731	5.8082	0.0159523	0.453363
LAX1	6.6607	-0.358353	5.80788	0.0159552	0.453363
TRIR	0.4954	5.98623	5.80596	0.0159726	0.453471
TMIGD2	6.58457	-0.324871	5.80488	0.0159824	0.453471
CDH1	-0.42237	7.24185	5.80216	0.0160072	0.453842
MESP1	1.21926	2.90843	5.8003	0.0160241	0.45399
H3-3B	-0.353095	9.62836	5.79792	0.0160458	0.45427
DYNLT3	-0.611139	4.99261	5.79551	0.0160678	0.454479
MBD3	0.861882	3.85199	5.79194	0.0161004	0.454479
PSMB2	-0.479217	6.18208	5.79171	0.0161026	0.454479
YBX1	0.333356	10.5185	5.79151	0.0161044	0.454479
DENND10	-0.739736	4.30675	5.7907	0.0161118	0.454479
KDM6B	-1.06915	3.25516	5.77744	0.0162338	0.45704
TRIM73	-1.94874	1.94738	5.77636	0.0162438	0.45704
ARPC3	-0.42077	7.27569	5.7763	0.0162444	0.45704
ZNF675	-0.771569	4.13696	5.7757	0.0162499	0.45704
DNAJC5	0.436614	6.91081	5.76701	0.0163305	0.45854
ESYT1	0.538239	5.56591	5.76696	0.0163309	0.45854
ATP6V0C	0.364231	9.10453	5.76612	0.0163388	0.45854
CYP24A1	-0.540419	5.53223	5.76441	0.0163546	0.458652
VDAC2	-0.442172	6.74443	5.75736	0.0164203	0.460162
POC1B-GALNT4	0.464074	6.36224	5.75253	0.0164656	0.461098
TIMM23	-0.590204	5.13211	5.75052	0.0164844	0.461289
CYP2C19	-4.04929	0.423037	5.74744	0.0165133	0.461648
MIPEP	-0.918187	3.63705	5.74474	0.0165388	0.461648
CFH	0.966389	3.4591	5.7446	0.0165401	0.461648
RAB11A	-0.412356	7.4458	5.74408	0.016545	0.461648
AATF	0.43605	6.89134	5.74026	0.016581	0.462321
SCD	-0.382897	8.32878	5.73828	0.0165997	0.46236
SH3GLB2	0.484938	6.06328	5.73758	0.0166063	0.46236
MACIR	-0.975526	3.46359	5.7319	0.0166601	0.463109
PARP14	0.47744	6.15489	5.73128	0.016666	0.463109
PPP1R12C	0.590209	5.13323	5.73054	0.016673	0.463109
EPS8L2	0.445985	6.64596	5.72961	0.0166819	0.463109
MBD1	-0.855479	3.85681	5.72843	0.016693	0.463109
TSC22D2	-0.487321	6.07559	5.71652	0.0168067	0.465885
LINC02071	-1.83134	2.08433	5.71467	0.0168244	0.465885
FAM20B	-0.581204	5.16928	5.71367	0.016834	0.465885
PYCARD	0.540954	5.47566	5.71291	0.0168413	0.465885
LINC01836	-1.34054	2.77375	5.71052	0.0168642	0.466187
DYRK3	-1.87519	1.96273	5.70858	0.0168829	0.46637
INSYN1	-3.95492	0.654429	5.70613	0.0169064	0.466687
OXCT2	-8.11583	-0.84414	5.70163	0.0169498	0.467528
JAG1	-0.431827	6.95089	5.70047	0.016961	0.467528
LINC02844	5.05414	-0.189953	5.69732	0.0169915	0.468034
EXOSC2	-0.58354	5.21128	5.69476	0.0170163	0.468384
PLK2	-0.52307	5.68321	5.69152	0.0170477	0.468916
LINC01176	5.80142	0.106231	5.68905	0.0170718	0.469244
ADARB1	-3.46358	0.852833	5.68732	0.0170887	0.469374
DCTN3	0.76107	4.15499	5.6794	0.0171659	0.471012
ZC3H18	0.4446	6.64925	5.67872	0.0171726	0.471012
SEMA3B	-1.66417	2.18318	5.67361	0.0172227	0.472023
RPS27	0.354651	9.37393	5.67242	0.0172343	0.472023
LSM2	0.459288	6.40259	5.67123	0.0172461	0.472023
PPM1J	-2.79373	1.16209	5.66814	0.0172764	0.472111
GALM	0.639116	4.74697	5.6681	0.0172769	0.472111
RN7SL329P	-3.11189	0.91363	5.66718	0.0172859	0.472111
RN7SL560P	1.34257	2.74453	5.66085	0.0173484	0.473485
RANBP10	-0.885325	3.74361	5.65282	0.017428	0.475322
EEF1G	0.354256	9.36319	5.64828	0.0174732	0.476219
LATS1	-0.932807	3.54997	5.64471	0.0175088	0.476852
LINC01910	-4.56225	0.321458	5.63989	0.017557	0.477828
DZIP3	-0.675761	4.56526	5.63207	0.0176355	0.479629
ABCA8	-3.07005	1.00542	5.62572	0.0176995	0.481031
PSMC3	0.437467	6.75017	5.62439	0.0177129	0.481057
USP6NL	-0.585319	5.12627	5.61643	0.0177935	0.482125
TGIF2	-0.591636	5.05847	5.61597	0.0177982	0.482125
ZC4H2	1.0561	3.26254	5.61588	0.0177992	0.482125
MRPL40	0.484201	6.01209	5.61264	0.017832	0.482125
CHCHD7	-0.565769	5.27755	5.61252	0.0178333	0.482125
OST4	-0.545125	5.39049	5.61244	0.0178341	0.482125
NOSIP	0.552972	5.35763	5.6118	0.0178406	0.482125
DDX18	-0.388559	7.97839	5.6107	0.0178519	0.482125
MIR4300HG	3.57403	0.573445	5.60634	0.0178963	0.482988
RARRES2	3.64084	0.462264	5.6022	0.0179387	0.483462
CCDC144A	-0.596155	5.09971	5.60218	0.0179388	0.483462
INMT	-0.649304	4.76516	5.59954	0.0179659	0.483538
PMS2P7	5.02199	-0.101218	5.59946	0.0179667	0.483538
OLA1P2	2.21891	1.57613	5.59644	0.0179977	0.484037
HLTF	-0.435976	6.77347	5.59306	0.0180325	0.484636
RSPH10B	-7.38809	-0.633674	5.5874	0.0180908	0.485866
LRP12	-0.764159	4.15141	5.58492	0.0181165	0.486218
FOXP2	1.75639	2.04373	5.57524	0.0182169	0.488573
RPS3A	0.339936	9.90354	5.57203	0.0182503	0.489132
FRMD6	-1.05904	3.25909	5.56661	0.0183069	0.490092
RUNDC3A-AS1	-1.37313	2.66122	5.56617	0.0183115	0.490092
C5orf46	-6.28537	-0.117182	5.56444	0.0183296	0.490237
RPS6KA2	0.588242	5.06019	5.56249	0.01835	0.490308
RN7SL121P	0.691418	4.54329	5.5611	0.0183645	0.490308
OR11G2	3.82307	0.401677	5.55973	0.0183789	0.490308
GTF2A1	-0.513226	5.69571	5.55935	0.0183829	0.490308
PRPS2	-0.540242	5.42031	5.55309	0.0184488	0.491625
RPS26	0.363694	8.84634	5.55225	0.0184577	0.491625
NRSN1	-2.11781	1.67046	5.54864	0.0184958	0.4923
KLF2	-2.21314	1.51946	5.54379	0.0185471	0.493327
HLA-E	0.412204	7.26833	5.53942	0.0185935	0.494221
CRYBG2	-1.0644	3.19676	5.52963	0.0186977	0.496181
C5AR2	0.71174	4.40425	5.52952	0.0186989	0.496181
ZNF281	-0.513467	5.67759	5.52889	0.0187057	0.496181
PCDHB1	-0.981094	3.60691	5.52616	0.0187349	0.496615
NDUFA12	-0.475237	6.06082	5.52103	0.0187899	0.497733
EMC7	-0.692634	4.41661	5.51728	0.0188302	0.498459
TMEM9	0.492135	5.86806	5.51484	0.0188565	0.498815
TIMM22	-0.84755	3.83574	5.51232	0.0188837	0.499098
ADGRL1	-1.23323	2.83237	5.51146	0.018893	0.499098
VKORC1	0.429869	6.8411	5.51016	0.0189071	0.499129
SCML1	-1.21455	2.85298	5.5076	0.0189348	0.499519
SNHG20	1.12287	3.08787	5.50511	0.0189617	0.499889
LGMN	-0.621966	4.81876	5.4991	0.019027	0.501032
EIF3M	-0.434448	6.68166	5.49665	0.0190537	0.501032
LLPH	0.43582	6.69177	5.49636	0.0190568	0.501032
ZNF69	1.18966	2.92533	5.49519	0.0190695	0.501032
HMGA2	-0.487751	5.90857	5.4942	0.0190804	0.501032
UXT-AS1	-5.21728	-0.253649	5.49398	0.0190827	0.501032
STEAP4	0.922912	3.58747	5.48754	0.0191532	0.50225
MZT2A	0.507936	5.69859	5.48737	0.0191551	0.50225
NPRL2	1.104	3.1424	5.48584	0.0191719	0.50235
C2orf27A	1.37869	2.59389	5.48204	0.0192135	0.502977
UTP14A	-0.516458	5.62301	5.48116	0.0192232	0.502977
PLCD3	0.681173	4.525	5.48011	0.0192348	0.502977
RPS19BP1	0.523735	5.54188	5.47821	0.0192556	0.503182
PRXL2C	-0.488991	5.9336	5.47178	0.0193267	0.504496
MEPCE	0.757448	4.11573	5.4713	0.019332	0.504496
APOC1	0.747054	4.14631	5.46953	0.0193515	0.504666
GPRC5C	0.649487	4.60797	5.46381	0.019415	0.50598
CDC5L	0.410904	7.23874	5.46239	0.0194307	0.506049
ST3GAL5	1.56529	2.26219	5.45482	0.0195151	0.507675
AHCY	-0.447531	6.4586	5.45444	0.0195194	0.507675
MCM9	1.13915	3.02437	5.44779	0.0195938	0.509267
SHC2	1.16326	2.95041	5.44559	0.0196186	0.509405
DCTN2	0.420478	6.97216	5.44498	0.0196254	0.509405
TAFA2	2.95333	0.906963	5.44328	0.0196445	0.509558
LINC01647	-6.36739	-0.190871	5.43232	0.0197681	0.512422
SLC44A3	-1.53825	2.28488	5.42838	0.0198128	0.513063
LINC02376	-6.93242	-0.501838	5.42689	0.0198297	0.513063
DCBLD2	-0.406284	7.36431	5.42663	0.0198326	0.513063
RSPH3	0.524309	5.56062	5.42387	0.019864	0.513359
TJP2	0.475234	5.98515	5.42329	0.0198706	0.513359
GBX2	-4.22429	0.147385	5.42154	0.0198906	0.513533
CEACAM8	-1.2908	2.79504	5.42015	0.0199064	0.513598
ZNF326	0.517999	5.60126	5.41763	0.0199351	0.513997
ICAM1	-2.42374	1.28243	5.39978	0.02014	0.518934
EFCAB12	-4.55233	0.2176	5.39757	0.0201655	0.519246
NSUN2	-0.610631	4.8204	5.39421	0.0202044	0.5199
CCT4	-0.392324	7.6358	5.39262	0.0202228	0.519933
SNRPC	0.395708	7.55215	5.38882	0.0202669	0.519933
ATF6	0.436082	6.57336	5.38861	0.0202693	0.519933
ABL2	-0.42572	6.88465	5.38697	0.0202884	0.519933
EXOSC3	-1.40689	2.51648	5.38684	0.02029	0.519933
CCSER1	1.42671	2.46051	5.38604	0.0202992	0.519933
CCT5	-0.380413	7.98892	5.386	0.0202997	0.519933
SPTAN1	-0.446423	6.41958	5.38127	0.0203548	0.521
MYLK-AS1	-1.76867	1.97251	5.37791	0.0203941	0.521659
FBLIM1	-0.870887	3.69365	5.37478	0.0204306	0.521693
PHACTR1	-4.06343	0.220721	5.37477	0.0204308	0.521693
BAZ1A	-0.419192	6.98728	5.37434	0.0204358	0.521693
PFDN2	-0.460973	6.17597	5.37081	0.0204772	0.521915
CCDC122	0.579303	5.07688	5.37075	0.0204779	0.521915
MIR22HG	-1.46793	2.42404	5.37015	0.020485	0.521915
RAPH1	-0.88749	3.60979	5.36741	0.0205172	0.522263
VPS13D	-0.687065	4.41505	5.36669	0.0205256	0.522263
EXT1	0.665285	4.5217	5.36495	0.0205461	0.522323
POLR2G	0.429434	6.67501	5.3642	0.020555	0.522323
NAALADL2	0.67431	4.45152	5.3613	0.0205892	0.522849
ANKS3	0.925633	3.5352	5.35969	0.0206082	0.522988
CISD2	0.453305	6.29681	5.35789	0.0206295	0.523185
SERPINB1	-0.474143	5.99522	5.35364	0.0206798	0.523903
CASC3	0.352117	9.04329	5.35322	0.0206848	0.523903
CNOT11	0.444621	6.41984	5.34909	0.0207338	0.524799
MINDY1	1.04494	3.2133	5.34509	0.0207815	0.525396
ANKRD62	-7.33667	-0.683577	5.34483	0.0207845	0.525396
PLXNA3	0.56044	5.26228	5.33354	0.0209196	0.528467
TMEM25	-2.19682	1.58191	5.32871	0.0209776	0.529586
MYOM2	8.31048	-1.1167	5.32368	0.0210383	0.530745
WAC-AS1	0.472811	5.99355	5.32263	0.021051	0.530745
SOX7	-4.13882	0.554083	5.32046	0.0210772	0.531061
TBC1D9B	-0.689766	4.39424	5.31863	0.0210994	0.531274
LINC02642	-6.79258	-0.467902	5.3159	0.0211324	0.531759
PILRB	-1.39612	2.61207	5.31242	0.0211747	0.532217
TRAF3	-0.720531	4.22329	5.31022	0.0212014	0.532217
ZNF549	-1.01744	3.29499	5.30997	0.0212044	0.532217
NAA50	-0.476826	5.946	5.30988	0.0212056	0.532217
H2AZ2P1	-6.74414	-0.443425	5.3079	0.0212297	0.532389
B3GNT5	-0.614519	4.75484	5.30705	0.02124	0.532389
CCDC88A	-0.402855	7.31488	5.30454	0.0212706	0.532812
AKR1D1	-2.9589	0.931827	5.30131	0.0213101	0.533263
SEL1L	0.438863	6.48633	5.30081	0.0213162	0.533263
LRRC73	3.58081	0.472964	5.29718	0.0213607	0.533554
ZNF471	-1.11712	3.08766	5.29661	0.0213677	0.533554
UBE2E1	0.52125	5.48269	5.29649	0.0213692	0.533554
TET2-AS1	-7.33307	-0.702958	5.29283	0.0214141	0.533903
CCHCR1	0.816934	3.87255	5.29117	0.0214346	0.533903
CFLAR-AS1	-0.864617	3.78744	5.29093	0.0214375	0.533903
GNAS	-0.346992	9.17349	5.28844	0.0214682	0.533903
BZW1	-0.381166	7.83979	5.28839	0.0214688	0.533903
MYPN	-5.15468	-0.165268	5.28758	0.0214788	0.533903
STRAP	-0.43469	6.53787	5.28751	0.0214797	0.533903
FAM169A	-1.42219	2.4732	5.2848	0.0215131	0.53439
PAX8	0.773611	3.9945	5.2818	0.0215502	0.534968
CLN5	-0.769048	4.03471	5.27628	0.0216187	0.536142
YPEL5	0.638706	4.62044	5.27575	0.0216252	0.536142
DIPK2B	-5.83509	0.0840136	5.27144	0.0216788	0.537126
ERI1	-0.689289	4.38925	5.26849	0.0217156	0.537693
ZNF382	1.05379	3.19473	5.26525	0.021756	0.53835
TK2	-0.638536	4.61375	5.26374	0.0217749	0.53837
PAK4	-1.51968	2.30545	5.26161	0.0218016	0.53837
AIDA	-0.48877	5.79797	5.25924	0.0218313	0.53837
MLIP	-6.36865	-0.254575	5.25784	0.0218489	0.53837
PPP1CA	-0.513747	5.53616	5.25614	0.0218703	0.53837
OTUD1	-1.97242	1.70997	5.25517	0.0218824	0.53837
RPS27L	0.36832	8.27347	5.25443	0.0218918	0.53837
LINC01559	1.69731	2.03163	5.25358	0.0219024	0.53837
RASAL2	-0.523743	5.45672	5.25307	0.0219088	0.53837
DEPDC1B	-0.499573	5.66617	5.25305	0.0219091	0.53837
OR7C1	-1.26109	2.77269	5.25299	0.0219098	0.53837
PFKFB3	-0.460022	6.14027	5.25113	0.0219333	0.538604
YIPF5	0.43	6.58926	5.24953	0.0219535	0.538759
PCDH1	0.40294	7.22538	5.24811	0.0219714	0.538856
SP4	-0.766194	4.05342	5.24617	0.021996	0.539117
BTN2A1	0.796333	3.916	5.24503	0.0220103	0.539128
TMEM33	-0.514946	5.53169	5.23933	0.0220825	0.540435
DDB1	-0.415725	6.89881	5.23796	0.0221	0.540435
PMCHL2	-5.80581	0.107504	5.23752	0.0221056	0.540435
TSSC2	-3.1696	0.707118	5.23417	0.0221482	0.540929
UBE2G1	-0.588403	4.91983	5.23323	0.0221601	0.540929
ARSD	0.409287	7.05259	5.23263	0.0221677	0.540929
CYP2U1	1.29465	2.69972	5.23012	0.0221997	0.541368
SRSF7	-0.432804	6.52792	5.22743	0.0222341	0.541865
ZNF346	-0.872634	3.67309	5.22457	0.0222707	0.542266
CLDN2	-5.61833	-0.401513	5.22396	0.0222786	0.542266
INTS6L	-3.36572	0.609569	5.2184	0.0223499	0.54366
ATL2	-0.519786	5.47484	5.21531	0.0223897	0.544285
RASA4CP	-5.77659	0.104801	5.21083	0.0224474	0.545347
PPA2	-0.530515	5.34762	5.19979	0.0225904	0.548476
LINC02709	-3.51512	0.601677	5.1969	0.022628	0.548723
TEX30	-1.54896	2.239	5.19682	0.022629	0.548723
MICOS10-NBL1	8.66324	-1.25538	5.19568	0.0226438	0.548723
MBLAC1	-6.43078	-0.329503	5.19465	0.0226573	0.548723
HMGN3-AS1	1.85856	1.84642	5.19317	0.0226766	0.548848
MTMR12	0.599831	4.81759	5.19141	0.0226996	0.549061
CDK12	0.37645	7.8877	5.18899	0.0227312	0.54944
NBEAP2	7.60004	-0.927437	5.18738	0.0227523	0.54944
ARHGEF1	-0.97359	3.33915	5.18695	0.0227579	0.54944
SNF8P1	1.81103	1.91057	5.18468	0.0227877	0.549532
BRCC3	0.44633	6.30432	5.18386	0.0227984	0.549532
SP110	0.427779	6.56829	5.18341	0.0228043	0.549532
BRF2	-0.7997	3.88531	5.17767	0.0228798	0.551009
PGBD5	-0.969276	3.35906	5.17486	0.0229168	0.551558
NORAD	-0.375124	7.89369	5.17072	0.0229715	0.551812
LINC00342	-0.585404	4.99993	5.17003	0.0229806	0.551812
DNASE1L1	-6.89296	-0.560071	5.16944	0.0229884	0.551812
MR1	0.875733	3.61819	5.16784	0.0230096	0.551812
ANKRD18CP	3.69373	0.483925	5.16685	0.0230227	0.551812
CSPP1	0.454903	6.18285	5.16647	0.0230278	0.551812
SCAPER	0.467653	5.97111	5.16383	0.0230627	0.551812
ABTB2	-0.792441	3.94785	5.16377	0.0230636	0.551812
PHLDA2	-0.360882	8.42736	5.16341	0.0230684	0.551812
GPATCH11	0.568851	5.07171	5.1631	0.0230725	0.551812
EMILIN2	-1.20268	2.82539	5.16163	0.023092	0.551812
SRP9	-0.55004	5.15999	5.16114	0.0230985	0.551812
SLCO1B3-SLCO1B7	-8.41814	-1.1282	5.1593	0.023123	0.551822
FBXW7	0.481052	5.83406	5.15808	0.0231392	0.551822
SIGLEC16	1.28113	2.72077	5.15707	0.0231527	0.551822
SAP18	0.420146	6.70963	5.15616	0.0231649	0.551822
SPRED2	-1.5082	2.2769	5.15576	0.0231702	0.551822
LINC02478	2.01454	1.66051	5.15441	0.0231882	0.551911
MID1IP1	-0.657064	4.47525	5.14926	0.0232571	0.552841
PSMA3-AS1	0.517141	5.48489	5.14724	0.0232841	0.552841
PPP4C	-1.34383	2.52981	5.1467	0.0232913	0.552841
PHKG2	0.597744	4.86693	5.14624	0.0232975	0.552841
ZNF706	-0.60633	4.73789	5.14615	0.0232987	0.552841
VPS33A	0.610022	4.77559	5.14209	0.0233534	0.553661
DIO2-AS1	7.80489	-1.01506	5.14145	0.0233619	0.553661
PSMD5	-0.764411	3.99298	5.13949	0.0233883	0.553948
ACSBG1	2.67102	1.14847	5.13556	0.0234413	0.554864
NABP2	0.524816	5.3819	5.13227	0.0234858	0.555578
KLF2P2	3.42912	0.441413	5.12952	0.0235231	0.556118
UGCG	-0.395634	7.28676	5.12162	0.0236303	0.558314
ATG9B	-6.04492	-0.132875	5.11452	0.0237272	0.56022
SCARNA18B	4.67775	0.0534408	5.11359	0.02374	0.56022
HNRNPUL1	-0.359896	8.3985	5.11244	0.0237557	0.560249
OR52I1	-1.28395	2.70026	5.11067	0.0237799	0.56027
IDI1	-0.438855	6.32739	5.10951	0.0237958	0.56027
ATP5MPL	0.374157	7.85171	5.10816	0.0238144	0.56027
TNFSF13	0.827075	3.74974	5.10815	0.0238145	0.56027
MEIG1	-7.04279	-0.645426	5.10531	0.0238535	0.560794
HMGN1P15	-6.18401	-0.197807	5.10442	0.0238658	0.560794
RAB1A	-0.441395	6.30176	5.10244	0.0238929	0.561093
HCFC1R1	0.409436	7.01064	5.10114	0.0239109	0.561173
OSBPL11	-0.658054	4.51	5.09863	0.0239455	0.561645
LIPC	-3.22327	0.6943	5.09554	0.0239883	0.562308
NPIPB12	-4.19197	0.412677	5.09049	0.0240582	0.563035
CEBPD	0.595529	4.7741	5.08906	0.024078	0.563035
PHF23	0.702409	4.24464	5.08843	0.0240868	0.563035
IFIT2	0.635915	4.54878	5.08838	0.0240874	0.563035
CD2AP	0.391698	7.35628	5.08718	0.0241041	0.563035
MT-TN	0.362832	8.26388	5.087	0.0241066	0.563035
LY6K	-4.74387	-0.134769	5.08288	0.024164	0.563985
ZHX1-C8orf76	-2.42195	1.22692	5.08108	0.0241891	0.563985
NFE2L3	-0.416449	6.77005	5.07916	0.0242158	0.563985
TOM1	0.747989	4.06186	5.07824	0.0242288	0.563985
H2BC15	1.11901	2.98254	5.07803	0.0242317	0.563985
THAP7	0.711356	4.19372	5.07781	0.0242347	0.563985
SLC35B2	-0.621832	4.61967	5.07612	0.0242584	0.564187
APOL2	0.656248	4.56859	5.07511	0.0242725	0.564187
NRM	0.560687	5.07826	5.07313	0.0243002	0.564417
ABCB6	-2.5103	1.45404	5.07232	0.0243116	0.564417
CR2	-6.93318	-0.615569	5.06975	0.0243477	0.564703
ACADS	0.701102	4.24875	5.06937	0.0243531	0.564703
CASC6	7.50296	-0.927259	5.06602	0.0244001	0.565455
RPS5	0.328095	9.70076	5.0596	0.0244907	0.566729
PPIAP41	-7.48788	-0.829051	5.05946	0.0244926	0.566729
TYW5	-0.612879	4.71512	5.05901	0.0244991	0.566729
DYNC2LI1	-0.679348	4.35505	5.05176	0.0246018	0.568766
ID3	-1.00414	3.24406	5.04859	0.0246468	0.569466
CPEB3	-1.8795	1.82227	5.03924	0.0247801	0.571686
NDRG4	-1.10371	3.08091	5.03748	0.0248053	0.571686
S100A16	-0.391008	7.32134	5.03711	0.0248107	0.571686
SLC7A1	-0.45464	6.04549	5.03685	0.0248144	0.571686
ZFHX4	0.813536	3.79074	5.03668	0.0248167	0.571686
H4C8	1.07636	3.29769	5.03229	0.0248798	0.572798
MZT2B	0.392731	7.26409	5.02914	0.0249251	0.573285
SCNN1D	-7.00772	-0.656859	5.02876	0.0249306	0.573285
OSMR-AS1	-4.28527	0.0485994	5.02615	0.0249681	0.573808
AP3M1	-0.663614	4.41023	5.02361	0.0250047	0.574307
CDK5	0.765927	3.96128	5.02184	0.0250304	0.574557
ZDHHC5	-0.445305	6.17584	5.01531	0.025125	0.576386
NUDT4P2	1.00212	3.22414	5.01376	0.0251475	0.576559
OAT	-0.902411	3.48955	5.01162	0.0251785	0.576929
ITGA6	-0.368109	7.92739	5.00773	0.0252352	0.577886
CHD1	-0.417964	6.62832	5.00439	0.0252839	0.578519
AP3B2	-2.06853	1.61381	5.00263	0.0253096	0.578519
MAMDC2-AS1	6.43957	-0.522595	5.00245	0.0253123	0.578519
TRAPPC5	0.482293	5.73245	5.00174	0.0253226	0.578519
TMEM14C	-0.559212	5.03264	4.99906	0.0253619	0.578948
PIGW	-0.560061	5.06285	4.99842	0.0253713	0.578948
LIF-AS1	-2.34478	1.34438	4.99313	0.025449	0.580377
NOLC1	-0.435244	6.34359	4.99159	0.0254716	0.580552
STARD5	-5.90921	-0.0917718	4.98714	0.0255372	0.581582
MLX	0.487835	5.67796	4.98559	0.0255601	0.581582
HIGD1A	-0.45296	6.05761	4.98547	0.0255619	0.581582
PDCD2L	-1.02358	3.1615	4.98024	0.0256393	0.583
G6PC3	0.5374	5.21495	4.96767	0.0258263	0.586635
ARPC1A	-0.537189	5.21059	4.96693	0.0258373	0.586635
C11orf98	-0.495077	5.59763	4.96514	0.025864	0.586635
SLC22A20P	-4.50746	-0.122734	4.96377	0.0258845	0.586635
FCHSD1	0.791848	3.90397	4.96336	0.0258906	0.586635
C4orf19	0.419933	6.55512	4.96313	0.0258942	0.586635
NUBP2	0.486973	5.67088	4.96177	0.0259146	0.586635
AASS	-0.43668	6.38231	4.96137	0.0259204	0.586635
NCKAP1	-0.433936	6.30792	4.95425	0.0260275	0.588548
NAA10	0.556742	5.0692	4.95372	0.0260353	0.588548
CYFIP1	-0.627937	4.58501	4.95188	0.0260632	0.588834
CMTM7	0.350881	8.53334	4.95048	0.0260842	0.588965
ZMYM6	-0.916426	3.44191	4.9468	0.0261398	0.589502
TRIP10	-0.490442	5.62077	4.94641	0.0261457	0.589502
TMEM183A	0.442323	6.17895	4.94568	0.0261568	0.589502
MEGF9	0.590352	4.79993	4.94488	0.0261689	0.589502
SPATC1L	-6.04282	-0.201015	4.94251	0.0262048	0.589966
SRRM1	-0.357013	8.28271	4.93532	0.026314	0.592079
ZNF480	0.792975	3.86133	4.92722	0.0264377	0.594122
RPL17-C18orf32	-0.358279	8.1928	4.92646	0.0264492	0.594122
TRA2A	-0.406801	6.86508	4.92636	0.0264508	0.594122
GUSBP1	1.4687	2.31181	4.92419	0.026484	0.594349
THEM6	0.383249	7.4143	4.9237	0.0264916	0.594349
RN7SL274P	0.804221	3.84966	4.92237	0.026512	0.594462
CEBPG	-0.60108	4.68678	4.91871	0.0265682	0.595376
BCAT2	-0.604005	4.67717	4.91488	0.0266271	0.596351
FYB2	-6.69912	-0.555483	4.91351	0.0266482	0.596479
AHDC1	-0.713671	4.16008	4.91166	0.0266768	0.596774
KIRREL3	-5.60927	0.162731	4.90927	0.0267137	0.597254
ANKRD10	-0.678789	4.35168	4.90534	0.0267747	0.598272
SPEN	-0.419286	6.53124	4.90173	0.0268307	0.599026
B4GALNT2	-3.82445	0.436022	4.90117	0.0268394	0.599026
RSPH9	0.670196	4.3371	4.89789	0.0268903	0.599578
NCR1	-4.64394	0.0181948	4.89735	0.0268988	0.599578
LRRN3	-4.21718	0.128117	4.89603	0.0269194	0.599578
STK25	-0.502845	5.48583	4.89532	0.0269304	0.599578
HMCES	-0.523664	5.27647	4.89253	0.0269739	0.599578
CCDC158	1.41568	2.43332	4.89154	0.0269894	0.599578
ZNF701	4.25944	0.00478835	4.88983	0.0270161	0.599578
MAPK3	0.462646	5.87982	4.88921	0.0270259	0.599578
HMGN1P37	8.35765	-1.26888	4.88851	0.0270369	0.599578
WDR91	-1.27288	2.66226	4.88818	0.027042	0.599578
KIDINS220	0.438615	6.21431	4.88815	0.0270425	0.599578
FBRSL1	-0.5738	4.89489	4.88767	0.02705	0.599578
ZNF233	-1.80846	1.89646	4.88485	0.0270942	0.600041
NSA2	0.319812	9.82656	4.88436	0.0271019	0.600041
HSCB	1.10348	2.95822	4.88317	0.0271206	0.600111
PANX1	-0.877835	3.52858	4.87672	0.0272221	0.601923
BROX	-0.426427	6.42122	4.87524	0.0272455	0.601923
RPLP1	0.283746	11.6935	4.87344	0.027274	0.601923
ABHD18	0.707105	4.18222	4.87324	0.0272771	0.601923
MICB	0.424266	6.4632	4.87288	0.0272828	0.601923
PDGFC	0.541365	5.12931	4.87206	0.0272958	0.601923
HPGD	1.06747	3.01017	4.86931	0.0273392	0.602537
HBEGF	-0.813581	3.79648	4.86564	0.0273975	0.602999
RPS11	0.330343	9.27918	4.86287	0.0274415	0.602999
LINC01409	-2.01686	1.59815	4.86256	0.0274464	0.602999
HIF1A	-0.394947	7.05088	4.86154	0.0274627	0.602999
SGSM1	1.24689	2.67456	4.86126	0.0274672	0.602999
TM4SF1	-0.337074	8.97038	4.86077	0.027475	0.602999
ATG16L1	-0.842646	3.63799	4.86023	0.0274834	0.602999
ZNF146	-0.462701	5.86656	4.86015	0.0274848	0.602999
DCUN1D5	-0.781729	3.85536	4.85652	0.0275427	0.603646
SLC25A34	-2.19886	1.49418	4.85575	0.0275549	0.603646
FBXL2	1.96183	1.68921	4.85537	0.0275611	0.603646
AK4	0.454555	5.95918	4.8534	0.0275926	0.603896
ELL3	2.14564	1.44282	4.85178	0.0276184	0.603896
TFPI2-DT	3.518	0.344414	4.85143	0.027624	0.603896
PCYOX1	0.401538	6.90093	4.85	0.0276469	0.603896
TOP2B	-0.419543	6.47761	4.84978	0.0276505	0.603896
RNU2-2P	0.529629	5.17998	4.8485	0.027671	0.604001
FUS	-0.366393	7.79689	4.84624	0.0277072	0.604269
GPAT2	1.9995	1.62342	4.84579	0.0277145	0.604269
MGAM2	1.0457	3.07537	4.83769	0.027845	0.605949
RPS27AP12	-1.09108	3.02204	4.83721	0.0278528	0.605949
HINT2	0.575165	4.84729	4.83717	0.0278534	0.605949
VLDLR-AS1	-2.2165	1.45399	4.83713	0.0278541	0.605949
DECR2	-0.745153	4.00953	4.83368	0.0279098	0.606819
MPHOSPH10	-0.427752	6.38595	4.83189	0.0279389	0.60711
PIP4K2C	-0.480645	5.66946	4.82931	0.0279807	0.607676
PCSK1N	0.79496	3.89781	4.82694	0.0280192	0.607881
SOX9	-0.342188	8.71418	4.82624	0.0280305	0.607881
COMMD3	0.560386	4.95159	4.82568	0.0280396	0.607881
LSR	-0.35941	8.00471	4.82426	0.0280628	0.607881
KLHL11	-1.31809	2.56307	4.8239	0.0280686	0.607881
THSD1	-6.51344	-0.504453	4.82071	0.0281206	0.608386
DARS1	0.374864	7.52503	4.82054	0.0281234	0.608386
MAP1A	-3.59993	0.935023	4.81409	0.0282288	0.610325
SCAF1	-0.754666	3.97144	4.81292	0.0282479	0.610398
ACRV1	-3.48886	0.489407	4.81113	0.0282774	0.610693
CLSTN1	0.42861	6.32169	4.80718	0.0283423	0.611366
PHPT1	0.537475	5.13205	4.80709	0.0283437	0.611366
MRPL27	0.492979	5.51967	4.80635	0.0283559	0.611366
SPECC1	0.394764	7.00287	4.80228	0.0284229	0.61247
BMP8B-AS1	7.48057	-1.02648	4.80016	0.028458	0.612884
RN7SL376P	-2.11564	1.55591	4.79647	0.0285189	0.613598
WHAMMP3	-1.78359	1.87404	4.79554	0.0285344	0.613598
TAF1L	7.31813	-0.958305	4.79492	0.0285446	0.613598
ELFN2	-3.88831	0.095172	4.79432	0.0285546	0.613598
C1orf21	0.584972	4.74255	4.79009	0.0286248	0.614766
CDA	1.0216	3.14714	4.78527	0.028705	0.616147
LINC01358	-0.717006	4.10715	4.78208	0.0287582	0.616946
IARS1	-0.51184	5.30929	4.77863	0.0288158	0.617841
CTAGE15	-3.2178	0.720163	4.77726	0.0288388	0.617945
SBF1	0.435377	6.23001	4.77624	0.0288559	0.617945
CTNNAL1	-0.463297	5.84081	4.77548	0.0288686	0.617945
IL2RG	-7.18769	-0.817046	4.76935	0.0289716	0.619786
BRD7P2	8.01838	-1.21389	4.76825	0.0289902	0.619786
RPL34P6	4.83477	-0.170978	4.76692	0.0290126	0.619786
FANCB	0.783394	3.85532	4.76656	0.0290187	0.619786
AVIL	-3.10515	0.581782	4.76449	0.0290536	0.620075
KCNK3	-1.78987	2.08248	4.76385	0.0290643	0.620075
MARVELD1	0.760139	3.90865	4.76109	0.0291109	0.620728
C9orf129	-6.87276	-0.689172	4.75721	0.0291767	0.621268
AARS2	0.57433	4.8413	4.75674	0.0291847	0.621268
PRPF8	-0.44262	6.04375	4.75672	0.0291849	0.621268
SLC11A1	1.47087	2.27047	4.75481	0.0292174	0.621268
XRCC1	0.608127	4.61083	4.75378	0.0292349	0.621268
GFER	0.644871	4.4177	4.75048	0.0292909	0.621268
ABCC1	-0.975176	3.24498	4.75003	0.0292986	0.621268
PLAAT4	0.376155	7.40826	4.74847	0.0293252	0.621268
OR6U2P	-7.71023	-1.03471	4.74807	0.029332	0.621268
NPM1P32	8.05776	-1.23124	4.74689	0.0293522	0.621268
PSMC1P5	8.88763	-1.44018	4.7468	0.0293536	0.621268
GOPC	0.430605	6.24017	4.7462	0.029364	0.621268
VASN	1.05215	3.0488	4.74605	0.0293666	0.621268
FLT1	-6.12438	-0.329433	4.74595	0.0293682	0.621268
ZMIZ1	-0.64224	4.45326	4.74543	0.029377	0.621268
MLLT6	0.361171	7.8281	4.7437	0.0294066	0.621553
CHAC2	-1.43336	2.33371	4.74214	0.0294333	0.621577
KLRA1P	-7.01525	-0.753758	4.74139	0.0294461	0.621577
ZNF503	-0.481666	5.63736	4.74082	0.0294559	0.621577
TVP23C	1.11523	2.91066	4.73928	0.0294822	0.621793
RN7SL278P	-6.36018	-0.458752	4.73554	0.0295464	0.622807
NDUFB9	0.348787	8.29719	4.73313	0.0295879	0.623294
ATP8B2	1.23855	2.65419	4.73176	0.0296114	0.623294
CAPN1	-0.468524	5.72542	4.73132	0.029619	0.623294
CLIC4	-0.60661	4.60268	4.73046	0.0296339	0.623294
DAZAP1	0.390274	7.01203	4.72697	0.029694	0.623795
PTPRO	1.91835	1.71233	4.72668	0.0296991	0.623795
NR4A2	-1.18665	2.77455	4.72627	0.0297061	0.623795
IFIT3	0.509741	5.29253	4.7244	0.0297384	0.624136
ZMYM4-AS1	7.80134	-1.16598	4.72056	0.0298049	0.62508
RMI1	-0.818094	3.69122	4.71924	0.0298278	0.62508
UBTD1	0.868612	3.52009	4.71707	0.0298654	0.62508
RUSC1-AS1	0.408024	6.56564	4.717	0.0298667	0.62508
EPB41L4A-AS1	0.537192	5.07745	4.71658	0.0298739	0.62508
MEF2D	-0.852521	3.55785	4.71622	0.0298803	0.62508
SLFN13	1.05798	3.04575	4.71431	0.0299134	0.625317
BAALC-AS1	-1.91575	1.68186	4.71371	0.0299239	0.625317
MCAM	0.713006	4.24559	4.70877	0.0300099	0.626775
PCDHGC3	4.29352	-0.162411	4.70764	0.0300298	0.626851
AZIN1	-0.537239	5.07547	4.70662	0.0300476	0.626885
TRAM1	-0.378381	7.29469	4.70178	0.0301322	0.628311
LINC01915	6.30951	-0.561612	4.6995	0.0301722	0.628807
SDR42E2	7.85897	-1.1887	4.6974	0.0302092	0.62903
SNORA68B	-6.61705	-0.608787	4.69704	0.0302154	0.62903
CFAP298	0.518588	5.24049	4.69372	0.0302738	0.629907
ZNF440	-0.783758	3.91472	4.69258	0.0302941	0.629989
CRIPT	0.555529	4.9501	4.69114	0.0303194	0.630177
NAGPA-AS1	6.58662	-0.707308	4.68635	0.0304041	0.631278
THAP4	-0.698835	4.12133	4.6863	0.030405	0.631278
TNFRSF10B	-0.511618	5.28138	4.68518	0.0304247	0.63135
CYP2S1	-1.4318	2.29575	4.68383	0.0304487	0.631509
FAM131A	-0.944294	3.2782	4.68127	0.0304941	0.632111
DDX42	-0.462392	5.79408	4.67825	0.0305476	0.632882
MYO3B-AS1	-3.03737	0.869206	4.67621	0.0305841	0.633299
PCAT7	-2.0265	1.51821	4.67099	0.0306772	0.63464
GSS	0.482615	5.57085	4.66987	0.0306971	0.63464
ASPH	-0.360866	7.76559	4.66982	0.0306981	0.63464
ZNF716	-3.02316	0.701692	4.66745	0.0307404	0.635176
LINC01811	-3.59424	0.928912	4.66291	0.0308218	0.636519
TMEM64	-0.990779	3.17435	4.65754	0.0309183	0.638169
MALL	-0.500449	5.36164	4.65618	0.0309428	0.63827
FUNDC2	0.533745	5.10265	4.65544	0.0309561	0.63827
C6orf226	0.8352	3.58141	4.65226	0.0310135	0.638911
WSCD1	-2.87028	0.734262	4.65189	0.0310202	0.638911
DDAH2	0.495277	5.40533	4.64853	0.0310811	0.638956
GSTA9P	7.41132	-1.05483	4.64771	0.0310958	0.638956
SEPTIN14P21	-7.5066	-0.993769	4.64712	0.0311066	0.638956
EFCAB13	0.849128	3.53184	4.64604	0.0311261	0.638956
ZNF610	6.66837	-0.741824	4.64527	0.0311401	0.638956
GSTZ1	0.76972	3.84163	4.64522	0.0311409	0.638956
NUDC	-0.434842	6.0897	4.64449	0.0311543	0.638956
UBAC1	0.585444	4.71459	4.64388	0.0311653	0.638956
RAI14	-0.398556	6.72829	4.64346	0.031173	0.638956
GLUD1P2	-5.29912	-0.446118	4.64222	0.0311956	0.638956
MBNL2	-0.608178	4.59384	4.64175	0.031204	0.638956
ST13	0.333373	8.80057	4.63696	0.0312914	0.639498
PLEC	-0.343999	8.3544	4.63524	0.0313226	0.639498
TYW3	0.534093	5.06376	4.63524	0.0313227	0.639498
IL11	-5.75149	-0.13267	4.63508	0.0313256	0.639498
LINC01823	-3.7883	0.328467	4.63464	0.0313335	0.639498
DLG1	-0.39962	6.68414	4.63438	0.0313384	0.639498
BCL2L1	-0.461833	5.76452	4.63343	0.0313557	0.639498
CYP2J2	-1.53215	2.11341	4.63229	0.0313765	0.639498
SNAP25	7.0224	-0.907908	4.63038	0.0314115	0.639498
STX4	0.493758	5.42664	4.63037	0.0314117	0.639498
CHST9	0.528053	5.10492	4.63034	0.0314122	0.639498
PLCXD2-AS1	-6.74162	-0.689466	4.62675	0.031478	0.640499
INTS9	-2.04385	1.48342	4.62536	0.0315035	0.640682
RN7SL141P	-5.67323	-0.0348822	4.62186	0.0315679	0.641603
PLD6	-1.89573	1.64849	4.62109	0.031582	0.641603
UBE2D4	-0.577784	4.79282	4.61939	0.0316134	0.641651
MCTS2P	-7.68002	-1.07358	4.61917	0.0316175	0.641651
ZPR1	-0.507868	5.32304	4.61793	0.0316403	0.641777
PCDHGA10	-1.61909	1.99096	4.61605	0.0316749	0.642143
PSEN2	-0.443909	5.98558	4.61417	0.0317098	0.642238
STC2	-0.5109	5.25185	4.614	0.0317128	0.642238
ATP6V1FNB	-7.63197	-1.05934	4.61231	0.031744	0.642522
RPL37A	0.287072	11.0682	4.61003	0.0317863	0.642522
PRH1	-1.77623	1.82381	4.60715	0.0318397	0.642522
LCMT1-AS1	-2.86851	0.822455	4.60706	0.0318415	0.642522
LRRC20	0.65814	4.31028	4.60649	0.0318521	0.642522
SPEF2	0.781704	3.78448	4.60598	0.0318615	0.642522
RNU6-957P	7.02228	-0.918339	4.60578	0.0318652	0.642522
ZNFX1	0.370638	7.41184	4.60421	0.0318944	0.642522
RNF103	-0.612322	4.55233	4.60351	0.0319075	0.642522
URB2	-1.13191	2.80871	4.60346	0.0319085	0.642522
METTL5	-0.491054	5.43271	4.6034	0.0319094	0.642522
SRI-AS1	-7.12496	-0.855569	4.59617	0.0320443	0.644902
MOSMO	-0.550232	4.92852	4.59445	0.0320765	0.645215
SREBF1	-0.614185	4.51693	4.59212	0.0321201	0.645757
CTTN	-0.366344	7.5041	4.58823	0.0321931	0.646887
KAT8	0.562763	4.85934	4.58516	0.0322509	0.647453
ADCY6	1.12017	2.83718	4.58469	0.0322597	0.647453
GPR137	1.12674	2.827	4.58342	0.0322836	0.647453
RGS16	-5.01795	-0.304377	4.58218	0.032307	0.647453
LRRTM4	8.7626	-1.46288	4.58149	0.03232	0.647453
FILIP1	-3.40792	0.440577	4.58075	0.032334	0.647453
FIRRE	0.67644	4.23471	4.58052	0.0323384	0.647453
RNF217-AS1	-3.45502	0.301987	4.57286	0.0324831	0.649349
TRIM38	0.425831	6.16979	4.57134	0.0325119	0.649349
MPRIP	-0.394971	6.71752	4.57016	0.0325344	0.649349
SLC35C2	0.497951	5.34863	4.56975	0.0325421	0.649349
NCAPD3	-0.541909	5.00217	4.5691	0.0325545	0.649349
FAM214B	-1.37485	2.36626	4.5689	0.0325583	0.649349
LMNB2	-0.488208	5.43414	4.56821	0.0325715	0.649349
C10orf82	-1.20221	2.80019	4.5682	0.0325717	0.649349
PDE9A	-1.07463	2.91769	4.56755	0.032584	0.649349
ZNF280B	-0.916033	3.36663	4.56564	0.0326204	0.649649
CYB5D1	8.76982	-1.4705	4.56499	0.0326327	0.649649
GPR160	0.528507	5.07595	4.56344	0.0326623	0.649719
CD302	-1.43801	2.28529	4.56294	0.0326719	0.649719
CCDC85C	-1.72721	1.8688	4.56217	0.0326866	0.649719
AGGF1P1	-7.9115	-1.1758	4.56083	0.0327122	0.649894
FAM241A	-0.498039	5.38495	4.55932	0.032741	0.649936
TRIM16	-0.553996	4.88713	4.5586	0.0327548	0.649936
FAM126B	-0.608845	4.54459	4.55756	0.0327746	0.649936
RPL28	0.32161	9.19983	4.5572	0.0327815	0.649936
NPIPB9	8.46382	-1.40724	4.54534	0.0330093	0.6533
TCP10L3	-2.87804	0.767136	4.54514	0.0330133	0.6533
KIAA0319L	0.413718	6.38369	4.54502	0.0330155	0.6533
SAMD9	0.378383	7.11962	4.54486	0.0330187	0.6533
ZNF84-DT	-7.148	-0.885416	4.54068	0.0330994	0.654563
STIM2	0.487442	5.50285	4.53878	0.0331362	0.654737
MGAT4B	0.334197	8.59995	4.53847	0.033142	0.654737
AKAP6	-1.38328	2.44442	4.53648	0.0331806	0.655047
VTA1	-0.544004	4.95835	4.53465	0.0332161	0.655047
MRM2	0.641869	4.36563	4.53157	0.033276	0.655047
ZNF583	-1.3422	2.44699	4.53144	0.0332786	0.655047
HNRNPF	-0.36779	7.39361	4.53119	0.0332833	0.655047
FAM133CP	0.752699	4.1495	4.53072	0.0332925	0.655047
SDCBP	-0.417987	6.25743	4.53027	0.0333013	0.655047
VRK3	0.487454	5.45202	4.52897	0.0333266	0.655047
MUS81	-0.972954	3.16046	4.52873	0.0333312	0.655047
MANEA-DT	6.17653	-0.823678	4.52847	0.0333362	0.655047
PICALM	-0.444179	5.9125	4.52808	0.0333439	0.655047
FEZF1-AS1	-7.03885	-0.843468	4.5238	0.0334274	0.656103
EBP	0.408696	6.40894	4.52359	0.0334316	0.656103
SFXN4	0.766389	3.80492	4.52259	0.033451	0.656152
FAM189B	0.652279	4.29401	4.52075	0.033487	0.656525
GMFG	3.91722	0.0982683	4.51886	0.0335241	0.656829
RPL35	0.327898	8.84889	4.51823	0.0335365	0.656829
UBC	0.306987	9.85436	4.51584	0.0335834	0.657301
CEP57	0.385642	6.88873	4.51527	0.0335945	0.657301
IRF1-AS1	1.62231	1.95562	4.5135	0.0336292	0.657647
CASR	2.15474	1.34363	4.51176	0.0336636	0.657987
ITGB6	-0.559543	4.79881	4.50861	0.0337255	0.65842
CDHR4	0.766543	3.9132	4.50695	0.0337583	0.65842
ZNF791	0.470322	5.62725	4.50673	0.0337626	0.65842
RPS6P25	-2.646	0.972149	4.50636	0.03377	0.65842
MPST	0.425799	6.11644	4.50632	0.0337708	0.65842
DNAH12	-7.82186	-1.16815	4.50514	0.033794	0.658541
SLCO1B7	-7.43852	-1.02735	4.50308	0.0338348	0.658689
RND3	-0.347448	8.02086	4.5024	0.0338483	0.658689
OR10K2	-2.6754	0.93707	4.50105	0.0338749	0.658689
ARAF	0.540289	4.97087	4.50062	0.0338836	0.658689
ST13P3	5.91219	-0.414103	4.50016	0.0338926	0.658689
PRKDC	-0.386056	6.88333	4.4996	0.0339037	0.658689
CARD8	0.682737	4.1254	4.49605	0.0339741	0.659725
SDSL	0.692309	4.07353	4.49448	0.0340054	0.659955
ADCK5	0.836427	3.61793	4.49374	0.0340201	0.659955
POM121	0.708902	4.04112	4.49223	0.0340502	0.660209
RN7SL470P	1.25584	2.64861	4.48892	0.034116	0.660999
CCDC9B	-1.31994	2.46873	4.48797	0.0341351	0.660999
AMDHD2	0.664379	4.29393	4.48761	0.0341422	0.660999
[truncated: 33,001 more rows]

## Sheet: ABBV744_DEG
	logFC	logCPM	F	PValue	FDR
TM4SF4	-8.5834	8.02607	1330.7	1.22831e-290	4.75368e-286
KRT13	-6.19981	8.47367	949.602	3.72089e-208	7.2001e-204
NEAT1	4.98009	9.46111	806.852	3.18687e-177	4.11117e-173
GABRP	-5.52019	7.74688	725.484	1.39751e-159	1.35213e-155
MT-TS1	4.94412	8.68156	717.647	6.99897e-158	5.41734e-154
ANKRD1	4.58361	9.43547	707.272	1.24498e-155	8.03031e-152
MALAT1	3.24861	13.375	658.821	4.02745e-145	2.22666e-141
TSPAN8	-5.36192	7.03307	603.043	5.1037e-133	2.46898e-129
H4C3	-3.88043	10.2033	596.496	1.34533e-131	5.78508e-128
MUC5AC	-6.0949	6.15493	581.699	2.19017e-128	8.47617e-125
RNU2-2P	-13.6354	5.17998	578.419	1.12785e-127	3.9681e-124
UCA1	4.25494	8.4573	552.117	5.77992e-122	1.86407e-118
LGALS4	-5.43276	6.3228	521.774	2.2388e-115	6.66492e-112
H19	-7.15084	5.44853	514.982	6.6824e-114	1.84725e-110
RARRES1	-4.16879	8.06726	498.618	2.39151e-110	6.17025e-107
CACNG6	-4.07372	8.07886	485.879	1.39756e-107	3.38043e-104
AGR2	-4.33665	7.19963	457.71	1.83896e-101	4.18645e-98
MT-TQ	4.67915	6.57092	448.12	2.22816e-99	4.79066e-96
FGFBP1	-6.59894	5.37993	440.472	1.02293e-97	2.08359e-94
TP53I11	-5.41614	5.83233	427.774	5.87431e-95	1.13671e-91
SLC6A14	-4.61981	6.44063	424.868	2.51507e-94	4.63504e-91
TCN1	-5.03815	6.1409	422.377	8.74663e-94	1.53865e-90
MAP1B	3.87148	7.61529	413.723	6.64511e-92	1.11814e-88
IFITM3	-4.18704	6.78521	396.582	3.53462e-88	5.69973e-85
IFI27	-5.20327	5.72241	389.097	1.49743e-86	2.31808e-83
TPM4	-3.25886	8.75738	369.321	2.9853e-82	4.44362e-79
ITGB1P1	-5.12758	5.95862	368.516	4.46664e-82	6.40234e-79
LGALS9	-4.58945	6.01963	362.822	7.72854e-81	1.06822e-77
PDZK1IP1	-5.2302	5.48942	345.664	4.16323e-77	5.42033e-74
CFTR	-4.13423	6.57224	345.646	4.2017e-77	5.42033e-74
TESC	-3.56812	7.38722	345.504	4.51218e-77	5.63309e-74
SFTA2	-4.55782	5.88031	340.571	5.33617e-76	6.4536e-73
ODAM	-4.64142	5.75758	337.892	2.04101e-75	2.39361e-72
H1-3	-4.34582	6.04585	334.912	9.0793e-75	1.03346e-71
CSN3	-2.71374	9.97646	315.903	1.24059e-70	1.37177e-67
SCARNA22	-3.87437	6.55957	313.064	5.14364e-70	5.52956e-67
VGLL1	-3.79773	6.39542	305.492	2.28508e-68	2.39013e-65
CTSE	-3.74243	6.4293	305.243	2.58891e-68	2.63667e-65
MX1	-4.13175	5.93926	303.474	6.28249e-68	6.23432e-65
IFITM2	-7.63258	4.35234	300.228	3.19464e-67	3.09089e-64
H1-4	-4.26358	5.838	297.092	1.53757e-66	1.45135e-63
STC1	4.31488	5.67569	296.97	1.63515e-66	1.50672e-63
B3GALT5	-3.88091	6.05638	287.603	1.78689e-64	1.60824e-61
H2AC14	-4.40833	5.67694	287.152	2.24029e-64	1.97049e-61
TXNRD1	2.94646	8.13317	285.737	4.55377e-64	3.91634e-61
OAS2	-8.1473	4.20612	272.576	3.33864e-61	2.80889e-58
SNORD3C	-2.61285	9.29146	270.219	1.08804e-60	8.95918e-58
ARHGAP23	-3.13584	7.21708	268.353	2.77269e-60	2.23554e-57
PLAAT4	-3.0746	7.40826	268.229	2.95127e-60	2.33096e-57
MAP2	3.46094	6.41236	266.459	7.1657e-60	5.54639e-57
ANXA4	-2.99961	7.50418	264.502	1.91207e-59	1.45096e-56
PYCARD	-4.30673	5.47566	261.276	9.63757e-59	7.17276e-56
H2AC13	-3.46497	6.38943	255.266	1.96262e-57	1.43312e-54
CTSS	-3.45984	6.26187	252.213	9.07172e-57	6.50156e-54
TOP2A	-1.98758	12.634	249.325	3.86168e-56	2.71729e-53
TM4SF1	-2.5114	8.97038	241.494	1.96096e-54	1.3552e-51
ZNF618	-4.52094	5.0493	236.225	2.75738e-53	1.87217e-50
UGT2B7	-4.83924	4.90766	228.318	1.45615e-51	9.71627e-49
ID1	-2.91293	7.00624	227.793	1.89461e-51	1.24277e-48
CXCL5	-2.14635	10.6295	224.246	1.12333e-50	7.24568e-48
S100A14	-3.50681	5.78032	220.29	8.18009e-50	5.1898e-47
GSDMB	2.57751	7.87939	217.753	2.92236e-49	1.82416e-46
HDGF	-2.50263	8.2684	217.216	3.82673e-49	2.35077e-46
DYSF	4.8237	4.69646	214.819	1.27408e-48	7.70443e-46
GALNT5	-2.82209	6.97104	212.332	4.43958e-48	2.64333e-45
HCFC1R1	2.77721	7.01064	210.263	1.25402e-47	7.35329e-45
IFI44L	-7.39361	3.90869	210.085	1.37131e-47	7.92105e-45
PRR15L	-4.18556	5.07968	208.401	3.19341e-47	1.81747e-44
MMP7	-3.97259	5.387	206.508	8.26189e-47	4.63396e-44
KLK7	-5.37811	4.43563	200.97	1.33202e-45	7.36437e-43
DNPH1	-2.96769	6.34634	199.14	3.33827e-45	1.81964e-42
SLPI	-2.99732	6.20657	195.241	2.36471e-44	1.27106e-41
DBNDD2	-3.16221	5.90998	194.08	4.23623e-44	2.24584e-41
NEU1	2.50878	7.49799	192.91	7.62665e-44	3.98863e-41
TRIM14	-3.1091	5.97001	192.518	9.28231e-44	4.7898e-41
GOLGA8A	3.28737	5.71249	192.412	9.79101e-44	4.98582e-41
GJB1	-3.08176	5.97941	191.359	1.66165e-43	8.35164e-41
EREG	-2.15059	9.31159	190.527	2.52395e-43	1.2523e-40
BEX5	3.60827	5.29416	190.194	2.98269e-43	1.46118e-40
FXYD3	-3.31181	5.6324	189.152	5.03302e-43	2.43479e-40
GBP3	-3.8847	5.08697	188.971	5.51355e-43	2.63432e-40
PADI1	-6.36873	3.87757	188.382	7.40957e-43	3.49705e-40
MCRIP1	2.85601	6.29572	186.508	1.89954e-42	8.85712e-40
GOLGA8B	3.47657	5.40343	186.096	2.33662e-42	1.07654e-39
MACC1	-2.3372	7.99735	184.782	4.52002e-42	2.05799e-39
BAAT	-4.02149	4.84277	182.466	1.44683e-41	6.5109e-39
MZT2B	-2.50367	7.26409	181.673	2.15541e-41	9.58812e-39
IGFBP3	-2.44377	7.38485	178.589	1.01515e-40	4.46446e-38
TUBA1A	3.27386	5.51307	178.54	1.04009e-40	4.52275e-38
MTND1P23	1.88603	10.7178	178.476	1.07401e-40	4.61835e-38
LINC00685	2.94775	5.95658	178.22	1.22187e-40	5.19643e-38
AHNAK	-2.38378	7.55881	177.309	1.9308e-40	8.12218e-38
MT-ND1	1.93403	10.2246	175.756	4.21432e-40	1.75375e-37
CTDSPL	-3.1102	5.7239	175.271	5.37529e-40	2.21308e-37
BAIAP2L2	-8.94056	3.47424	173.888	1.07708e-39	4.38781e-37
NMI	-3.04494	5.7972	172.508	2.1551e-39	8.68799e-37
AQP5	-6.43336	4.04115	172.306	2.3856e-39	9.51806e-37
FDCSP	-1.86805	10.5537	171.533	3.51773e-39	1.38918e-36
CXCL1	-2.98011	5.85837	171.492	3.59084e-39	1.40373e-36
ADGRF1	-2.49789	6.9736	171.254	4.04767e-39	1.56649e-36
SLC9A3-AS1	9.97923	3.14972	167.718	2.3933e-38	9.17059e-36
ADAP1	-2.92648	5.85293	165.786	6.31987e-38	2.39789e-35
H1-5	-4.55431	4.4645	164.101	1.47417e-37	5.539e-35
SNORD26	-2.26832	7.65602	163.83	1.68985e-37	6.28837e-35
ST6GALNAC1	-4.93909	4.14174	162.854	2.75978e-37	1.0172e-34
EHF	-2.22819	7.74848	162.45	3.38181e-37	1.22491e-34
THRA	-2.35433	7.26314	162.447	3.38663e-37	1.22491e-34
TUBB3	2.45491	6.77161	161.206	6.31974e-37	2.26463e-34
EPS8L3	-6.75295	3.57137	161.122	6.59155e-37	2.34036e-34
DDX60	-3.68159	4.90247	160.118	1.09199e-36	3.84194e-34
IFI6	-2.41669	6.88052	158.959	1.956e-36	6.81974e-34
ANXA10	-5.11314	3.9839	157.651	3.77593e-36	1.29893e-33
PYCR1	-3.19922	5.3419	157.642	3.79265e-36	1.29893e-33
HIPK2	-2.89319	5.72497	154.831	1.55889e-35	5.29215e-33
LINC01764	4.91718	4.01986	152.971	3.97372e-35	1.33728e-32
PTGS2	-2.70583	5.95013	151.711	7.48772e-35	2.49812e-32
TM7SF2	2.45778	6.50075	151.473	8.43928e-35	2.79153e-32
CHD3	-2.42141	6.63956	151.206	9.65441e-35	3.1664e-32
LCN2	-1.96398	8.82394	150.28	1.53753e-34	5.00035e-32
BCAS1	-2.95635	5.55225	150.235	1.57324e-34	5.07382e-32
GRB7	-1.69552	10.9431	150.096	1.68722e-34	5.39646e-32
DHRS9	-4.49123	4.19549	149.752	2.00534e-34	6.36137e-32
MT-ND4	1.45162	13.3138	149.211	2.63248e-34	8.2829e-32
DKK1	-3.37595	4.98086	148.367	4.02636e-34	1.25182e-31
ATF3	3.20895	5.19662	148.358	4.04323e-34	1.25182e-31
NFIC	-2.48245	6.37318	147.162	7.37946e-34	2.26661e-31
PLEKHA4	-3.46892	4.92502	146.276	1.15284e-33	3.51308e-31
GTF3C6	-3.18796	5.1952	146.124	1.24432e-33	3.76224e-31
TFPI	-2.36984	6.61337	145.945	1.36138e-33	4.08423e-31
PEG10	1.89367	9.02114	144.792	2.43181e-33	7.23948e-31
DDIT4	-2.25753	6.96115	143.147	5.5633e-33	1.64355e-30
ADGRG6	-2.87831	5.54459	142.227	8.84159e-33	2.59226e-30
TNNT1	-3.30197	5.04684	141.91	1.03669e-32	3.01662e-30
EMP1	-2.54012	6.13496	141.606	1.20857e-32	3.4905e-30
VSIG1	-2.84813	5.52727	141.251	1.44486e-32	4.14205e-30
EEF1A1	-1.56251	11.6345	140.316	2.31227e-32	6.57994e-30
LSM5	-2.33578	6.57322	140.035	2.66413e-32	7.52587e-30
MDK	-2.66548	5.83052	139.199	4.05667e-32	1.13766e-29
MED24	-1.95125	8.34951	138.891	4.73744e-32	1.31902e-29
HNMT	-3.29681	4.98056	138.873	4.78185e-32	1.32187e-29
UPK3B	-4.61947	4.04433	137.894	7.82698e-32	2.14831e-29
PPFIBP2	-4.00344	4.37943	137.064	1.18857e-31	3.23935e-29
OAS3	-2.67242	5.78708	137.02	1.21503e-31	3.28832e-29
ITGB4	-2.26282	6.71235	136.892	1.2959e-31	3.48283e-29
G6PD	2.47335	6.09173	136.308	1.73851e-31	4.64013e-29
PFDN4	-2.02474	7.769	136.278	1.7654e-31	4.67965e-29
MALL	-2.93092	5.36164	136.023	2.00678e-31	5.2818e-29
FAM133CP	4.32372	4.1495	136.01	2.01986e-31	5.2818e-29
OAS1	-2.99678	5.2534	135.076	3.23205e-31	8.39487e-29
PABPC1	-1.65629	10.4185	134.354	4.64901e-31	1.19947e-28
KIF5C	4.41565	4.03829	133.481	7.21361e-31	1.84883e-28
UPK1B	-2.84002	5.40405	133.117	8.66772e-31	2.2069e-28
HMGA2	-2.54511	5.90857	132.413	1.23542e-30	3.12497e-28
USH1C	-5.68213	3.56267	131.827	1.65894e-30	4.169e-28
EPS8L1	-4.42422	4.07395	131.395	2.06211e-30	5.14874e-28
GPX2	-3.31439	4.85542	131.34	2.11995e-30	5.25925e-28
SCARA3	-4.21147	4.15735	130.667	2.97572e-30	7.33524e-28
PHLDB2	2.69839	5.59485	129.702	4.83683e-30	1.18475e-27
TBC1D3L	5.13528	3.7454	128.954	7.04929e-30	1.71581e-27
PGM2L1	2.4409	6.00502	128.886	7.29366e-30	1.7642e-27
PIK3AP1	-3.18412	4.91174	128.125	1.07035e-29	2.57288e-27
PRSS12	-3.05376	5.13409	127.631	1.37275e-29	3.27944e-27
MBNL3	-3.63145	4.52313	127.508	1.45998e-29	3.46642e-27
C6orf223	-3.56512	4.54396	126.905	1.97854e-29	4.669e-27
ANGPTL4	4.10482	4.26099	126.789	2.09717e-29	4.91895e-27
TSC22D3	-2.36296	6.13328	126.016	3.09564e-29	7.21712e-27
SEMA7A	2.51545	5.79124	125.811	3.43244e-29	7.95442e-27
LMNB1	-2.27826	6.35319	124.563	6.43627e-29	1.48268e-26
IL1RN	-2.71849	5.46156	124.537	6.52186e-29	1.49351e-26
APOBEC3C	-2.34564	6.15948	123.542	1.07638e-28	2.45042e-26
GADD45A	2.59524	5.60199	123.028	1.39457e-28	3.15622e-26
GPR132	4.49224	3.93804	122.781	1.57964e-28	3.55427e-26
FAM43A	-5.4386	3.51079	122.615	1.71681e-28	3.84059e-26
PCSK9	-4.49414	3.92382	122.068	2.26207e-28	5.03128e-26
NPC1L1	-4.05423	4.10633	121.832	2.54782e-28	5.63446e-26
H2AC20	-3.32265	4.71032	121.46	3.07253e-28	6.75625e-26
HMGB2	-2.15745	6.57435	120.688	4.53315e-28	9.91171e-26
FYB1	-2.6617	5.61403	120.36	5.34827e-28	1.16283e-25
KLF5	-1.91039	7.6641	120.317	5.46523e-28	1.18162e-25
VEGFA	-2.32328	6.07004	120.11	6.06739e-28	1.30452e-25
CUX1	-2.26447	6.23391	119.886	6.79035e-28	1.4519e-25
ANP32B	-1.81256	8.26208	119.707	7.432e-28	1.58036e-25
CSTB	-1.91686	7.58771	119.567	7.97355e-28	1.68625e-25
INHBA	2.0715	6.83687	119.504	8.23313e-28	1.73169e-25
POLR2J3	2.18411	6.43721	119.182	9.68201e-28	2.02542e-25
TIMP3	-2.41159	5.85434	118.646	1.26824e-27	2.63883e-25
NUDT3	-1.9411	7.42962	118.234	1.56149e-27	3.23161e-25
NAALADL2	-3.59466	4.45152	118.011	1.74713e-27	3.59658e-25
CDKN1A	3.15076	4.73548	117.499	2.26116e-27	4.63011e-25
RNU4ATAC	-1.61924	9.71488	117.465	2.3007e-27	4.68628e-25
ANXA3	-2.48408	5.69273	117.213	2.61195e-27	5.29242e-25
HGD	-7.93479	3.07447	116.831	3.1656e-27	6.38083e-25
FBLN1	-3.95796	4.15738	116.665	3.44258e-27	6.90318e-25
FOXRED2	2.19926	6.30198	116.631	3.50189e-27	6.9859e-25
C15orf48	-2.46605	5.7182	116.042	4.71214e-27	9.35202e-25
PLSCR1	-1.84315	7.82566	115.916	5.02034e-27	9.91288e-25
ECT2	-1.94809	7.28155	115.682	5.65083e-27	1.11011e-24
PALM3	-8.44014	2.99985	115.625	5.81495e-27	1.13659e-24
PLK1	-2.02615	6.91373	114.881	8.46164e-27	1.6456e-24
MT-TA	2.4542	5.68681	114.697	9.28239e-27	1.79513e-24
NPIPB4	2.13848	6.43115	114.688	9.32328e-27	1.79513e-24
XRCC4	-3.20256	4.6818	114.577	9.86073e-27	1.88921e-24
HS3ST1	-2.29562	5.99763	114.065	1.2763e-26	2.43321e-24
EGR1	1.88378	7.48231	113.507	1.69115e-26	3.2083e-24
PALMD	-4.04744	4.17583	113.066	2.1123e-26	3.98771e-24
JAG1	-1.99463	6.95089	113.009	2.17413e-26	4.08451e-24
LRPAP1	2.10358	6.47536	112.97	2.21701e-26	4.14496e-24
CHST9	-2.81527	5.10492	112.039	3.54521e-26	6.59631e-24
FOXH1	2.78568	5.09277	111.807	3.9848e-26	7.37874e-24
TCEA1	-1.86582	7.46388	110.571	7.42962e-26	1.36921e-23
CRABP2	-4.94893	3.54771	109.644	1.18582e-25	2.175e-23
USP32P3	2.35896	5.7276	108.765	1.84715e-25	3.37201e-23
TPX2	-1.68954	8.52741	108.722	1.88804e-25	3.43048e-23
PLTP	2.18446	6.09842	108.668	1.93989e-25	3.50822e-23
COA6	-3.212	4.57077	108.333	2.29736e-25	4.13536e-23
ZNF853	-2.99591	4.79339	108.266	2.37678e-25	4.25851e-23
KLK6	-2.01207	6.62179	108.084	2.60489e-25	4.64571e-23
MRPL24	-2.10481	6.3501	108.058	2.63909e-25	4.6851e-23
CDK6	-2.03359	6.57555	107.848	2.93387e-25	5.18465e-23
CLTRN	-4.59804	3.72888	107.711	3.14402e-25	5.53075e-23
WASF2	-1.83737	7.46534	107.615	3.29942e-25	5.77787e-23
SPNS2	-2.27269	5.86145	107.56	3.39257e-25	5.91424e-23
LARGE2	-3.61031	4.3164	107.325	3.82019e-25	6.62984e-23
ATP1B3	1.82702	7.49391	107.204	4.06074e-25	7.01584e-23
FCGRT	-2.55859	5.34955	106.69	5.26212e-25	9.05108e-23
MICA	2.05101	6.40663	105.978	7.53501e-25	1.2898e-22
PRR11	-1.68904	8.35505	105.97	7.56532e-25	1.2898e-22
C3	-3.28074	4.51816	105.892	7.86969e-25	1.33581e-22
NEK7	-2.26127	5.86025	105.493	9.62435e-25	1.62652e-22
ANXA9	-4.63615	3.6645	104.623	1.49287e-24	2.51199e-22
TMEM158	3.4141	4.32583	104.327	1.73322e-24	2.90378e-22
TCERG1	-1.88182	7.07176	104.121	1.92316e-24	3.20812e-22
UBE2C	-1.96504	6.66246	103.851	2.20376e-24	3.66042e-22
MIA2	-2.09429	6.21741	103.503	2.6268e-24	4.34443e-22
FAM234A	1.92716	6.75748	102.79	3.76393e-24	6.19863e-22
ZFP36L2	-2.98519	4.66315	102.562	4.22327e-24	6.90736e-22
UNC13D	-2.23904	5.83327	102.558	4.22998e-24	6.90736e-22
CORO2A	-2.09631	6.17102	102.467	4.43077e-24	7.20484e-22
MRNIP	1.69304	8.01343	102.09	5.35775e-24	8.67575e-22
SAMHD1	2.04575	6.30961	101.907	5.87634e-24	9.47584e-22
SLC16A9	-4.34669	3.83824	101.511	7.17665e-24	1.15246e-21
PBK	-2.36942	5.57647	101.483	7.27795e-24	1.1639e-21
EHD2	-2.26989	5.73284	101.259	8.14808e-24	1.29769e-21
CFH	-5.13088	3.4591	101.076	8.93943e-24	1.41789e-21
TCF12	-2.11318	6.08588	100.899	9.77481e-24	1.54406e-21
ABLIM1	-1.97305	6.51235	100.829	1.01262e-23	1.59306e-21
POLR2M	-2.0671	6.21684	100.792	1.0314e-23	1.61604e-21
ESRP1	-2.13037	6.02276	100.693	1.08411e-23	1.69177e-21
MGAM2	-7.65025	3.07537	100.362	1.28181e-23	1.99226e-21
MT-ND6	1.47968	9.75564	99.6724	1.81494e-23	2.8096e-21
H4C14	4.73754	3.4702	99.1858	2.32026e-23	3.57755e-21
PHLDA2	-1.61693	8.42736	98.8498	2.74912e-23	4.22197e-21
CFAP97	-1.95741	6.48343	98.6739	3.00434e-23	4.59569e-21
ERBB3	-1.98216	6.40084	98.4815	3.31079e-23	5.04452e-21
SUCLG2	-2.39288	5.42524	98.1003	4.01334e-23	6.09099e-21
GPAT4	1.83155	6.99576	97.933	4.36711e-23	6.60201e-21
FAM149A	-3.39614	4.24892	97.4683	5.5218e-23	8.31514e-21
NKTR	1.9254	6.5297	97.2348	6.21264e-23	9.31921e-21
ISG15	-2.30452	5.56639	97.0302	6.88874e-23	1.02935e-20
ACSL5	-3.94143	3.89133	96.843	7.57123e-23	1.12698e-20
PRC1	-1.67206	7.83392	96.5778	8.65612e-23	1.28353e-20
S100P	-1.66956	7.80837	96.2003	1.0474e-22	1.54716e-20
LOXL2	6.36888	2.95305	95.8764	1.2335e-22	1.81512e-20
SOX9	-1.55882	8.71418	95.8066	1.27771e-22	1.87305e-20
CCNB2	-1.84283	6.83475	95.2179	1.72004e-22	2.51197e-20
HNRNPA1	-1.54481	8.77944	95.1036	1.82221e-22	2.65118e-20
TMPRSS4	-2.54304	5.105	94.9558	1.96347e-22	2.846e-20
CDKN2A	-1.68864	7.63069	94.9182	2.00112e-22	2.88975e-20
ZBTB38	-1.95541	6.36067	94.6435	2.29882e-22	3.30731e-20
VILL	-3.36639	4.22244	94.6272	2.31788e-22	3.32239e-20
MZT2A	-2.22158	5.69859	94.605	2.34402e-22	3.34745e-20
PLBD1	-2.23943	5.63264	94.537	2.42586e-22	3.45159e-20
TRIB3	-2.56904	5.03123	94.2461	2.80982e-22	3.98325e-20
UBALD2	-2.19236	5.7029	93.7812	3.5533e-22	5.01885e-20
CAPS	-3.55365	4.0744	93.5172	4.06014e-22	5.71387e-20
VEPH1	-2.86148	4.68633	93.5024	4.09065e-22	5.73595e-20
CWC22	-2.06708	5.95959	92.6206	6.38592e-22	8.92208e-20
SLC2A11	2.69354	4.8084	92.5004	6.78575e-22	9.4466e-20
CEACAM6	-3.21372	4.23873	92.3022	7.50022e-22	1.04038e-19
FTL	1.38271	10.1723	92.1651	8.038e-22	1.11099e-19
NCDN	2.73608	4.74777	91.9712	8.86503e-22	1.22094e-19
SERPINA4	-6.52787	2.92538	91.6575	1.03875e-21	1.42556e-19
ANP32A	-1.80336	6.81713	91.6398	1.04806e-21	1.43324e-19
SNORA81	-1.75264	7.11247	91.5054	1.12167e-21	1.52825e-19
UBE2L6	-3.82834	3.89814	91.4988	1.12543e-21	1.52825e-19
MT-TE	2.08147	5.86273	91.1345	1.35289e-21	1.83071e-19
HSP90AA1	1.17587	12.5988	91.0112	1.4398e-21	1.94153e-19
EIF4B	-1.64987	7.63894	90.7489	1.64381e-21	2.20893e-19
MAP3K20	-1.68329	7.44826	90.7358	1.65477e-21	2.21596e-19
RBPMS	-2.05851	5.90008	90.614	1.75976e-21	2.34843e-19
CRYZ	-2.41733	5.18494	89.9169	2.50275e-21	3.32848e-19
IDS	1.75904	6.92651	89.579	2.96876e-21	3.93473e-19
TOB1	-2.26772	5.45186	89.3096	3.40173e-21	4.49319e-19
PSMB8	-2.48849	5.06866	89.2889	3.4375e-21	4.52499e-19
DCXR	1.89167	6.3374	89.159	3.67069e-21	4.81557e-19
SELENOH	-1.95946	6.13543	89.1223	3.73938e-21	4.88911e-19
B3GNT3	-2.25563	5.42101	88.6339	4.7861e-21	6.23659e-19
WNT7B	-1.60349	7.79231	88.1685	6.0551e-21	7.8637e-19
CCDC144B	1.96265	6.05337	88.018	6.53381e-21	8.45703e-19
SLC44A4	-2.55451	4.92043	87.9566	6.73975e-21	8.69451e-19
ULK1	2.16599	5.57663	87.9145	6.8846e-21	8.85185e-19
CCNB1	-1.80657	6.624	87.8911	6.96655e-21	8.92757e-19
ITGB3BP	-1.89801	6.29358	87.5847	8.13345e-21	1.03885e-18
CMPK1	-1.97759	5.98239	86.7821	1.22023e-20	1.55342e-18
NR2F1	-1.90814	6.22023	86.4244	1.46208e-20	1.85521e-18
CEBPD	-2.64399	4.7741	86.2329	1.61069e-20	2.0371e-18
SPINK5	-10.9647	2.4557	85.7896	2.01535e-20	2.54059e-18
SAMD9	-1.68357	7.11962	85.0932	2.86574e-20	3.60087e-18
HNRNPUL1	-1.4942	8.3985	84.6115	3.65604e-20	4.57904e-18
MRPL11	-2.18439	5.48682	84.4292	4.00907e-20	5.005e-18
S100A6	-1.33651	9.98426	84.3187	4.23958e-20	5.27576e-18
RPL30	-1.3854	9.43974	84.2964	4.28752e-20	5.31831e-18
KLF6	1.58293	7.64604	84.2487	4.39227e-20	5.43084e-18
LMNA	-1.59103	7.59689	84.2083	4.48282e-20	5.52514e-18
ECH1	-1.71369	6.85325	83.7684	5.5997e-20	6.87982e-18
EIF2A	-1.73616	6.73575	83.5629	6.21306e-20	7.60923e-18
RAD21	-1.52867	7.99509	83.4627	6.53569e-20	7.97911e-18
TRHDE	-2.42241	5.07004	83.2	7.46431e-20	9.08416e-18
AP1M2	-1.9594	5.92304	83.1496	7.65714e-20	9.28963e-18
STIM2	2.13845	5.50285	83.1088	7.81695e-20	9.45387e-18
XBP1	-1.90964	6.03142	83.0415	8.0873e-20	9.75036e-18
RBMX	-1.42308	8.93452	82.9535	8.45551e-20	1.01626e-17
APH1A	-1.55454	7.7585	82.8227	9.0337e-20	1.08239e-17
HNF4G	-4.77867	3.28514	82.5841	1.01923e-19	1.21745e-17
RPS27A	-1.21966	11.2149	82.4916	1.06804e-19	1.27182e-17
LAD1	-1.57467	7.605	82.4177	1.10871e-19	1.3162e-17
CLIC1	-1.57774	7.58856	82.4023	1.11742e-19	1.32248e-17
XACT	1.44049	8.70214	82.3366	1.15515e-19	1.36297e-17
SLC43A1	-10.9955	2.37971	82.3221	1.16367e-19	1.36886e-17
FTH1	1.24116	10.922	82.2417	1.21196e-19	1.42134e-17
PYGB	-1.66616	7.0361	82.1597	1.26329e-19	1.47706e-17
CXXC5	-1.69021	6.87772	81.9573	1.39944e-19	1.63131e-17
CYP1B1	-2.08543	5.66328	81.8261	1.49548e-19	1.73804e-17
VASP	-1.66855	6.99451	81.7898	1.5232e-19	1.76495e-17
MT-TF	-1.66546	7.01065	81.676	1.61346e-19	1.86396e-17
HOXA10	-2.47072	4.9034	81.3284	1.92363e-19	2.21567e-17
SOX4	1.29924	10.1321	81.2712	1.9801e-19	2.27394e-17
ANP32E	-1.7264	6.62802	80.6087	2.76836e-19	3.16977e-17
ABL2	1.67197	6.88465	80.5985	2.7828e-19	3.1769e-17
TMBIM4	-1.89556	5.98805	80.4008	3.0755e-19	3.50074e-17
H4C8	4.53763	3.29769	80.2249	3.36174e-19	3.81533e-17
INAVA	-1.72514	6.59523	80.2112	3.38507e-19	3.83057e-17
CWC27	-1.92551	5.90551	79.7598	4.25351e-19	4.79928e-17
LINC01608	2.33222	5.03493	79.6127	4.58221e-19	5.15512e-17
ANXA11	-1.33909	9.50012	79.5084	4.83062e-19	5.41884e-17
CTDSP1	-2.26268	5.20154	79.4616	4.94641e-19	5.53269e-17
TMEM97	-1.52182	7.75573	79.3782	5.15964e-19	5.75455e-17
EIF2AK2	-1.56017	7.48644	79.3377	5.26626e-19	5.8566e-17
SLC16A5	-2.84843	4.36632	79.3307	5.28497e-19	5.86057e-17
PHF5A	-2.1216	5.44982	79.1293	5.85194e-19	6.47074e-17
C1orf131	-2.27993	5.15363	79.1107	5.90736e-19	6.51341e-17
TTL	1.91476	5.88567	78.9172	6.51499e-19	7.16297e-17
TRIP10	-2.03348	5.62077	78.675	7.36472e-19	8.07428e-17
ITPRID2	-1.63853	6.9496	78.4936	8.07287e-19	8.82196e-17
GTF2I	-1.77105	6.34555	78.4888	8.09229e-19	8.82196e-17
SLC35E3	1.71514	6.53864	78.4025	8.45347e-19	9.18982e-17
ABCA5	3.20764	4.023	77.9698	1.05234e-18	1.1408e-16
FAM89B	2.41846	4.82511	77.4362	1.37861e-18	1.49033e-16
NPM3	-1.78314	6.24837	77.3581	1.43416e-18	1.54606e-16
MYCN	-3.97034	3.67056	77.1153	1.62177e-18	1.74345e-16
IFIT2	-2.66247	4.54878	77.0714	1.65816e-18	1.77763e-16
MPZL2	-1.77013	6.28744	77.0343	1.68963e-18	1.80637e-16
H2BC5	2.43442	4.77756	76.9348	1.77689e-18	1.89442e-16
QSER1	-1.65369	6.77766	76.8773	1.82938e-18	1.94502e-16
IFIT1	-3.68281	3.72889	76.6601	2.04199e-18	2.16513e-16
TMPO	-1.49492	7.7261	76.3992	2.33035e-18	2.46113e-16
H2AC18	1.81138	6.07243	76.3962	2.33388e-18	2.46113e-16
MGAT3	-5.24706	2.99677	76.2951	2.45641e-18	2.5833e-16
CEP57	-1.62751	6.88873	76.2695	2.48839e-18	2.60985e-16
RN7SL440P	2.791	4.38892	76.2211	2.55018e-18	2.66741e-16
RPL22	-1.35465	8.98695	76.0385	2.7971e-18	2.9178e-16
CYP24A1	-2.03882	5.53223	75.6631	3.3826e-18	3.51908e-16
RPL23A	-1.30319	9.4589	75.0487	4.61696e-18	4.79038e-16
PDE1C	-2.57899	4.64305	74.9998	4.73266e-18	4.89729e-16
FGFR1	2.61485	4.53334	74.8043	5.22536e-18	5.39271e-16
MT2A	1.90735	5.78377	74.7868	5.27178e-18	5.42615e-16
PCLO	1.71932	6.34776	74.5198	6.035e-18	6.19524e-16
SMARCE1	-1.24057	10.119	74.1283	7.35852e-18	7.53392e-16
VAT1	1.58595	6.97269	74.1151	7.4076e-18	7.56416e-16
TLN2	2.69956	4.43348	73.9878	7.90116e-18	8.04692e-16
CPM	1.80364	5.99097	73.8438	8.49868e-18	8.63274e-16
GALNT3	-1.91931	5.72711	73.7189	9.0537e-18	9.16752e-16
DEPDC1	-2.40634	4.79764	73.7148	9.07253e-18	9.16752e-16
TBXA2R	2.33215	4.90953	73.7048	9.11846e-18	9.18994e-16
SPG7	1.6245	6.69746	73.4957	1.01376e-17	1.01905e-15
RPL21	-1.35565	8.71253	73.3307	1.10208e-17	1.10496e-15
CPSF2	-1.65376	6.55811	73.2986	1.12017e-17	1.1202e-15
ISY1	-1.54431	7.20426	73.246	1.15038e-17	1.14745e-15
EPSTI1	-5.40817	2.90197	73.2364	1.156e-17	1.15009e-15
PKM	1.20256	10.4581	72.8926	1.37589e-17	1.36535e-15
HNRNPC	-1.33146	8.91653	72.8296	1.42056e-17	1.40607e-15
HSPA1A	1.31672	9.05974	72.7928	1.44727e-17	1.42885e-15
GNG11	-3.88435	3.51625	72.6665	1.54286e-17	1.51935e-15
SEZ6L2	-1.50525	7.36813	72.1976	1.95657e-17	1.92047e-15
MT-TC	1.80319	5.93828	72.194	1.96012e-17	1.92047e-15
IFIT3	-2.08589	5.29253	72.1426	2.01188e-17	1.96621e-15
RN7SL524P	1.75171	6.11602	71.9857	2.17832e-17	2.12351e-15
EIF3H	-1.6432	6.51342	71.7059	2.51e-17	2.44069e-15
CETN3	-1.45913	7.64725	71.693	2.5265e-17	2.45057e-15
HMMR	-1.59668	6.76817	71.6333	2.60409e-17	2.51952e-15
CEP41	-2.06006	5.32831	71.4544	2.85124e-17	2.75177e-15
PARP9	-2.27005	4.93609	71.3883	2.94828e-17	2.83834e-15
APOL1	1.41201	7.95663	71.3263	3.04241e-17	2.92169e-15
MCAM	2.83132	4.24559	71.1866	3.26562e-17	3.12828e-15
FDFT1	-1.4155	7.89113	71.1114	3.39243e-17	3.24174e-15
GBP1	-3.06028	4.04287	70.9547	3.67263e-17	3.50085e-15
MOK	-1.74394	6.0949	70.8338	3.90474e-17	3.71296e-15
FAR2	-2.28233	4.90618	70.7741	4.02472e-17	3.81767e-15
NMT2	1.68714	6.29131	70.7351	4.10513e-17	3.88366e-15
BNIP3	3.37223	3.76807	70.7306	4.11436e-17	3.88366e-15
CYP51A1	-1.47419	7.45168	70.7217	4.13291e-17	3.89167e-15
ANK3	-2.03651	5.35391	70.6657	4.25196e-17	3.99405e-15
F12	-3.60777	3.66642	70.4082	4.84468e-17	4.53981e-15
LINP1	-1.85289	5.77255	70.3756	4.92531e-17	4.60421e-15
PLXNA3	2.07505	5.26228	70.3695	4.9407e-17	4.60747e-15
AAMDC	2.27671	4.88827	70.2405	5.27442e-17	4.90686e-15
TBL1XR1	-1.53759	7.00999	70.2095	5.35801e-17	4.96982e-15
EPHB4	-1.95118	5.51457	70.202	5.37837e-17	4.96982e-15
APOC1	-2.94378	4.14631	70.2012	5.38062e-17	4.96982e-15
TPM2	-1.8708	5.74032	69.9837	6.00756e-17	5.53568e-15
ATP9A	-1.59319	6.6401	69.8631	6.38631e-17	5.8707e-15
SCP2	-1.99265	5.38816	69.3018	8.48795e-17	7.78418e-15
FTX	1.65518	6.3296	69.0947	9.42733e-17	8.62523e-15
IQGAP2	-4.46903	3.11872	69.0371	9.70664e-17	8.85983e-15
VAV3	-2.40748	4.6944	69.0199	9.79186e-17	8.91658e-15
SULT1A3	2.87312	4.13662	68.8436	1.07073e-16	9.72729e-15
CCZ1B	-1.87661	5.67926	68.728	1.13531e-16	1.02899e-14
RN7SL134P	2.08449	5.17454	68.4081	1.33525e-16	1.20737e-14
AMDHD2	2.67709	4.29393	67.9074	1.72109e-16	1.55263e-14
FOXQ1	-1.83503	5.7159	67.7964	1.82074e-16	1.63871e-14
APOL2	2.45146	4.56859	67.7099	1.90232e-16	1.70816e-14
AASS	1.62594	6.38231	67.6745	1.93687e-16	1.73516e-14
LMNB2	-1.9483	5.43414	67.6181	1.99303e-16	1.78135e-14
NME4	-2.11079	5.12625	67.3706	2.25952e-16	2.01488e-14
IRF2BPL	-1.70134	6.07752	67.2882	2.35591e-16	2.096e-14
XRCC5	-1.31892	8.46504	67.1718	2.49915e-16	2.21834e-14
TTC3	1.34631	8.14677	66.9253	2.83196e-16	2.508e-14
VEZF1	-2.02492	5.26071	66.9171	2.84371e-16	2.51265e-14
TACSTD2	1.37725	7.82915	66.8676	2.91603e-16	2.57069e-14
CRYBG1	-1.61261	6.39419	66.6714	3.22113e-16	2.8332e-14
NCAPD2	-1.66948	6.1809	66.6275	3.29359e-16	2.89037e-14
MPHOSPH10	1.60657	6.38595	66.5474	3.4302e-16	3.00345e-14
RASGRP3	1.91374	5.46692	66.3803	3.73358e-16	3.2617e-14
LRATD2	-1.89081	5.50164	66.2166	4.05691e-16	3.53618e-14
GDF15	-1.48956	6.99198	66.1456	4.20554e-16	3.6575e-14
KIF20A	-2.53597	4.44569	66.0977	4.30896e-16	3.73904e-14
RN7SL121P	2.4377	4.54329	66.0899	4.32618e-16	3.74558e-14
MT-CYB	1.12696	10.6634	65.9696	4.59829e-16	3.97229e-14
DEPDC1B	-1.82488	5.66617	65.8579	4.86626e-16	4.19442e-14
VPS37B	-1.52888	6.73897	65.7667	5.09673e-16	4.3833e-14
SARAF	1.54686	6.5921	65.6578	5.38636e-16	4.62211e-14
RN7SL602P	1.4874	6.98678	65.6384	5.43963e-16	4.65751e-14
SESTD1	-1.47274	7.09998	65.6079	5.52436e-16	4.71961e-14
LINC02432	2.38744	4.57429	65.6028	5.53872e-16	4.72145e-14
MKNK1	2.69884	4.21239	65.5366	5.72771e-16	4.87183e-14
RTL8C	1.59921	6.36217	65.514	5.79384e-16	4.91727e-14
SRC	-2.35353	4.65591	65.3661	6.24537e-16	5.28889e-14
ATP6V0B	1.51159	6.79012	65.3282	6.36649e-16	5.37969e-14
RPSA	-1.26891	8.79816	65.2503	6.62323e-16	5.58444e-14
GPS2	1.53083	6.66242	65.2203	6.72471e-16	5.65767e-14
RAMP1	-3.33681	3.73453	65.1315	7.03456e-16	5.90552e-14
CENPF	-1.22686	9.2582	65.031	7.40278e-16	6.20119e-14
KCNK5	-2.24964	4.79007	64.9634	7.66101e-16	6.40365e-14
ARL6IP5	-1.41047	7.46134	64.9328	7.78068e-16	6.48966e-14
HSPB1	-1.53719	6.63147	64.8923	7.94244e-16	6.61033e-14
CSDE1	-1.27853	8.6437	64.7946	8.34599e-16	6.92651e-14
CRACDL	-3.32914	3.71361	64.7917	8.35813e-16	6.92651e-14
PSEN2	1.68096	5.98558	64.6482	8.98969e-16	7.43397e-14
ELOA-AS1	2.82667	4.07086	64.5243	9.57287e-16	7.89936e-14
TRIP6	-2.04931	5.11463	64.373	1.03368e-15	8.51155e-14
CBSL	-2.69255	4.20876	64.32	1.06183e-15	8.72485e-14
MYO6	1.26164	8.75852	64.2587	1.09536e-15	8.98126e-14
GVQW3	2.25254	4.72558	63.9685	1.2692e-15	1.03847e-13
NCMAP	-1.75245	5.79987	63.9322	1.2928e-15	1.05554e-13
TBXAS1	-3.96384	3.2959	63.8131	1.37333e-15	1.11893e-13
ZNF556	2.1024	4.98351	63.7281	1.43387e-15	1.16581e-13
KCNN4	-1.90353	5.42471	63.7046	1.45109e-15	1.17733e-13
APOL6	-1.91213	5.35784	63.6352	1.50307e-15	1.21695e-13
RPS19	-1.09005	10.8947	63.6269	1.50943e-15	1.21955e-13
SPC25	-1.53727	6.55388	63.5509	1.56881e-15	1.26489e-13
LINC00504	1.47081	6.90627	63.371	1.71873e-15	1.38288e-13
IRF2	-2.33427	4.6285	63.231	1.84533e-15	1.48166e-13
TP53I3	3.35473	3.61315	63.1072	1.96501e-15	1.57449e-13
SAMD10	-2.72346	4.15188	62.8284	2.26378e-15	1.81013e-13
IBTK	-1.49562	6.67943	62.5656	2.58683e-15	2.06419e-13
HMGCS1	-1.41914	7.20256	62.5411	2.61913e-15	2.08566e-13
SSRP1	-1.30761	8.07591	62.449	2.74448e-15	2.18099e-13
FOXA3	-3.31368	3.63839	62.4171	2.78929e-15	2.21206e-13
AIP	-2.1216	4.92683	62.3825	2.83872e-15	2.24665e-13
DNAAF5	-2.13497	4.88105	62.2453	3.04345e-15	2.40377e-13
CDH6	2.62873	4.18587	62.1542	3.18753e-15	2.51243e-13
HOXA5	-3.44808	3.51374	62.102	3.27328e-15	2.57478e-13
FREM2	-3.22832	3.72184	62.0719	3.32357e-15	2.60904e-13
ARHGAP18	-1.33064	7.7994	62.0377	3.38173e-15	2.64932e-13
TNS1-AS1	2.47468	4.39472	61.8686	3.68496e-15	2.87779e-13
HSPA1B	1.39886	7.27981	61.8669	3.68824e-15	2.87779e-13
EZR	-1.11455	10.3227	61.7793	3.8559e-15	3.00256e-13
SLC16A7	-1.49453	6.65135	61.7615	3.89086e-15	3.0237e-13
UTP20	-1.74624	5.73245	61.7531	3.90745e-15	3.03051e-13
GBA	2.47896	4.34971	61.696	4.02242e-15	3.11343e-13
GRN	1.32275	7.82225	61.655	4.10717e-15	3.17269e-13
EIF3F	-1.37967	7.40756	61.5694	4.28966e-15	3.30706e-13
CXCL8	-2.13193	4.8253	61.5048	4.43252e-15	3.40513e-13
ETV4	-4.05583	3.23228	61.504	4.43447e-15	3.40513e-13
STK39	-1.45046	6.89617	61.3519	4.79046e-15	3.6712e-13
GTSE1	-1.64509	6.00024	61.2516	5.04067e-15	3.85532e-13
ZC3H7A	-1.87631	5.36269	61.2469	5.05275e-15	3.85693e-13
RN7SL275P	2.32917	4.57126	61.2173	5.12926e-15	3.90763e-13
GAR1	-2.46391	4.39106	61.1915	5.19696e-15	3.95142e-13
NDUFC1	-2.11775	4.86403	61.1281	5.36699e-15	4.0727e-13
CRIP2	-1.86565	5.44872	61.1054	5.42936e-15	4.11197e-13
CCN1	1.40558	7.15442	61.0551	5.56975e-15	4.21005e-13
MGST2	-2.46574	4.36943	61.0073	5.7065e-15	4.30502e-13
POLR2L	1.38545	7.30047	60.9831	5.77707e-15	4.34977e-13
NSD1	-1.5951	6.15161	60.7645	6.45539e-15	4.85107e-13
SIGIRR	-2.64531	4.14494	60.6988	6.67461e-15	5.00609e-13
CBLC	-3.15157	3.70369	60.6746	6.75709e-15	5.05815e-13
PTTG1	-1.34569	7.59535	60.6563	6.82013e-15	5.09548e-13
DDAH2	-1.85703	5.40533	60.4895	7.42304e-15	5.53525e-13
BCCIP	-1.55293	6.3221	60.4342	7.63448e-15	5.68196e-13
ATP6V0C	1.19117	9.10453	60.2763	8.27187e-15	6.14452e-13
MYH9	1.21091	8.85054	60.0914	9.08675e-15	6.73691e-13
MRPS18B	-1.28639	8.0162	59.9605	9.7112e-15	7.1861e-13
PDE4DIP	2.13334	4.79133	59.9504	9.76096e-15	7.20914e-13
R3HDM2	-1.61679	5.99708	59.8965	1.00322e-14	7.39534e-13
CFB	-1.77272	5.58061	59.7101	1.10286e-14	8.11439e-13
FRMD4B	-2.68888	4.08558	59.693	1.1125e-14	8.16979e-13
KBTBD12	2.89752	3.89809	59.6702	1.12543e-14	8.24909e-13
TCF25	1.31404	7.7011	59.448	1.25994e-14	9.21754e-13
IPO8	-1.85747	5.34494	59.4052	1.28763e-14	9.4024e-13
TJP2	-1.61593	5.98515	59.383	1.30223e-14	9.49105e-13
DUSP14	1.61366	5.97967	59.3323	1.3362e-14	9.72037e-13
H2BC7	-3.94131	3.29008	59.175	1.44741e-14	1.05096e-12
ISG20	-2.51545	4.25279	59.1479	1.46743e-14	1.0635e-12
RPS27	-1.15842	9.37393	59.0714	1.5256e-14	1.10359e-12
UFC1	-1.62106	5.9662	58.8069	1.74505e-14	1.25999e-12
SMARCA1	-2.05399	4.93031	58.7074	1.83555e-14	1.32286e-12
LSM14A	-1.47778	6.51823	58.677	1.86415e-14	1.34098e-12
TPD52L1	-2.05774	4.89666	58.6387	1.90073e-14	1.36475e-12
LPGAT1	-1.76288	5.54915	58.5785	1.95978e-14	1.40454e-12
PXMP2	-2.06742	4.89839	58.5382	2.00032e-14	1.43095e-12
ZNF827	-1.60206	5.99667	58.5219	2.01693e-14	1.43937e-12
LENG9	2.33553	4.46377	58.5194	2.01952e-14	1.43937e-12
HS6ST2	-2.69868	4.03999	58.3769	2.17117e-14	1.54461e-12
RSL24D1	-1.37463	7.15385	58.3331	2.22004e-14	1.57647e-12
COL27A1	-3.40542	3.46133	58.1793	2.40064e-14	1.70159e-12
CAPN12	-1.11903	9.77146	58.1088	2.48816e-14	1.7604e-12
GDE1	1.39892	6.9627	58.0984	2.50134e-14	1.7665e-12
FERMT1	-1.67271	5.7769	58.0834	2.52046e-14	1.77676e-12
BRD2	1.32833	7.45931	57.9959	2.63514e-14	1.85423e-12
TRIM31	-1.93175	5.1312	57.9234	2.734e-14	1.9203e-12
SGK2	-2.79578	3.97096	57.7608	2.96955e-14	2.08197e-12
MFSD4B	1.64154	5.83788	57.7384	3.00352e-14	2.10198e-12
RMI2	-1.79771	5.41169	57.6992	3.06392e-14	2.14038e-12
LBR	-1.35686	7.22795	57.6722	3.10635e-14	2.16327e-12
SNORD8	-5.55994	2.74081	57.6712	3.10787e-14	2.16327e-12
HAX1	-1.58318	6.01651	57.644	3.15121e-14	2.1895e-12
ITGB6	-2.08207	4.79881	57.3787	3.60611e-14	2.50108e-12
TOMM34	1.50765	6.29792	57.3588	3.64273e-14	2.52195e-12
GRINA	1.35648	7.19461	57.3256	3.70472e-14	2.56029e-12
EFR3B	8.26632	2.04432	57.3109	3.73247e-14	2.57487e-12
DCDC2	-1.38415	7.00963	57.2608	3.8288e-14	2.63663e-12
RN7SL202P	2.32335	4.44499	57.2118	3.92535e-14	2.69831e-12
MT-RNR1	-0.830015	14.3847	57.0467	4.26905e-14	2.92937e-12
RPS3	-1.05658	10.5165	57.0302	4.30496e-14	2.94879e-12
GCLM	2.01085	4.90635	56.9104	4.57549e-14	3.12855e-12
SMOC1	-3.01558	3.73815	56.8373	4.74866e-14	3.23812e-12
IFI16	-1.83397	5.28933	56.8357	4.75246e-14	3.23812e-12
MMUT	-1.96805	4.9967	56.7333	5.00641e-14	3.40515e-12
TMEM205	-1.68284	5.67837	56.7049	5.07938e-14	3.44872e-12
TRIP11	-1.38205	6.95034	56.6548	5.2103e-14	3.53141e-12
SLC26A4-AS1	1.77222	5.40561	56.4537	5.77135e-14	3.90484e-12
ONECUT3	-2.06725	4.77744	56.4049	5.91637e-14	3.99598e-12
HNRNPD	-1.23374	8.14412	56.3714	6.01806e-14	4.05758e-12
KCNQ1OT1	1.45174	6.49073	56.3027	6.23179e-14	4.19437e-12
CHCHD6	-3.42045	3.44396	56.2862	6.28447e-14	4.22249e-12
SNHG16	-1.25861	7.86941	56.2581	6.37465e-14	4.27566e-12
SP1	-2.10523	4.73139	56.2481	6.40732e-14	4.29013e-12
NDUFS1	-1.57142	5.97623	56.186	6.61281e-14	4.42007e-12
MRPL3	-1.52819	6.14076	56.1227	6.82931e-14	4.55691e-12
CEACAM1	-2.68795	3.98979	56.0503	7.08529e-14	4.71958e-12
TLE3	-1.88128	5.17479	55.9895	7.30784e-14	4.85946e-12
CYTH3	1.35592	7.07111	55.8292	7.92856e-14	5.26318e-12
ATXN10	-1.38482	6.85887	55.8188	7.97062e-14	5.28204e-12
RND1	2.81869	3.88277	55.8039	8.03101e-14	5.30996e-12
GPX1	-1.55227	6.01993	55.8017	8.0402e-14	5.30996e-12
SQSTM1	1.13484	9.21687	55.646	8.7026e-14	5.73764e-12
ABCC5	2.14861	4.62461	55.5608	9.08785e-14	5.98144e-12
RCC2-AS1	-1.85691	5.16847	55.5547	9.11604e-14	5.98981e-12
RN7SL510P	2.91911	3.77447	55.5446	9.1633e-14	6.01066e-12
PBX1	-1.67184	5.65731	55.3872	9.92704e-14	6.50062e-12
S100A16	-1.31347	7.32134	55.1531	1.11823e-13	7.31025e-12
CDH1	-1.32206	7.24185	55.1011	1.14821e-13	7.49354e-12
TIMM13	-1.43836	6.49694	55.0136	1.20044e-13	7.82123e-12
SKA2	-1.54056	6.02042	54.9925	1.21342e-13	7.89253e-12
TRIOBP	-1.38405	6.76617	54.9775	1.22272e-13	7.93971e-12
SNHG32	-1.48083	6.25772	54.724	1.39098e-13	9.01714e-12
PCDHA13	-9.99056	2.05002	54.6859	1.4182e-13	9.17074e-12
ERGIC2	-1.63865	5.70519	54.6842	1.41941e-13	9.17074e-12
PSAT1	-1.76764	5.32146	54.5774	1.49871e-13	9.66694e-12
LMO4	-1.42937	6.47072	54.3782	1.65859e-13	1.06804e-11
TSIX	1.74049	5.41188	54.2882	1.73626e-13	1.1162e-11
MAPK11	-3.58661	3.3035	54.2672	1.7549e-13	1.12631e-11
FILIP1L	1.83417	5.19836	54.1971	1.81869e-13	1.16531e-11
MICAL2	-1.45832	6.31937	54.1467	1.86587e-13	1.19357e-11
ACTR3	-1.30894	7.26053	54.0893	1.92123e-13	1.22696e-11
TANGO2	1.93584	4.94673	54.0353	1.97471e-13	1.25903e-11
NDUFS4	-1.66352	5.6102	54.0289	1.9811e-13	1.26103e-11
KHDRBS1	-1.22416	7.93912	54.0248	1.98528e-13	1.26161e-11
FRAS1	-2.21379	4.50811	53.8551	2.16429e-13	1.37312e-11
ABCA7	3.32032	3.40052	53.7841	2.24401e-13	1.42137e-11
CSPP1	1.48402	6.18285	53.6781	2.36838e-13	1.49769e-11
AURKA	-1.31332	7.21521	53.6594	2.39093e-13	1.50948e-11
MYRF	-1.78732	5.25492	53.5206	2.56596e-13	1.61735e-11
YEATS4	-1.3167	7.15399	53.5139	2.5748e-13	1.62028e-11
PKP3	-1.53925	5.96821	53.4967	2.59735e-13	1.63182e-11
SERPINA1	-4.07735	3.07604	53.4249	2.69407e-13	1.68984e-11
ATRAID	-1.51635	6.02456	53.4081	2.71719e-13	1.70159e-11
VNN2	-4.13112	3.01313	53.3528	2.79481e-13	1.74736e-11
PRSS22	1.45036	6.29491	53.3487	2.80061e-13	1.74772e-11
LUZP1	1.5821	5.80333	53.346	2.80441e-13	1.74772e-11
SELENOW	-1.20056	8.12683	53.2404	2.95922e-13	1.84124e-11
HEXIM1	1.50464	6.04734	53.1881	3.03916e-13	1.88794e-11
KRR1	-1.45571	6.29501	53.1726	3.06319e-13	1.89982e-11
LINC02822	1.66335	5.55461	53.0691	3.22894e-13	1.99941e-11
TCF3	-1.70969	5.44804	53.0313	3.29168e-13	2.035e-11
PRIM1	-1.80674	5.22007	53.0091	3.32895e-13	2.05476e-11
NECTIN2	-1.46135	6.22912	52.8711	3.57131e-13	2.20085e-11
LRP10	-1.323	7.0303	52.8398	3.62857e-13	2.23258e-11
LTB4R	2.56809	4.0121	52.8279	3.65066e-13	2.24261e-11
LDHA	1.13043	8.88592	52.8082	3.68754e-13	2.26167e-11
TIMM50	1.34201	6.87026	52.703	3.8903e-13	2.38225e-11
OBSL1	-2.27336	4.38914	52.6858	3.92453e-13	2.39942e-11
LINC02503	1.35355	6.76799	52.6396	4.01794e-13	2.45265e-11
DOCK1	-2.0138	4.76442	52.5742	4.15385e-13	2.53163e-11
ZNF579	-2.3529	4.27233	52.5675	4.16806e-13	2.53629e-11
CDKN1C	-4.93663	2.67318	52.5617	4.18041e-13	2.53981e-11
H4C15	2.87657	3.70355	52.4286	4.47355e-13	2.71365e-11
CDK5RAP2	-1.62434	5.66687	52.3719	4.60466e-13	2.78881e-11
C1orf43	-1.40296	6.46435	52.313	4.74484e-13	2.86922e-11
ATP6V0D1	1.72051	5.35673	52.274	4.83985e-13	2.92211e-11
D2HGDH	2.22679	4.41144	52.1227	5.22734e-13	3.15114e-11
RCAN1	-1.80886	5.15543	51.9593	5.68091e-13	3.41924e-11
PINK1	4.62251	2.72414	51.6593	6.61851e-13	3.97738e-11
STEAP1	-2.22649	4.39411	51.4975	7.18722e-13	4.31244e-11
COMT	-1.5725	5.74349	51.3797	7.63138e-13	4.57186e-11
SIRPA	-3.4385	3.31106	51.2831	8.01619e-13	4.79497e-11
RN7SL1	-1.57795	5.76852	51.2477	8.16209e-13	4.87471e-11
CCDC144A	1.81157	5.09971	51.2202	8.27725e-13	4.93587e-11
KIF14	-1.67948	5.46088	51.1544	8.5595e-13	5.09633e-11
USP13	-1.61814	5.60761	51.1458	8.59713e-13	5.11087e-11
TOP2B	-1.38571	6.47761	51.129	8.67084e-13	5.14678e-11
SH3YL1	-1.47518	6.06596	51.0715	8.9284e-13	5.29154e-11
IQCK	-2.33271	4.27726	51.0523	9.01646e-13	5.33557e-11
GIMAP2	2.77572	3.7744	51.0406	9.07024e-13	5.35919e-11
PCSK1N	2.65064	3.89781	50.9928	9.29384e-13	5.48294e-11
ATP6V0E2	1.73215	5.28153	50.9796	9.35652e-13	5.50775e-11
ALYREF	-1.55148	5.83283	50.9779	9.36436e-13	5.50775e-11
RASA1	-1.32484	6.8222	50.8473	1.00086e-12	5.87776e-11
SMAGP	-1.48247	6.0099	50.8362	1.00655e-12	5.90217e-11
MT-CO1	0.970728	10.9124	50.8253	1.01216e-12	5.92611e-11
CXCL3	-1.87896	4.94613	50.8109	1.01961e-12	5.96073e-11
CSTF2	-1.69456	5.39485	50.7536	1.0498e-12	6.12795e-11
TRAM1	-1.2601	7.29469	50.6901	1.08428e-12	6.31971e-11
KMT5B	-1.61113	5.61927	50.6716	1.09457e-12	6.37008e-11
SNHG4	2.7309	3.80074	50.5323	1.17509e-12	6.82762e-11
TIMP2	1.11525	8.75311	50.5295	1.17672e-12	6.82762e-11
FXR1	-1.10268	8.92426	50.49	1.20067e-12	6.95614e-11
FAM83H	-1.30238	6.94279	50.4581	1.22032e-12	7.05946e-11
MRPL19	-1.74914	5.23021	50.4228	1.2425e-12	7.17704e-11
TSPAN5	2.37337	4.14434	50.4161	1.24673e-12	7.1907e-11
CBS	-2.37175	4.17192	50.4132	1.2486e-12	7.19079e-11
PPARG	-2.3563	4.18781	50.4058	1.25328e-12	7.20699e-11
ZBED1	-2.40865	4.12926	50.3827	1.26815e-12	7.28173e-11
THOC7	-1.53051	5.83509	50.3709	1.27578e-12	7.31465e-11
MECOM	-1.40358	6.33656	50.3634	1.28067e-12	7.33185e-11
SMIM15	-1.42416	6.24881	50.3461	1.29201e-12	7.38583e-11
LAGE3	1.65157	5.44152	50.1816	1.40493e-12	8.01948e-11
PCNP	-1.65102	5.47014	50.106	1.4601e-12	8.32213e-11
ZNF141	1.79723	5.1018	50.0226	1.52351e-12	8.67079e-11
APOOL	-1.59212	5.63131	49.9502	1.58075e-12	8.98334e-11
ARPC2	-1.04588	9.60972	49.8286	1.68184e-12	9.54383e-11
CLSPN	1.3659	6.47355	49.7602	1.74144e-12	9.86754e-11
C12orf45	1.41321	6.22191	49.5513	1.93708e-12	1.09601e-10
MAGOHB	-1.86459	4.93129	49.4953	1.99319e-12	1.12611e-10
PRAL	-2.86788	3.66117	49.4812	2.00756e-12	1.13257e-10
AGO2	-1.32684	6.65021	49.4078	2.08401e-12	1.174e-10
SRD5A3	1.65657	5.38721	49.312	2.18833e-12	1.22973e-10
KIF3A	1.45241	6.02455	49.3096	2.19098e-12	1.22973e-10
ABCE1	-1.44786	6.0569	49.3083	2.19248e-12	1.22973e-10
FBL	-1.08292	8.98467	49.1692	2.3536e-12	1.31818e-10
CDKN1B	-1.73617	5.20238	49.1409	2.3878e-12	1.33541e-10
SUGP2	1.76382	5.12583	49.04	2.51374e-12	1.40381e-10
PCSK7	1.66086	5.37944	49.0208	2.5385e-12	1.4156e-10
DCBLD2	1.23002	7.36431	49.0085	2.55447e-12	1.42245e-10
ZNF66	1.77574	5.10361	48.9917	2.57642e-12	1.43262e-10
NPM1P27	-3.82849	3.5167	48.9272	2.66254e-12	1.47838e-10
ZNF148	-1.2961	6.84545	48.8674	2.74496e-12	1.52196e-10
RPL37A	-0.941979	11.0682	48.8536	2.7643e-12	1.53049e-10
MT-CO2	0.831291	13.0789	48.8504	2.76887e-12	1.53083e-10
USF2	-1.3768	6.36214	48.7271	2.94845e-12	1.62779e-10
ZKSCAN3	1.78129	5.06573	48.615	3.12179e-12	1.72103e-10
RPS11	-1.0549	9.27918	48.604	3.13937e-12	1.72826e-10
ZNF507	-2.13803	4.44646	48.5819	3.17497e-12	1.74538e-10
CDCA7	-2.11391	4.45338	48.5021	3.30682e-12	1.81528e-10
CEBPB	-1.45552	5.96289	48.4877	3.33116e-12	1.82605e-10
SLC2A4RG	-1.22066	7.39494	48.4713	3.35917e-12	1.8388e-10
PCDH1	-1.24261	7.22538	48.4221	3.4444e-12	1.88279e-10
ITGA6	-1.15735	7.92739	48.3664	3.54366e-12	1.93432e-10
MEA1	1.17106	7.79851	48.3621	3.55149e-12	1.93586e-10
USP18	-2.80933	3.66931	48.3274	3.61493e-12	1.96767e-10
MYO5C	-1.60209	5.50857	48.2704	3.72138e-12	2.02277e-10
GULP1	1.23773	7.20116	48.1979	3.86157e-12	2.09603e-10
TSPAN1	-2.49903	3.95672	48.1831	3.8908e-12	2.10894e-10
RPS21	-0.985986	10.2443	48.1342	3.98906e-12	2.15917e-10
NCOA6	-1.51973	5.74831	47.9672	4.34363e-12	2.34781e-10
E2F3P2	2.24862	4.26247	47.8994	4.49657e-12	2.42708e-10
ANKRD30BP2	2.06176	4.49983	47.8517	4.60713e-12	2.4833e-10
KIAA0319L	1.35564	6.38369	47.8296	4.65938e-12	2.50797e-10
EIF3C	-1.45595	5.96893	47.8226	4.67616e-12	2.5135e-10
ARSL	-4.65446	2.74961	47.8166	4.69041e-12	2.51767e-10
SLCO1B3	-1.46558	5.9184	47.754	4.84268e-12	2.5958e-10
HPCAL1	1.48328	5.83117	47.6898	5.00363e-12	2.67836e-10
FLII	-1.46382	5.91304	47.679	5.03139e-12	2.6895e-10
LRRC28	2.08	4.47022	47.5383	5.40558e-12	2.88554e-10
QRSL1	-1.89546	4.79357	47.5122	5.47816e-12	2.92025e-10
AMIGO2	-1.53816	5.70992	47.479	5.57181e-12	2.9631e-10
ZBTB25	1.67037	5.29124	47.4782	5.57385e-12	2.9631e-10
PRRG4	-1.32338	6.54098	47.4501	5.65448e-12	3.00184e-10
ACTR2	-1.11518	8.28121	47.2238	6.34612e-12	3.3644e-10
FZD2	-1.43872	5.99957	47.1804	6.48828e-12	3.43506e-10
WDR18	-1.79964	4.99413	47.1422	6.61617e-12	3.49798e-10
CKS1B	-1.14654	7.87966	47.0985	6.7653e-12	3.57195e-10
LUC7L	1.67229	5.25088	47.022	7.03442e-12	3.70898e-10
SHANK2	-2.16007	4.32811	47.0057	7.093e-12	3.73478e-10
AIMP1	-1.41863	6.02355	46.9196	7.41143e-12	3.89714e-10
IARS1	-1.64337	5.30929	46.908	7.45577e-12	3.91514e-10
NET1	-1.28251	6.74613	46.8804	7.56149e-12	3.96528e-10
MSMO1	-1.27931	6.73554	46.8589	7.6449e-12	4.00359e-10
UBE3B	-1.5585	5.56706	46.7842	7.94158e-12	4.15334e-10
RPS29	-0.90984	11.2472	46.6871	8.34491e-12	4.35838e-10
SMIM30	-2.22845	4.23104	46.6839	8.35846e-12	4.35958e-10
ARF6	-1.25512	6.91313	46.6678	8.4278e-12	4.38983e-10
SRP9	-1.69978	5.15999	46.6363	8.56424e-12	4.4549e-10
PBXIP1	1.81752	4.87866	46.6213	8.62991e-12	4.48304e-10
MAN2B2	1.71531	5.1243	46.5491	8.95396e-12	4.64513e-10
SRSF11	1.131	7.96061	46.4909	9.22367e-12	4.77865e-10
CCDC82	1.72855	5.09834	46.4856	9.24855e-12	4.78514e-10
FUNDC1	-1.69109	5.19777	46.4789	9.2804e-12	4.7952e-10
CYB561A3	1.84298	4.82782	46.4568	9.38559e-12	4.84309e-10
GRIN2A	-2.61953	3.79282	46.3593	9.86439e-12	5.08338e-10
SLC25A39	1.131	7.92001	46.1975	1.07133e-11	5.51352e-10
SAP30L-AS1	2.16208	4.29108	46.1295	1.10916e-11	5.70061e-10
SERPINB2	-2.47164	3.97279	46.1216	1.11367e-11	5.71618e-10
ZC3H8	1.6813	5.17676	45.972	1.20197e-11	6.16124e-10
KIF4A	-1.33036	6.39776	45.9109	1.24007e-11	6.34815e-10
RPS5	-0.996967	9.70076	45.8962	1.2494e-11	6.38744e-10
FOXN3	1.77151	4.95167	45.7863	1.32152e-11	6.74726e-10
PON2	-1.55957	5.51174	45.7609	1.33871e-11	6.82601e-10
NT5E	-2.05993	4.42019	45.7257	1.36302e-11	6.9408e-10
KLF13	-1.92487	4.64794	45.7034	1.37864e-11	7.00838e-10
RGS2	-1.75671	4.96607	45.7016	1.37991e-11	7.00838e-10
MLLT6	-1.13491	7.8281	45.6973	1.38288e-11	7.01426e-10
FOSB	2.05999	4.43185	45.6639	1.40669e-11	7.12569e-10
NRM	-1.74875	5.07826	45.6317	1.43002e-11	7.2344e-10
PLCD3	1.99421	4.525	45.5206	1.51344e-11	7.64642e-10
RANBP1	-1.12865	7.86568	45.4472	1.57119e-11	7.92364e-10
LINC01551	1.42643	5.91013	45.4457	1.5724e-11	7.92364e-10
RBM6	1.63956	5.2566	45.4357	1.58045e-11	7.95384e-10
SH3PXD2B	1.90318	4.6576	45.4244	1.58963e-11	7.98966e-10
SNORA12	-3.52364	3.26346	45.3883	1.61915e-11	8.12747e-10
CMPK2	-6.65241	2.06491	45.3531	1.64852e-11	8.26418e-10
SMIM14	1.22406	7.02779	45.3389	1.66054e-11	8.31368e-10
KRTAP2-3	3.08508	3.36136	45.3048	1.68966e-11	8.44852e-10
HEXB	1.20975	7.10897	45.2771	1.71377e-11	8.55804e-10
DDX23	-1.92121	4.65626	45.2384	1.74792e-11	8.70713e-10
PABPC1L	2.74527	3.59272	45.2382	1.74813e-11	8.70713e-10
KRBA2	1.79075	4.89075	45.2148	1.7691e-11	8.80027e-10
ZNF431	1.94188	4.59915	45.0292	1.94501e-11	9.6629e-10
SNRPE	-1.27613	6.58371	45.0213	1.9528e-11	9.68912e-10
TMED2-DT	1.66092	5.19629	44.9949	1.97939e-11	9.80848e-10
UBE2Q2P2	2.86873	3.51198	44.9382	2.03752e-11	1.00836e-09
MKI67	-1.07477	8.44246	44.9238	2.05257e-11	1.01444e-09
NUP205	-2.20529	4.21076	44.9214	2.05503e-11	1.01444e-09
TTC30B	-3.41724	3.17497	44.9129	2.06402e-11	1.01758e-09
ZYG11A	3.71649	2.99245	44.8202	2.16406e-11	1.06554e-09
RPS3A	-0.971342	9.90354	44.7488	2.24436e-11	1.10367e-09
MYL9	-3.91258	2.92879	44.7306	2.2653e-11	1.11255e-09
TOMM7	-1.08221	8.30462	44.6976	2.30377e-11	1.12906e-09
TNFRSF11A	-1.79945	4.83977	44.6968	2.30475e-11	1.12906e-09
CLCN4	-3.44687	3.14391	44.6858	2.3178e-11	1.13402e-09
BTF3	-1.11015	7.94407	44.6748	2.33079e-11	1.13894e-09
SPP1	-1.14461	7.59997	44.5794	2.44715e-11	1.19429e-09
LUC7L3	1.07744	8.33963	44.5553	2.47751e-11	1.20674e-09
SPCS2	-1.29021	6.49248	44.5542	2.4789e-11	1.20674e-09
ACAT2	-1.42434	5.88461	44.5249	2.51627e-11	1.2234e-09
PRTFDC1	-2.22201	4.18413	44.4996	2.549e-11	1.23775e-09
ZMYND11	-1.33306	6.26443	44.4912	2.55989e-11	1.24148e-09
MTLN	-2.37757	3.96561	44.4001	2.68183e-11	1.29899e-09
IGF2BP3	-1.2013	7.09605	44.3974	2.68555e-11	1.29917e-09
SMPD1	1.97416	4.51046	44.3592	2.73843e-11	1.32309e-09
CREBBP	-1.31339	6.34838	44.3438	2.76002e-11	1.33186e-09
INMT	1.82024	4.76516	44.3132	2.80347e-11	1.35115e-09
RPLP1	-0.86089	11.6935	44.2786	2.85349e-11	1.37354e-09
CCDC59	-1.49313	5.64737	44.2671	2.87034e-11	1.37994e-09
LINC01609	1.69469	5.05715	44.2448	2.90316e-11	1.39398e-09
NDE1	-1.43219	5.84477	44.1978	2.97369e-11	1.42608e-09
CNKSR3	1.8815	4.65886	44.0196	3.25707e-11	1.56005e-09
HOXA6	-4.61166	2.56383	44.0063	3.27939e-11	1.5688e-09
SRXN1	2.04071	4.3803	43.9664	3.34688e-11	1.5991e-09
NT5C3A	-1.39863	5.91549	43.9361	3.39911e-11	1.62206e-09
MRPL37	-1.4612	5.72561	43.9259	3.41677e-11	1.62848e-09
IL32	-1.77318	4.87191	43.9084	3.44742e-11	1.64106e-09
DNER	6.04929	2.044	43.8547	3.54343e-11	1.6847e-09
OASL	-4.24256	2.68649	43.8479	3.55574e-11	1.68847e-09
DNAJC15	-1.63308	5.21577	43.8279	3.59214e-11	1.70367e-09
DDTL	-1.23069	6.78686	43.8237	3.59999e-11	1.7053e-09
RAD23A	-1.69565	5.0495	43.8035	3.63726e-11	1.72085e-09
TMEM101	-2.02058	4.44091	43.7909	3.66072e-11	1.72782e-09
NOB1	-1.36135	6.07659	43.7908	3.66093e-11	1.72782e-09
DPM3	-1.79209	4.82319	43.7797	3.68181e-11	1.73556e-09
RUVBL1	-1.192	7.10318	43.7628	3.71378e-11	1.7485e-09
SLC25A37	1.16021	7.35987	43.7424	3.75267e-11	1.76467e-09
MYO18A	-1.27029	6.51412	43.6327	3.96892e-11	1.86409e-09
ZNF689	-2.68909	3.65151	43.6053	4.0249e-11	1.88809e-09
HHEX	-1.51946	5.50414	43.6011	4.03343e-11	1.8898e-09
AREG	-1.06361	8.34262	43.5159	4.2129e-11	1.9715e-09
DIAPH2	-1.57046	5.34721	43.5046	4.23726e-11	1.98051e-09
ESD	-1.42727	5.80457	43.502	4.24302e-11	1.98081e-09
JUND	1.30716	6.28336	43.4592	4.3369e-11	2.0222e-09
SEMA3A	-1.61251	5.249	43.4372	4.38584e-11	2.04256e-09
HELLPAR	1.16722	7.25784	43.3902	4.4925e-11	2.08971e-09
DTYMK	-1.59901	5.27098	43.3848	4.50477e-11	2.09291e-09
ABHD17C	-1.16159	7.30271	43.3645	4.55183e-11	2.11224e-09
ZFC3H1	1.39855	5.88136	43.3222	4.65129e-11	2.1558e-09
DEFB1	-1.69607	5.01133	43.3052	4.69174e-11	2.17195e-09
PKIB	1.97283	4.47541	43.2953	4.7156e-11	2.18039e-09
DLGAP5	-1.31141	6.29506	43.2838	4.74338e-11	2.19061e-09
PDLIM7	1.38396	5.94077	43.2654	4.78829e-11	2.20872e-09
PDGFRL	2.01877	4.40053	43.2533	4.81794e-11	2.21975e-09
DMTN	-5.64452	2.20165	43.2346	4.86418e-11	2.23641e-09
HLA-DQB1	1.43558	5.76675	43.234	4.86566e-11	2.23641e-09
SHISA5	-1.31511	6.23927	43.1626	5.0464e-11	2.31674e-09
ANKRD26	1.28766	6.36734	43.0738	5.28076e-11	2.42145e-09
AGPAT3	-1.28306	6.39944	43.0284	5.40482e-11	2.47541e-09
NUDT12	-2.27355	4.04043	42.98	5.54015e-11	2.53439e-09
ATP1A1	-1.32541	6.2094	42.9742	5.55658e-11	2.53891e-09
ROGDI	2.15481	4.17895	42.933	5.67465e-11	2.58979e-09
POLR1H	-2.60654	3.68728	42.9041	5.75918e-11	2.62528e-09
CIT	-1.46611	5.64982	42.8112	6.03926e-11	2.74971e-09
SGPP2	-1.48321	5.56366	42.7902	6.10459e-11	2.77617e-09
NAPRT	-1.5393	5.39409	42.7879	6.11173e-11	2.77617e-09
ZCCHC10	-1.50803	5.51885	42.7392	6.2657e-11	2.84278e-09
RAPH1	-2.64897	3.60979	42.7237	6.31537e-11	2.86196e-09
PCDHB1	2.6782	3.60691	42.7096	6.36103e-11	2.87928e-09
PNISR	1.17303	7.1182	42.6117	6.68773e-11	3.02362e-09
SHMT2	-1.29491	6.29747	42.607	6.70374e-11	3.02732e-09
PRKDC	-1.20222	6.88333	42.5751	6.81389e-11	3.07348e-09
MEST	-1.76614	4.79334	42.4921	7.1091e-11	3.2029e-09
TSN	-1.2241	6.68435	42.4785	7.1587e-11	3.2215e-09
IPO5	-1.61638	5.18277	42.459	7.23044e-11	3.25e-09
MGAT1	1.67951	4.99344	42.3945	7.47305e-11	3.35516e-09
NDUFB4	-1.36575	5.93887	42.3613	7.60071e-11	3.40852e-09
PRKCI	-1.21429	6.74051	42.3283	7.73011e-11	3.46254e-09
INSIG1	-1.21517	6.70904	42.2642	7.98773e-11	3.57379e-09
PLAUR	1.40928	5.76916	42.232	8.12034e-11	3.62893e-09
YIPF3	1.47798	5.55719	42.1999	8.25452e-11	3.68464e-09
HMGCR	-1.1846	6.96356	42.1826	8.32777e-11	3.71305e-09
SCD	-1.04736	8.32878	42.1495	8.47013e-11	3.76905e-09
ADGRE5	-1.93702	4.50175	42.1489	8.47284e-11	3.76905e-09
LSM3	-1.29048	6.28477	42.063	8.853e-11	3.93364e-09
HNRNPA3P6	-1.65886	5.11963	42.0165	9.06617e-11	4.02374e-09
PLS1	-1.15783	7.16383	41.9139	9.55434e-11	4.23554e-09
KMO	2.03612	4.32947	41.8911	9.66651e-11	4.28036e-09
CASKIN1	-1.73327	4.83692	41.8056	1.00984e-10	4.46648e-09
HNRNPR	-1.14539	7.27302	41.7908	1.01753e-10	4.49538e-09
SBK1	2.26441	3.9967	41.7561	1.03574e-10	4.57059e-09
C5AR2	1.9805	4.40425	41.7227	1.05357e-10	4.64399e-09
TTI1	1.41473	5.73386	41.7041	1.06366e-10	4.68312e-09
KIF2C	-1.67394	5.00028	41.669	1.08291e-10	4.76249e-09
SARNP	-1.30802	6.15996	41.5705	1.13889e-10	5.00295e-09
NEK2	-1.47783	5.55727	41.5195	1.16896e-10	5.12925e-09
SBF1	1.29204	6.23001	41.5092	1.1751e-10	5.15035e-09
ZNF768	-1.78993	4.73628	41.5048	1.17777e-10	5.15619e-09
CFL1	0.946322	9.70913	41.4942	1.18418e-10	5.17842e-09
SNRPA1	-1.26784	6.33821	41.4582	1.20621e-10	5.26879e-09
DENND2D	-10.2215	1.53988	41.41	1.23627e-10	5.39401e-09
TRA2A	1.18445	6.86508	41.3781	1.25664e-10	5.47671e-09
MAST2	2.34251	3.90411	41.3704	1.26159e-10	5.49211e-09
CDC20	-1.45945	5.60172	41.3241	1.29183e-10	5.61742e-09
VPS36	-1.52382	5.35429	41.2823	1.31972e-10	5.73227e-09
RASSF3	-1.55864	5.2557	41.2398	1.34877e-10	5.85189e-09
TRIM47	-1.92111	4.48354	41.198	1.37792e-10	5.97164e-09
ABCC3	-2.47413	3.7421	41.1856	1.38669e-10	6.00293e-09
CXCL16	-1.71295	4.87264	41.1816	1.38949e-10	6.00835e-09
SHKBP1	-1.44293	5.61645	41.1449	1.41585e-10	6.11547e-09
KIF27	1.95478	4.4163	41.0976	1.45049e-10	6.25812e-09
SH3TC2	-2.38369	3.852	40.9625	1.55434e-10	6.69871e-09
MCM5	-1.44109	5.64378	40.9416	1.57104e-10	6.76318e-09
FAM210B	1.48446	5.45426	40.9363	1.5753e-10	6.77399e-09
TSGA10	2.04835	4.2606	40.9132	1.59403e-10	6.8469e-09
KLHDC7A	-4.23585	2.61119	40.8061	1.68375e-10	7.22428e-09
TBC1D3I	2.08462	4.18148	40.7692	1.71585e-10	7.35384e-09
S100A11	-0.945216	9.58108	40.7054	1.77286e-10	7.58975e-09
RPRD1B	-1.68684	4.9255	40.6059	1.86542e-10	7.97722e-09
SERTAD4	-3.13605	3.24435	40.5698	1.90022e-10	8.11703e-09
OLMALINC	1.10957	7.41642	40.5564	1.91325e-10	8.1637e-09
OR2M3	1.69376	4.86434	40.5413	1.92809e-10	8.21795e-09
KLHL23	-1.22415	6.50693	40.5327	1.93663e-10	8.24527e-09
PLCB1	-5.60499	2.19612	40.4657	2.00411e-10	8.51097e-09
NNT-AS1	-1.38512	5.78588	40.4656	2.00424e-10	8.51097e-09
GCLC	1.96902	4.36644	40.4643	2.00563e-10	8.51097e-09
CAPN1	-1.39296	5.72542	40.4015	2.07111e-10	8.77919e-09
TIMP1	-1.37001	5.80529	40.3879	2.0856e-10	8.83096e-09
BTD	1.9941	4.32926	40.3733	2.10123e-10	8.88739e-09
VPS72	-1.44603	5.56257	40.3628	2.11254e-10	8.92546e-09
MYADM	-0.960051	9.27088	40.3271	2.15142e-10	9.07982e-09
TMEM159	-1.52921	5.30214	40.3207	2.15847e-10	9.09969e-09
HINT3	-1.83167	4.61387	40.3166	2.16311e-10	9.10932e-09
DTX3L	-1.25362	6.33213	40.2759	2.20859e-10	9.29074e-09
NRIP3	2.72717	3.49307	40.2675	2.21812e-10	9.32068e-09
LSMEM2	-1.96067	4.38954	40.2342	2.25623e-10	9.47053e-09
RPL3	-0.950931	9.38543	40.199	2.29725e-10	9.63226e-09
CALM3	1.26007	6.26579	40.196	2.30072e-10	9.63639e-09
DTX3	-3.6333	2.85331	40.1094	2.40502e-10	1.00623e-08
EIF3E	-1.1116	7.35328	40.0924	2.42606e-10	1.01394e-08
GART	-1.45155	5.51667	40.0782	2.44372e-10	1.02022e-08
EIF3EP2	1.74607	4.73021	40.0698	2.45424e-10	1.02351e-08
LINC01123	-9.49259	1.71687	40.0284	2.50692e-10	1.04435e-08
NR2F2	0.943991	9.45855	40.0112	2.52904e-10	1.05243e-08
GUCY1A1	-1.7921	4.65323	39.9734	2.57842e-10	1.07183e-08
CLINT1	-1.0763	7.65705	39.9584	2.59824e-10	1.07891e-08
RPL10A	-0.948454	9.37823	39.9539	2.60432e-10	1.08028e-08
RSAD2	-3.25388	3.09918	39.9484	2.61167e-10	1.08217e-08
GPATCH8	1.19241	6.61189	39.9163	2.65488e-10	1.09889e-08
PPIL1	-1.46557	5.47985	39.9142	2.65783e-10	1.09894e-08
TNFSF10	-1.91702	4.45227	39.8961	2.68252e-10	1.10796e-08
ZBED3	-2.5333	3.64045	39.872	2.71585e-10	1.12053e-08
LRRC75A	-1.09649	7.45941	39.8157	2.79525e-10	1.15207e-08
ABI3BP	-2.68047	3.49047	39.8133	2.79862e-10	1.15223e-08
NUF2	-1.47746	5.42647	39.8036	2.81255e-10	1.15673e-08
NRIP1	-1.21425	6.5015	39.8005	2.8171e-10	1.15738e-08
RN7SL5P	-1.97885	4.44918	39.7938	2.8268e-10	1.16013e-08
EPPK1	1.53644	5.23936	39.7734	2.85644e-10	1.17105e-08
PIM3	-1.10291	7.39166	39.7711	2.85972e-10	1.17115e-08
ITPRIPL2	-1.15178	6.96694	39.736	2.91159e-10	1.19113e-08
PCDHAC2	-1.63871	4.97961	39.7243	2.92919e-10	1.19614e-08
B4GALT1	1.12539	7.16379	39.7237	2.93001e-10	1.19614e-08
PTGFRN	-2.5151	3.68491	39.6923	2.97754e-10	1.21427e-08
COPS2	-1.24666	6.31161	39.678	2.99933e-10	1.22186e-08
WWTR1	-1.04571	7.92007	39.5607	3.18507e-10	1.29617e-08
EMB	-1.70859	4.78952	39.5522	3.19895e-10	1.30045e-08
SLC24A4	2.44492	3.73363	39.4568	3.35908e-10	1.36411e-08
CCNA2	-1.57054	5.15222	39.4506	3.36965e-10	1.36697e-08
PEPD	1.44313	5.47586	39.3784	3.4967e-10	1.41702e-08
RN7SL784P	1.72026	4.74741	39.323	3.59717e-10	1.45611e-08
LINC00486	4.61602	2.42854	39.3211	3.60069e-10	1.45611e-08
DYNC1H1	0.965021	8.9919	39.3089	3.62335e-10	1.46375e-08
ACSM3	-1.96706	4.34776	39.2929	3.65318e-10	1.47426e-08
SEPTIN9	-1.04464	7.87595	39.2898	3.65887e-10	1.47502e-08
OSTC	-1.34952	5.82113	39.2525	3.7294e-10	1.50189e-08
FST	-2.53468	3.60047	39.2421	3.74943e-10	1.50838e-08
RAB29	-1.50362	5.32575	39.2093	3.81283e-10	1.5323e-08
ADM	2.78167	3.3911	39.1704	3.88953e-10	1.56021e-08
CAPG	-1.10018	7.35206	39.1699	3.89052e-10	1.56021e-08
ABT1	-1.46029	5.44494	39.168	3.89437e-10	1.56021e-08
KLHL36	-1.22153	6.39863	39.0987	4.03516e-10	1.61494e-08
SORBS3	-2.76758	3.41462	39.0649	4.1056e-10	1.64143e-08
BCAR1	-1.46059	5.41084	39.0356	4.16757e-10	1.66449e-08
TBC1D24	1.45248	5.44063	39.0278	4.18431e-10	1.66945e-08
CALM2	-0.905244	9.912	39.0224	4.19583e-10	1.67232e-08
AAK1	1.22695	6.34654	39.0187	4.20388e-10	1.67381e-08
LMO7	-1.3268	5.87059	39.0009	4.24236e-10	1.6874e-08
ETFA	-1.08384	7.45341	38.991	4.26382e-10	1.69419e-08
DGCR2	1.24141	6.25535	38.9667	4.31739e-10	1.71372e-08
SOCS3	-1.88391	4.43594	38.9485	4.35775e-10	1.72796e-08
MEG8	2.05673	4.16611	38.8006	4.70075e-10	1.86207e-08
SYK	-2.4403	3.70352	38.7596	4.80036e-10	1.89958e-08
RTL6	-1.77269	4.6359	38.7486	4.8277e-10	1.90845e-08
MTUS1	1.31708	5.89674	38.7406	4.84752e-10	1.91433e-08
GNPTG	1.67055	4.80215	38.7159	4.90901e-10	1.93663e-08
TSPAN18	-5.61094	2.05901	38.6309	5.12753e-10	2.02078e-08
CWC15	-1.16665	6.6879	38.5753	5.27589e-10	2.07713e-08
TSC22D2	1.26736	6.07559	38.555	5.33103e-10	2.09671e-08
TTC14	1.38341	5.63719	38.5522	5.33867e-10	2.09758e-08
BFAR	-1.226	6.32368	38.482	5.53391e-10	2.17209e-08
RPL41	-0.771147	12.3304	38.4707	5.56612e-10	2.18252e-08
TRA2B	1.09481	7.27578	38.4518	5.62035e-10	2.20155e-08
IHO1	2.14249	4.05487	38.4481	5.63093e-10	2.20346e-08
RCN1	-1.1296	6.96735	38.4343	5.67086e-10	2.21685e-08
C11orf58	-1.01479	8.12296	38.3882	5.80636e-10	2.26753e-08
UTP14A	-1.3884	5.62301	38.38	5.8309e-10	2.27481e-08
HNF4A	-2.82691	3.33907	38.3523	5.91436e-10	2.30299e-08
SAMD4A	2.48779	3.63282	38.3521	5.91502e-10	2.30299e-08
SAMD4B	1.13471	6.89399	38.3438	5.94023e-10	2.31048e-08
RTP4	-6.2234	1.91715	38.3417	5.94643e-10	2.31057e-08
RERGL	-3.41909	2.97381	38.3253	5.99666e-10	2.32775e-08
PPP2R5E	-1.09303	7.29377	38.2883	6.11147e-10	2.36994e-08
LYRM7	1.14217	6.81997	38.2201	6.32882e-10	2.45177e-08
PHGDH	-1.45473	5.37547	38.2116	6.35637e-10	2.45998e-08
COBLL1	-1.43329	5.45672	38.1885	6.43211e-10	2.4868e-08
AMFR	1.3951	5.57718	38.1816	6.45496e-10	2.49315e-08
DIDO1	-1.4206	5.49698	38.1767	6.47104e-10	2.49687e-08
TRAK1	-1.20424	6.40895	38.1535	6.54838e-10	2.52419e-08
TMEM127	1.2224	6.2848	38.1039	6.71692e-10	2.58658e-08
H1-0	1.15676	6.65828	38.0897	6.76604e-10	2.60291e-08
GALC	-1.55984	5.07462	37.9078	7.42711e-10	2.85438e-08
SNHG5	-1.01675	7.99594	37.9035	7.44339e-10	2.85781e-08
DPH5	-1.8288	4.52284	37.8955	7.47426e-10	2.86681e-08
ZNF362	-1.86194	4.45227	37.8852	7.51355e-10	2.87903e-08
MRPL9	-1.75859	4.67281	37.8599	7.61189e-10	2.91383e-08
WIPI1	1.81205	4.52529	37.8006	7.84657e-10	3.00069e-08
TMX2	-1.20559	6.36769	37.781	7.92597e-10	3.02806e-08
SENP1	-2.21216	3.96523	37.7626	8.00101e-10	3.05114e-08
ZNF22	-1.48471	5.27239	37.7623	8.00215e-10	3.05114e-08
NSF	1.39314	5.55095	37.754	8.03641e-10	3.06119e-08
DBNDD1	-1.80341	4.54961	37.7056	8.23824e-10	3.13499e-08
PITX1	-1.92891	4.34142	37.703	8.2493e-10	3.13611e-08
FUBP1	-1.01554	7.97582	37.6579	8.44217e-10	3.20628e-08
CHMP4B	-0.953582	8.8467	37.6341	8.54577e-10	3.24245e-08
ITM2B	-1.0589	7.51436	37.6281	8.57219e-10	3.24929e-08
IFI44	-2.85208	3.30518	37.6222	8.5982e-10	3.25596e-08
SIRT7	1.49794	5.22291	37.6164	8.62352e-10	3.26235e-08
CDHR4	2.23918	3.9132	37.5642	8.85732e-10	3.34753e-08
VPS33A	1.66455	4.77559	37.5609	8.87256e-10	3.35002e-08
HMGB1	-0.841245	10.7485	37.5363	8.98498e-10	3.38916e-08
HOXB7	-1.4079	5.50303	37.5216	9.0528e-10	3.41141e-08
PHKG2	1.62799	4.86693	37.5175	9.07203e-10	3.41534e-08
FAM122C	1.87566	4.39502	37.4628	9.33001e-10	3.50904e-08
ZNF793	1.82293	4.48013	37.4509	9.38699e-10	3.52705e-08
ZMYM4	-1.51869	5.16875	37.4032	9.61961e-10	3.61094e-08
RAPGEF5	-1.46697	5.311	37.3869	9.70039e-10	3.63774e-08
CAVIN1	1.44803	5.37023	37.3792	9.73852e-10	3.6485e-08
MAP9	1.35709	5.65656	37.3291	9.99217e-10	3.73991e-08
CRCP	-1.40049	5.50757	37.269	1.03047e-09	3.85317e-08
LINC01508	-2.93642	3.28889	37.2666	1.03171e-09	3.85406e-08
PDCD10	-1.02523	7.79193	37.2576	1.0365e-09	3.86487e-08
EPB41L1	-1.08409	7.22371	37.2574	1.0366e-09	3.86487e-08
NAGK	1.55517	5.03192	37.2462	1.04256e-09	3.88338e-08
RBMXL1	-1.42497	5.41871	37.2305	1.05102e-09	3.91112e-08
PHLDA1	-1.07175	7.32692	37.2107	1.06175e-09	3.94725e-08
MAP3K4	-1.42864	5.41888	37.1272	1.10817e-09	4.11587e-08
PDGFB	-1.42894	5.46924	37.1043	1.12126e-09	4.1605e-08
ARL17B	1.48976	5.20599	37.0566	1.149e-09	4.25933e-08
VARS2	4.75899	2.21627	37.0389	1.15948e-09	4.29407e-08
INO80D	-1.92577	4.31659	37.0113	1.17606e-09	4.35131e-08
SMG1	1.10619	6.9822	36.9836	1.19287e-09	4.4093e-08
OGA	1.14049	6.67163	36.959	1.20803e-09	4.46105e-08
BNIP3L	1.20787	6.2639	36.9104	1.23849e-09	4.56919e-08
CACNA1A	1.95719	4.23852	36.8754	1.26092e-09	4.64752e-08
TKT	-1.03733	7.62766	36.8278	1.29207e-09	4.75781e-08
ACOT13	1.054	7.43946	36.8165	1.2996e-09	4.78097e-08
PCBP4	-1.49287	5.21972	36.8023	1.30909e-09	4.81131e-08
RN7SL744P	1.98372	4.18288	36.7917	1.31625e-09	4.83304e-08
CUEDC2	-2.11973	4.01433	36.7859	1.32016e-09	4.84279e-08
IFIH1	-1.52185	5.1204	36.7619	1.33651e-09	4.89813e-08
KIAA2012	2.02475	4.12521	36.7292	1.3591e-09	4.97621e-08
SMIM29	1.35978	5.60777	36.6817	1.39263e-09	5.09416e-08
IER5L	-2.19499	3.91304	36.6507	1.41496e-09	5.17096e-08
DYNC2I1	1.49864	5.16663	36.6396	1.42297e-09	5.19533e-08
COIL	-1.84618	4.42788	36.6056	1.44805e-09	5.28191e-08
ARHGEF26	1.64384	4.75822	36.5981	1.45364e-09	5.29729e-08
MYO3B	-2.33361	3.74213	36.5877	1.46137e-09	5.31918e-08
RGS3	-2.40064	3.67168	36.5864	1.46239e-09	5.31918e-08
RPL39	-0.864623	10.1165	36.576	1.47017e-09	5.34246e-08
PLA2G15	2.03411	4.09632	36.5568	1.48473e-09	5.39029e-08
TNNC1	-3.93311	2.63798	36.528	1.50684e-09	5.46544e-08
ACAD10	2.05818	4.05911	36.526	1.50842e-09	5.46605e-08
KLK11	-1.94062	4.24646	36.5094	1.52127e-09	5.50746e-08
ARHGAP12	-1.13673	6.62728	36.4849	1.54051e-09	5.5674e-08
NIBAN2	-1.1096	6.88814	36.4847	1.54071e-09	5.5674e-08
MMP1	5.71884	1.91678	36.4227	1.5905e-09	5.74198e-08
OR5AS1	1.86858	4.3445	36.4177	1.5946e-09	5.75141e-08
RACGAP1	-2.33102	3.74587	36.4015	1.60786e-09	5.79383e-08
RPS23	-0.880395	9.79461	36.3919	1.61579e-09	5.81701e-08
EVPL	-1.873	4.34506	36.3657	1.63763e-09	5.88256e-08
CHRAC1	-1.3004	5.79506	36.3653	1.63797e-09	5.88256e-08
CHST12	1.38182	5.49534	36.3646	1.63856e-09	5.88256e-08
RBL2	-1.58969	4.91683	36.3484	1.65224e-09	5.92618e-08
TFCP2L1	-1.20836	6.23192	36.293	1.69986e-09	6.09133e-08
FABP5	1.30424	5.77699	36.2812	1.71025e-09	6.12289e-08
PPP3CA	1.05487	7.35744	36.2599	1.72902e-09	6.18438e-08
MRPL50	-2.04764	4.07414	36.256	1.73244e-09	6.19088e-08
ZNF26	1.42598	5.34368	36.2481	1.7395e-09	6.21035e-08
CDK1	-1.05525	7.36398	36.235	1.75128e-09	6.24665e-08
IL4R	-1.5625	4.96902	36.1816	1.7999e-09	6.41417e-08
GTDC1	1.67044	4.70221	36.1704	1.81028e-09	6.44522e-08
LAIR1	2.66648	3.39858	36.1585	1.82137e-09	6.47877e-08
CCR1	-9.51949	1.54044	36.1485	1.83072e-09	6.50528e-08
ZNF75A	1.85628	4.36599	36.1469	1.83219e-09	6.50528e-08
BARX2	-2.60411	3.44273	36.135	1.84343e-09	6.5392e-08
BEX1	2.42435	3.60022	36.1214	1.85632e-09	6.57887e-08
NCOR2	-1.10035	6.91023	36.0732	1.90282e-09	6.73751e-08
RAD51AP1	-1.31618	5.74303	36.06	1.91574e-09	6.77705e-08
PCDHB13	2.58093	3.45567	36.046	1.92962e-09	6.81993e-08
ARL14	-1.80844	4.43127	36.0345	1.94098e-09	6.85382e-08
BOD1	-1.31975	5.70835	35.9848	1.99114e-09	7.02453e-08
LARS1	-1.0297	7.5619	35.9706	2.00567e-09	7.06933e-08
MED13	-1.39335	5.44297	35.9188	2.05977e-09	7.25343e-08
MICAL3	1.69739	4.63009	35.8598	2.12302e-09	7.46937e-08
H3C12	-4.23143	2.51083	35.8495	2.13433e-09	7.50232e-08
CEP55	-1.05436	7.31711	35.7668	2.22683e-09	7.82036e-08
TOR4A	-1.30376	5.74419	35.6469	2.36815e-09	8.30914e-08
SET	-0.840417	10.3525	35.6204	2.40063e-09	8.41546e-08
RTF1	1.10401	6.78938	35.5183	2.52973e-09	8.86001e-08
PEA15	1.08521	6.96347	35.5075	2.54388e-09	8.90152e-08
RPL7	-0.894933	9.34321	35.476	2.58532e-09	9.03835e-08
CCDC71L	-2.10117	3.96513	35.4624	2.60336e-09	9.0932e-08
NSRP1	1.13105	6.55983	35.4362	2.63867e-09	9.20822e-08
GDI1	1.5505	4.9383	35.4342	2.64137e-09	9.20933e-08
HMGXB4	-1.15802	6.42003	35.392	2.69925e-09	9.40267e-08
ADI1	1.23946	5.95327	35.3416	2.76992e-09	9.64017e-08
LINC02381	-3.25737	2.91068	35.3232	2.79623e-09	9.72298e-08
MSH5	2.16372	3.87362	35.2858	2.85043e-09	9.90256e-08
B3GAT3	2.16283	3.87805	35.2611	2.88685e-09	1.00201e-07
SERPINH1	-1.51941	5.03766	35.2504	2.90268e-09	1.0066e-07
YAP1	-2.06426	4.00646	35.1495	3.05707e-09	1.05919e-07
NABP1	1.31832	5.62924	35.1009	3.13432e-09	1.08484e-07
MBOAT1	-1.61924	4.75409	35.0994	3.1367e-09	1.08484e-07
BSCL2	1.20961	6.08164	35.0671	3.1892e-09	1.10201e-07
BACH1	-1.64038	4.71878	35.065	3.19258e-09	1.1022e-07
CAPN15	-1.47682	5.13834	35.0089	3.28598e-09	1.13343e-07
PSAP	0.85679	9.908	34.9965	3.3069e-09	1.13963e-07
ORMDL2	1.16426	6.30946	34.9191	3.44108e-09	1.18482e-07
MCRS1	-1.35938	5.50725	34.8816	3.50786e-09	1.20673e-07
SNRPB	-1.03879	7.31798	34.8698	3.5292e-09	1.213e-07
RN7SL525P	1.64909	4.68	34.8603	3.54642e-09	1.21783e-07
ZHX2	-2.61595	3.38918	34.8448	3.57486e-09	1.22651e-07
RBM25	0.973478	7.99481	34.8021	3.6541e-09	1.25259e-07
PRAF2	1.76827	4.4497	34.7979	3.66193e-09	1.25416e-07
KIAA0408	2.96758	3.11519	34.7954	3.66671e-09	1.25469e-07
ILVBL	-1.86574	4.29201	34.7787	3.69827e-09	1.26437e-07
ZNF358	-3.44666	2.8297	34.7755	3.70437e-09	1.26534e-07
NSDHL	-1.20298	6.11522	34.7682	3.71821e-09	1.26854e-07
GSAP	-3.06795	3.06456	34.7671	3.72031e-09	1.26854e-07
BTC	-2.90918	3.18671	34.6795	3.89152e-09	1.32576e-07
AKR1B1	1.10705	6.62791	34.6737	3.90326e-09	1.32859e-07
EPHA2	-2.49946	3.45208	34.6534	3.94419e-09	1.34053e-07
FAHD1	1.16032	6.31361	34.6528	3.94529e-09	1.34053e-07
SLC44A2	-1.14396	6.41468	34.6032	4.04712e-09	1.37393e-07
DNAJB6	1.04514	7.21495	34.6001	4.05364e-09	1.37493e-07
ATP6V0A1	1.17356	6.22323	34.5714	4.11379e-09	1.39411e-07
RN7SL644P	1.75133	4.47365	34.5263	4.21022e-09	1.42555e-07
NFIX	-1.54223	4.96406	34.4898	4.28983e-09	1.45123e-07
ANAPC11	-1.10914	6.59209	34.3983	4.49624e-09	1.51973e-07
MRPS17P1	2.13877	3.89278	34.3667	4.56982e-09	1.54325e-07
FAM102A	1.25916	5.79959	34.3472	4.61591e-09	1.55746e-07
ERF	-2.0216	4.03031	34.3397	4.63367e-09	1.56209e-07
LINC00520	3.1775	2.93867	34.3153	4.69232e-09	1.58048e-07
UPF3B	1.14991	6.34087	34.311	4.70268e-09	1.58259e-07
RBM12B	-1.5872	4.78899	34.2984	4.73322e-09	1.59149e-07
IQCN	2.37888	3.59921	34.2719	4.79794e-09	1.61185e-07
SLC39A10	-1.08189	6.82053	34.2538	4.84285e-09	1.62552e-07
LYPD1	1.99648	4.16209	34.246	4.86222e-09	1.63061e-07
SLC6A8	1.65866	4.62053	34.2197	4.92838e-09	1.65137e-07
PLXNB2	-1.04511	7.14602	34.2047	4.96655e-09	1.66169e-07
ZNF90	1.75545	4.45487	34.2042	4.96777e-09	1.66169e-07
RB1	-1.49288	5.023	34.1801	5.0297e-09	1.68095e-07
ASPM	-0.998315	7.62277	34.1728	5.04876e-09	1.68587e-07
RBM27	-1.34115	5.48918	34.1698	5.0565e-09	1.687e-07
EEF1B2	-0.900947	8.95655	34.165	5.06902e-09	1.68972e-07
IDH2	-1.06046	7.00608	34.1627	5.07484e-09	1.6902e-07
SH3RF1	-1.23036	5.90809	34.1415	5.13038e-09	1.70723e-07
MAK16	-1.12309	6.48958	34.1347	5.14848e-09	1.71178e-07
CTNS	1.51501	4.94704	34.1228	5.18015e-09	1.72083e-07
PCSK6-AS1	2.34701	3.64039	34.1195	5.18875e-09	1.72221e-07
SKI	1.42706	5.20581	34.1101	5.21405e-09	1.72913e-07
ARHGDIB	-1.70999	4.56332	34.0986	5.24493e-09	1.73788e-07
NOP53	-1.01629	7.4201	34.0736	5.31252e-09	1.75877e-07
ATF7IP2	1.87093	4.23359	34.0698	5.32298e-09	1.76072e-07
NSA2	-0.849708	9.82656	34.0527	5.37003e-09	1.77477e-07
SRRM2	0.906211	8.84329	34.0507	5.37542e-09	1.77504e-07
HINFP	1.59631	4.73696	34.0477	5.38377e-09	1.77628e-07
STX16	1.14157	6.35579	34.043	5.39689e-09	1.77909e-07
MRPS24	-1.06831	6.91885	34.0228	5.45306e-09	1.79607e-07
SNW1	-1.08916	6.72171	34.0195	5.46238e-09	1.79762e-07
STEAP2	-1.31569	5.57722	34.0136	5.47903e-09	1.80156e-07
MAPT-AS1	2.3492	3.63153	34.009	5.49196e-09	1.80428e-07
ATP6AP1	1.10499	6.57425	33.9633	5.6226e-09	1.84563e-07
CKLF	-1.16189	6.22304	33.9289	5.72273e-09	1.87691e-07
FGFR3	-2.05501	3.97027	33.8471	5.96848e-09	1.95585e-07
SMG1P3	2.43565	3.49668	33.7603	6.24062e-09	2.0433e-07
PGRMC2	1.06118	6.92135	33.7273	6.34743e-09	2.07652e-07
FAM204A	-1.79833	4.37506	33.7185	6.37644e-09	2.08424e-07
CHURC1-FNTB	-1.73743	4.46967	33.6682	6.54328e-09	2.13698e-07
MYH14	-1.05361	6.9813	33.6588	6.57508e-09	2.14555e-07
NEXN-AS1	2.21705	3.75163	33.6165	6.71939e-09	2.19079e-07
CDC25C	-1.59011	4.76067	33.5514	6.94804e-09	2.26344e-07
IDI1	-1.1348	6.32739	33.4458	7.33575e-09	2.38773e-07
CREB5	1.54925	4.7927	33.4325	7.38598e-09	2.40016e-07
ATP5IF1	-1.08521	6.64749	33.4324	7.38636e-09	2.40016e-07
FER1L4	1.91	4.12692	33.4222	7.42522e-09	2.41077e-07
H2AJ	1.22226	5.87189	33.3729	7.61599e-09	2.47063e-07
DHX9	-1.00664	7.40312	33.3376	7.75553e-09	2.51379e-07
TMSB4X	-0.828624	10.039	33.3265	7.79965e-09	2.52598e-07
PWWP2B	-1.93021	4.10461	33.3186	7.83161e-09	2.53421e-07
HNRNPF	-1.0052	7.39361	33.2567	8.08488e-09	2.61397e-07
SSH3	-1.70364	4.50192	33.2365	8.16944e-09	2.63911e-07
VIRMA	-1.45622	5.09777	33.2175	8.24956e-09	2.66277e-07
SNX9	-1.5334	4.848	33.1373	8.5969e-09	2.77257e-07
CEP131	2.13806	3.82126	33.0903	8.80689e-09	2.83793e-07
MRPL23	-2.39926	3.54347	33.0413	9.03179e-09	2.90798e-07
ANKRD36	1.27137	5.66513	33.0338	9.06672e-09	2.9168e-07
RN7SL693P	2.38119	3.53979	32.9709	9.36463e-09	3.01014e-07
ZXDC	1.43396	5.09759	32.9679	9.37904e-09	3.01227e-07
ATF1	-2.21981	3.73406	32.9509	9.46182e-09	3.03633e-07
CNTRL	-1.43628	5.13385	32.9479	9.47643e-09	3.0385e-07
SHROOM3	-1.12935	6.32213	32.9417	9.50643e-09	3.0456e-07
GPR37L1	-1.27116	5.65652	32.929	9.56874e-09	3.06302e-07
UBL3	1.36836	5.29954	32.9106	9.65973e-09	3.0896e-07
CEP290	1.06135	6.79589	32.8905	9.76036e-09	3.1192e-07
CALD1	1.59254	4.71392	32.8728	9.8494e-09	3.14506e-07
PNPO	1.03114	7.07845	32.8701	9.86317e-09	3.14686e-07
DENND1B	-2.53497	3.39332	32.8496	9.96747e-09	3.17752e-07
TIMM21	-1.95124	4.08028	32.8394	1.00199e-08	3.1916e-07
TINAG	-9.55831	1.37129	32.8109	1.01681e-08	3.23615e-07
CDKAL1	-1.45559	5.07751	32.7962	1.02454e-08	3.25807e-07
GCAT	1.77189	4.34342	32.7932	1.02609e-08	3.26032e-07
ERAP2	-1.57711	4.73082	32.7874	1.02918e-08	3.26745e-07
DLC1	1.34891	5.36007	32.7743	1.03612e-08	3.2868e-07
EPRS1	-0.995949	7.41365	32.7605	1.04352e-08	3.30755e-07
ZNF829	1.36807	5.30257	32.7505	1.04887e-08	3.32179e-07
RN7SL811P	1.66664	4.53566	32.7341	1.05779e-08	3.34525e-07
RETSAT	1.16805	6.05619	32.7337	1.058e-08	3.34525e-07
LPAR6	-2.3945	3.53156	32.7317	1.05909e-08	3.34595e-07
TSPO	-1.01268	7.25065	32.7259	1.06224e-08	3.35317e-07
CALM1	0.845849	9.5786	32.7216	1.06463e-08	3.35796e-07
GIT1	1.30207	5.53179	32.7194	1.06583e-08	3.35901e-07
TYW3	-1.45355	5.06376	32.7091	1.07146e-08	3.37402e-07
PLOD2	1.10796	6.43967	32.7047	1.07387e-08	3.37885e-07
OR7A17	3.35401	2.80377	32.6864	1.08404e-08	3.40807e-07
DTX4	-1.19143	5.95952	32.6647	1.09623e-08	3.4436e-07
CSTF3	-1.25253	5.71616	32.6517	1.10358e-08	3.46387e-07
ATP2C2	-1.90918	4.09803	32.6381	1.11133e-08	3.48539e-07
PDLIM1	1.16527	6.06252	32.632	1.11481e-08	3.49347e-07
MRPS35	-1.0775	6.60657	32.6238	1.11956e-08	3.50552e-07
RPLP0	-0.776232	10.891	32.6125	1.12609e-08	3.52309e-07
FRMPD1	2.05273	3.91776	32.5984	1.13428e-08	3.545e-07
PHF11	-2.47254	3.43664	32.5973	1.13492e-08	3.545e-07
DGKA	1.71894	4.4312	32.5854	1.14189e-08	3.56391e-07
ATP5MC1	-1.03298	7.02954	32.5506	1.16248e-08	3.62248e-07
RPL13AP7	-1.81484	4.25916	32.5505	1.16253e-08	3.62248e-07
PSRC1	-2.40922	3.49495	32.5443	1.16628e-08	3.63122e-07
TOPBP1	-1.1316	6.27389	32.5282	1.176e-08	3.65856e-07
RAB4B	2.20879	3.72939	32.5177	1.18232e-08	3.67525e-07
ZYX	-1.2227	5.81642	32.4582	1.21912e-08	3.78224e-07
FAM50A	1.24247	5.72288	32.4578	1.21936e-08	3.78224e-07
RAB3GAP1	-1.12694	6.27995	32.4573	1.21967e-08	3.78224e-07
ENPP5	1.70436	4.45154	32.4509	1.22371e-08	3.79175e-07
CAPZB	-0.966252	7.67278	32.431	1.23627e-08	3.82714e-07
GLCCI1	1.9769	3.98446	32.4284	1.23796e-08	3.82714e-07
SLC18B1	-2.27415	3.63407	32.428	1.2382e-08	3.82714e-07
SERPINI1	5.50878	1.86256	32.4266	1.23909e-08	3.82714e-07
USP11	1.08792	6.49508	32.2244	1.37492e-08	4.24329e-07
PLEK2	-1.81159	4.2489	32.1768	1.40903e-08	4.34509e-07
ORMDL3	0.84254	9.49931	32.15	1.42863e-08	4.40202e-07
WNK1	1.01537	7.10096	32.065	1.49253e-08	4.59525e-07
SPATS2	1.24477	5.70136	32.0493	1.5046e-08	4.62875e-07
ANLN	-0.936329	7.94952	31.9874	1.55329e-08	4.77473e-07
SHOX	2.40071	3.48307	31.9387	1.59278e-08	4.89224e-07
ZADH2	-1.69621	4.46085	31.9368	1.5943e-08	4.89303e-07
LINC01568	1.69126	4.47289	31.9086	1.61761e-08	4.96063e-07
CASC8	-3.88972	2.46283	31.8966	1.62765e-08	4.98747e-07
RHBDF2	1.62032	4.58002	31.8908	1.63253e-08	4.99846e-07
FKBP10	1.2535	5.67065	31.8853	1.63713e-08	5.00857e-07
LACTB2-AS1	1.4926	4.86115	31.8806	1.64107e-08	5.01667e-07
SF3B1	-0.998429	7.24895	31.8605	1.65817e-08	5.06494e-07
TUBG2	2.52861	3.33105	31.8413	1.67463e-08	5.1112e-07
RAB27B	-1.58871	4.63437	31.8235	1.69006e-08	5.15421e-07
MRPS5	-1.08197	6.4986	31.8213	1.69195e-08	5.15592e-07
GOLGA6L9	2.29283	3.55774	31.7801	1.7282e-08	5.26225e-07
MT-TV	-1.07076	6.57866	31.7036	1.79762e-08	5.4693e-07
BICC1	1.06131	6.61309	31.6712	1.8279e-08	5.55708e-07
CDC23	-2.05382	3.86724	31.6548	1.84343e-08	5.5999e-07
SEPTIN8	-1.49405	4.85851	31.6464	1.85137e-08	5.6196e-07
CDCA3	-1.40602	5.1314	31.6152	1.88139e-08	5.704e-07
ATL3	-1.17369	5.947	31.6138	1.88274e-08	5.704e-07
MTA1	-1.55965	4.68902	31.6129	1.8836e-08	5.704e-07
TRUB1	-1.53653	4.74414	31.6114	1.88507e-08	5.704e-07
EIF5A	-0.913574	8.20057	31.603	1.8932e-08	5.72392e-07
NOL4L	-1.36179	5.24763	31.6006	1.89559e-08	5.72392e-07
ATP2B1	0.990546	7.27842	31.6001	1.89609e-08	5.72392e-07
MRPS18C	-1.28852	5.50008	31.5968	1.89925e-08	5.72898e-07
RAB8A	-1.19669	5.86785	31.5843	1.91157e-08	5.76167e-07
SCAND1	1.69343	4.41612	31.5705	1.92514e-08	5.79803e-07
LINC00326	-4.79949	2.15003	31.5592	1.9364e-08	5.82742e-07
ANTKMT	1.44798	4.97004	31.5571	1.93852e-08	5.82927e-07
SYNC	-1.72505	4.40929	31.5473	1.94828e-08	5.85408e-07
PNPLA8	1.75371	4.29792	31.5309	1.96482e-08	5.89918e-07
C12orf4	-1.80675	4.24489	31.4515	2.04682e-08	6.14061e-07
IPO7	-0.933119	7.86353	31.4075	2.0937e-08	6.27639e-07
ADAT1	1.33828	5.30702	31.386	2.11701e-08	6.34137e-07
PCYOX1	1.0254	6.90093	31.328	2.18124e-08	6.52871e-07
SEMA6A	1.61713	4.54886	31.3215	2.18855e-08	6.54554e-07
TMEM238	-1.49824	4.83483	31.3039	2.20852e-08	6.60015e-07
LRFN4	-3.71367	2.50627	31.291	2.22324e-08	6.63901e-07
CTTN	-0.963472	7.5041	31.2564	2.26322e-08	6.75319e-07
KIF2A	-0.981962	7.32227	31.2479	2.27313e-08	6.77725e-07
DNAJC22	-1.98792	3.94159	31.2457	2.27569e-08	6.77725e-07
DYNLL2	1.10578	6.2947	31.245	2.27654e-08	6.77725e-07
HLA-DRA	-1.35919	5.40213	31.236	2.28712e-08	6.80354e-07
NUCKS1	-0.783725	10.4031	31.2327	2.29099e-08	6.80981e-07
KCTD1	-1.40447	5.08389	31.2023	2.32714e-08	6.91194e-07
NDUFA5	-1.07075	6.50452	31.1675	2.36928e-08	7.03054e-07
PIK3CA	-1.36559	5.21101	31.1663	2.3707e-08	7.03054e-07
KIF22	-1.2204	5.74931	31.1556	2.38377e-08	7.06324e-07
MYH3	1.92464	4.04193	31.1543	2.38538e-08	7.06324e-07
TMEM38A	1.25325	5.58454	31.1276	2.41847e-08	7.15263e-07
STRADA	2.02773	3.86842	31.1269	2.41926e-08	7.15263e-07
TSSC4	-1.6415	4.54687	31.1105	2.43984e-08	7.20795e-07
HEMK1	2.00153	3.90688	31.0748	2.48505e-08	7.3342e-07
VKORC1	1.02585	6.8411	31.0738	2.48636e-08	7.3342e-07
HNRNPAB	-1.0159	6.95288	31.0334	2.53868e-08	7.48283e-07
WSB1	1.08371	6.39535	31.0262	2.54811e-08	7.50491e-07
TMED3	1.01895	6.89233	31.0203	2.55588e-08	7.52206e-07
NFKB1	-1.49068	4.82308	31.0076	2.57266e-08	7.56568e-07
SNX4	-1.36067	5.20993	30.9815	2.6075e-08	7.66232e-07
STRN3	-1.11027	6.23619	30.9635	2.63175e-08	7.72771e-07
PIN4	1.23073	5.66137	30.949	2.65151e-08	7.77985e-07
CYB5R1	1.32485	5.30012	30.9129	2.70131e-08	7.91994e-07
HSD17B11	-1.4051	5.07295	30.8329	2.81494e-08	8.24685e-07
TRAF3	-1.78196	4.22329	30.8223	2.83038e-08	8.28583e-07
NUDT21	-1.07643	6.42178	30.8163	2.83913e-08	8.30514e-07
FGFR4	-1.92275	4.01461	30.8139	2.84254e-08	8.30886e-07
ALG11	-1.13765	6.05294	30.8101	2.84825e-08	8.31926e-07
ATP5MC2	-0.957236	7.49996	30.7976	2.86655e-08	8.36639e-07
PGRMC1	-1.07517	6.42457	30.7661	2.91354e-08	8.49714e-07
SOX6	-1.79946	4.19287	30.7346	2.96117e-08	8.62954e-07
S100A10	-0.871073	8.65831	30.697	3.01917e-08	8.79195e-07
ARFGEF1	-1.04394	6.6058	30.6945	3.02297e-08	8.79637e-07
SPN	2.22457	3.61524	30.6875	3.03387e-08	8.82147e-07
NPIPB5	1.46835	4.8566	30.6691	3.0628e-08	8.89889e-07
LINC01106	-2.31933	3.47982	30.6528	3.08864e-08	8.96724e-07
RPS9	-0.877572	8.54613	30.622	3.13815e-08	9.10416e-07
SNHG26	1.4127	5.03372	30.6143	3.15063e-08	9.13352e-07
NDST1	-1.16354	5.93275	30.6059	3.16416e-08	9.16589e-07
MICB	1.06707	6.4632	30.597	3.17881e-08	9.20144e-07
RPS7	-0.797753	9.9557	30.5765	3.21254e-08	9.29095e-07
MT-TM	-1.55167	4.66758	30.5753	3.21454e-08	9.29095e-07
RBP1	2.87159	3.00368	30.5308	3.28915e-08	9.49952e-07
CAPZA1	-1.00231	6.98928	30.5229	3.30246e-08	9.53083e-07
SINHCAF	-1.17489	5.86419	30.4896	3.35961e-08	9.68853e-07
PBX2	-2.70045	3.1822	30.476	3.38328e-08	9.74953e-07
CKAP5	-0.998048	7.04121	30.4661	3.40066e-08	9.79234e-07
EMX2	1.4636	4.85694	30.4637	3.40479e-08	9.79694e-07
EIF2S3	-0.99159	7.07737	30.4564	3.4176e-08	9.82648e-07
ALDH7A1	1.07725	6.37368	30.4515	3.4263e-08	9.8442e-07
NCOA2	-1.91386	4.00583	30.4262	3.47135e-08	9.96623e-07
FAM126A	1.44172	4.91864	30.423	3.47696e-08	9.97494e-07
DGCR6L	1.42914	4.95601	30.35	3.6104e-08	1.03501e-06
ACY1	-1.67167	4.41252	30.3371	3.63441e-08	1.04112e-06
RPAP2	1.06052	6.45471	30.2762	3.75029e-08	1.07352e-06
LAP3	-1.42363	4.98294	30.2654	3.7713e-08	1.07874e-06
SREK1	0.98748	7.08942	30.2368	3.82734e-08	1.09396e-06
PMCHL1	3.38377	2.68963	30.2223	3.85598e-08	1.10133e-06
SETDB1	-1.82589	4.116	30.2071	3.88639e-08	1.1092e-06
ZNF445	1.35852	5.14674	30.1941	3.9125e-08	1.11583e-06
NUGGC	2.2507	3.55591	30.1534	3.99539e-08	1.13863e-06
RBM22	-1.20826	5.69939	30.1224	4.05987e-08	1.15615e-06
NEK9	1.20242	5.70439	30.1165	4.07214e-08	1.15879e-06
LZIC	-1.30728	5.32221	30.094	4.11978e-08	1.17149e-06
KDF1	-1.53582	4.68008	30.0884	4.13158e-08	1.17398e-06
MRPL47	-1.11052	6.12057	30.0717	4.16726e-08	1.18325e-06
HNRNPK	-0.823524	9.32846	30.0567	4.1996e-08	1.19156e-06
MRPL22	-1.27972	5.4043	30.0486	4.21725e-08	1.19569e-06
DUT	-0.963187	7.31268	30.0455	4.22405e-08	1.19674e-06
BCOR	-1.80762	4.13066	30.041	4.23383e-08	1.19863e-06
MSL1	-0.89159	8.17826	30.0186	4.2831e-08	1.2117e-06
ARHGEF40	-2.48213	3.34836	30.005	4.31317e-08	1.21931e-06
NKAIN3	1.76382	4.19001	29.9631	4.40725e-08	1.245e-06
JUN	0.999656	6.89336	29.9409	4.45816e-08	1.25846e-06
STAT6	-1.10191	6.1645	29.9103	4.52899e-08	1.27752e-06
SPTLC1	-1.06183	6.41769	29.9073	4.53602e-08	1.27858e-06
ZNF532	-1.1858	5.77716	29.9028	4.54656e-08	1.28061e-06
UBE2G2	1.03708	6.56487	29.893	4.5697e-08	1.2862e-06
VBP1	-1.26419	5.45106	29.8545	4.66112e-08	1.31097e-06
GOLGA7	-1.59154	4.55983	29.8327	4.71387e-08	1.3244e-06
GPRC5C	-1.55975	4.60797	29.832	4.7157e-08	1.3244e-06
TMPRSS3	-2.31763	3.47699	29.8286	4.7238e-08	1.32571e-06
KDELR3	-2.41149	3.38695	29.8257	4.73103e-08	1.32678e-06
RNF145	-1.17845	5.77566	29.8089	4.7722e-08	1.33736e-06
CBWD1	1.25842	5.45971	29.8021	4.78896e-08	1.34108e-06
MRPL13	-1.48372	4.74259	29.7983	4.79843e-08	1.34276e-06
CBFA2T2	1.26382	5.42702	29.7632	4.88596e-08	1.36627e-06
NMNAT3	1.06294	6.36674	29.7608	4.89196e-08	1.36696e-06
PLPP2	-1.07196	6.33061	29.7516	4.91534e-08	1.3725e-06
FBXL20	1.10158	6.13378	29.7389	4.94758e-08	1.38051e-06
RNF24	1.55963	4.59997	29.706	5.03238e-08	1.40316e-06
GBF1	1.18824	5.72606	29.7002	5.04736e-08	1.40561e-06
ZDHHC2	-1.90632	3.97026	29.6998	5.04844e-08	1.40561e-06
EP400P1	1.66196	4.37346	29.6742	5.11543e-08	1.42324e-06
BUB1B	-1.28747	5.37319	29.6629	5.14533e-08	1.43053e-06
PTP4A3	-3.04336	2.83876	29.612	5.28222e-08	1.46753e-06
MCM6	-1.22794	5.56292	29.5735	5.38826e-08	1.49556e-06
CUL5	-1.37451	5.06828	29.5726	5.39084e-08	1.49556e-06
CAPRIN2	1.4543	4.81438	29.5487	5.45771e-08	1.51303e-06
ACBD6	-1.36609	5.09089	29.5414	5.47814e-08	1.51679e-06
BCL7A	-1.21567	5.61853	29.5411	5.47913e-08	1.51679e-06
TTLL12	1.30145	5.27714	29.5365	5.49216e-08	1.51932e-06
UBE2Q1	-1.12802	5.96645	29.5333	5.50117e-08	1.52072e-06
TSEN15	-1.40098	4.97386	29.489	5.62835e-08	1.55477e-06
TSC2	1.22195	5.57816	29.487	5.63422e-08	1.55528e-06
TAPBP	-0.898112	7.94984	29.472	5.67796e-08	1.56624e-06
LONP1	-1.36438	5.08507	29.4474	5.75052e-08	1.58512e-06
PSME4	1.08567	6.20355	29.4174	5.84025e-08	1.60871e-06
IRF9	-2.15632	3.61964	29.4124	5.8552e-08	1.61168e-06
SOCS6	-1.53524	4.63927	29.4092	5.86487e-08	1.61319e-06
PPP4R1	-1.22277	5.56883	29.4064	5.87339e-08	1.61439e-06
CHST3	-1.71411	4.31112	29.3795	5.95529e-08	1.63574e-06
SRGAP2	1.23556	5.52244	29.3438	6.06612e-08	1.665e-06
MRPL44	-1.98769	3.86169	29.3333	6.09897e-08	1.67283e-06
PHF2	-2.50833	3.28464	29.3312	6.10585e-08	1.67353e-06
UBXN11	1.18603	5.70747	29.3196	6.14222e-08	1.68231e-06
HOXB6	-1.63163	4.43036	29.3143	6.15919e-08	1.68576e-06
GSTO2	-1.50595	4.68196	29.2633	6.32356e-08	1.72941e-06
SRSF3	-0.876134	8.23943	29.262	6.3276e-08	1.72941e-06
FAM83B	-1.74945	4.20337	29.2534	6.35569e-08	1.73586e-06
LINC01962	-1.66083	4.45448	29.2092	6.50254e-08	1.77472e-06
ZC3H10	2.35131	3.3963	29.1983	6.53901e-08	1.78341e-06
NIP7	-1.41334	4.93009	29.1749	6.61845e-08	1.80331e-06
SYNJ2	1.30358	5.25045	29.1741	6.6213e-08	1.80331e-06
NME7	0.980238	6.96975	29.1593	6.67195e-08	1.81583e-06
ZNF662	2.72453	3.06155	29.1237	6.79578e-08	1.84823e-06
GRWD1	-1.2211	5.55507	29.1223	6.80072e-08	1.84828e-06
GPR155	2.07929	3.71145	29.1193	6.81141e-08	1.84988e-06
KRT16	-6.57644	1.61094	29.1063	6.8572e-08	1.86101e-06
ADCK5	2.16168	3.61793	29.0953	6.89628e-08	1.87031e-06
IARS2	-1.10773	6.03433	29.0816	6.94522e-08	1.88226e-06
EXOC6B	1.43343	4.83527	29.0708	6.98386e-08	1.89141e-06
H4C11	-1.78826	4.13189	29.0693	6.98923e-08	1.89154e-06
PA2G4P4	1.79876	4.08123	29.0551	7.04058e-08	1.90306e-06
EEF1G	-0.807816	9.36319	29.0549	7.04162e-08	1.90306e-06
H2BC8	2.81971	2.97895	29.0481	7.06614e-08	1.90835e-06
HSPA8	-0.826601	8.99152	28.9772	7.32969e-08	1.97815e-06
PRKAR1A	-0.978941	6.953	28.9591	7.39853e-08	1.99533e-06
MRPL32	-1.78776	4.10043	28.9565	7.40814e-08	1.99653e-06
PSME3IP1	-0.977208	6.99314	28.9364	7.48564e-08	2.01602e-06
PLD1	1.47551	4.71499	28.9251	7.52925e-08	2.02635e-06
OIP5-AS1	-1.00521	6.69203	28.9162	7.56414e-08	2.03433e-06
TSPAN3	0.925224	7.50302	28.9051	7.60751e-08	2.04457e-06
TGFB1I1	-2.15814	3.62499	28.8936	7.65262e-08	2.05527e-06
MRPL15	-1.29542	5.26429	28.8916	7.66069e-08	2.05601e-06
TMSB10	0.762338	10.2106	28.8762	7.72176e-08	2.07096e-06
PLD3	1.30496	5.21287	28.8665	7.76043e-08	2.07989e-06
DAAM1	0.98753	6.84387	28.8617	7.77997e-08	2.08368e-06
F3	-1.03705	6.42949	28.8561	7.8023e-08	2.08822e-06
C1orf198	-1.39738	4.9204	28.8328	7.89671e-08	2.11203e-06
MAN1B1	1.40908	4.88101	28.8298	7.90913e-08	2.11389e-06
NCBP2-AS1	-3.96599	2.45914	28.8262	7.92393e-08	2.11638e-06
PCK2	-1.74135	4.16203	28.8233	7.93583e-08	2.1181e-06
RAB11FIP1	-0.769749	10.0424	28.8065	8.00489e-08	2.13506e-06
NDUFAB1	-0.961991	7.09893	28.7664	8.17209e-08	2.17815e-06
JMJD8	1.02554	6.50738	28.7628	8.18755e-08	2.18077e-06
DND1	4.13175	2.25408	28.7363	8.30031e-08	2.20929e-06
IKZF2	-1.75021	4.17856	28.6672	8.60159e-08	2.28791e-06
NT5DC3	1.55334	4.53391	28.6585	8.64042e-08	2.29557e-06
NPEPPS	0.891034	7.85537	28.6581	8.64227e-08	2.29557e-06
LINC00342	1.36877	4.99993	28.6307	8.76553e-08	2.32671e-06
RAPGEF2	1.4542	4.73571	28.6188	8.81926e-08	2.33937e-06
CEACAM19	1.87035	3.97292	28.5787	9.00372e-08	2.38666e-06
ATM	1.30676	5.20799	28.5748	9.02205e-08	2.38989e-06
FAM83D	-1.17314	5.70014	28.5501	9.13807e-08	2.41896e-06
SNHG12	1.99253	3.80121	28.5484	9.146e-08	2.41941e-06
PRRG3	0.84639	8.53074	28.5159	9.30055e-08	2.45861e-06
CCDC88A	0.936387	7.31488	28.5056	9.35018e-08	2.47004e-06
UGT1A1	1.37435	4.97214	28.4927	9.41281e-08	2.48489e-06
TNFAIP2	-1.68692	4.25173	28.4603	9.5717e-08	2.52347e-06
UQCR10	-0.995037	6.69629	28.4602	9.57199e-08	2.52347e-06
FUCA1	1.35691	5.01043	28.422	9.76282e-08	2.57166e-06
MAP7	-1.25134	5.37192	28.421	9.76808e-08	2.57166e-06
CTDSP2	-1.29409	5.22061	28.4081	9.83314e-08	2.58703e-06
PNPLA3	1.75074	4.12952	28.4043	9.85263e-08	2.5904e-06
TMEM9	-1.13277	5.86806	28.4013	9.86799e-08	2.59268e-06
LINC01559	-4.96059	2.03163	28.3322	1.02262e-07	2.6844e-06
NDUFV3	1.00453	6.59546	28.3312	1.02316e-07	2.6844e-06
BPGM	-2.03375	3.74353	28.33	1.02379e-07	2.6844e-06
GLIS2	-1.96127	3.83894	28.3085	1.03521e-07	2.7125e-06
POLR2H	1.03755	6.35587	28.304	1.03762e-07	2.71697e-06
RPS2	-0.70096	11.3611	28.2939	1.04304e-07	2.72932e-06
LPCAT1	2.24963	3.44486	28.2898	1.04525e-07	2.73326e-06
RNF5	-1.33054	5.10409	28.2816	1.04973e-07	2.74313e-06
MOB3B	-2.29341	3.43064	28.2511	1.06636e-07	2.78471e-06
NCMAP-DT	-2.86833	2.94052	28.2171	1.08529e-07	2.83223e-06
PTTG1IP	0.916328	7.48418	28.1985	1.09575e-07	2.8576e-06
ACTL6A	-1.06025	6.23606	28.19	1.10056e-07	2.8682e-06
RALGAPA1	1.25963	5.31731	28.1754	1.10889e-07	2.88796e-06
U2AF1	-0.938342	7.2369	28.1575	1.11919e-07	2.91282e-06
RGL2	-1.38149	4.93644	28.1514	1.12272e-07	2.91908e-06
TMEM99	-1.29725	5.19329	28.1508	1.1231e-07	2.91908e-06
ZNF440	1.89165	3.91472	28.1075	1.14849e-07	2.98121e-06
SLC22A18AS	-2.36411	3.35593	28.1074	1.14854e-07	2.98121e-06
FANCD2	-1.30396	5.19867	28.1003	1.15279e-07	2.99024e-06
NETO2	0.943455	7.17198	28.0912	1.15823e-07	3.00231e-06
MITF	-1.27405	5.26059	28.0862	1.1612e-07	3.00801e-06
BRIX1	-1.16649	5.68413	28.073	1.16917e-07	3.02664e-06
AP3D1	0.922957	7.38277	28.0592	1.17749e-07	3.04614e-06
FGD5-AS1	-1.05837	6.21924	28.0545	1.1804e-07	3.05162e-06
WNK4	2.15011	3.55965	28.0071	1.20962e-07	3.12508e-06
MAN1B1-DT	1.1158	5.89535	27.9731	1.23106e-07	3.17834e-06
CRTAP	-1.48267	4.65579	27.9279	1.26016e-07	3.25129e-06
NPNT	-1.3525	5.00696	27.9089	1.27263e-07	3.28129e-06
GDPD5	3.03337	2.78117	27.9037	1.27605e-07	3.2879e-06
ADD3	-0.968495	6.87892	27.9012	1.27766e-07	3.28988e-06
YY1	-0.860084	8.15901	27.8958	1.28128e-07	3.29701e-06
RPL24	-0.84833	8.34816	27.8876	1.28668e-07	3.30868e-06
GAS5	-1.02449	6.40238	27.8706	1.29805e-07	3.33571e-06
TLK1	-1.03106	6.36536	27.8688	1.29928e-07	3.33665e-06
TMEM120B	1.05698	6.17967	27.8664	1.30085e-07	3.33848e-06
ST13P15	1.11691	5.9194	27.8609	1.30459e-07	3.34586e-06
SCN9A	2.02778	3.7099	27.8548	1.3087e-07	3.35417e-06
ITGB8	-0.99718	6.60157	27.8204	1.33217e-07	3.41062e-06
TMEM92	-6.68902	1.49981	27.8199	1.33249e-07	3.41062e-06
ORC2	-1.46648	4.68118	27.8032	1.34408e-07	3.43801e-06
CNNM4	1.46723	4.65052	27.7848	1.35692e-07	3.46856e-06
LGALSL	-3.19692	2.67659	27.7264	1.3985e-07	3.5725e-06
MAFF	-1.19493	5.52488	27.7203	1.40294e-07	3.58147e-06
PLP2	-1.00505	6.50034	27.709	1.41109e-07	3.5999e-06
EID1	0.90106	7.55293	27.7003	1.41748e-07	3.61383e-06
TBL1X	-0.999083	6.55575	27.6966	1.42016e-07	3.61829e-06
CKAP2	-1.00332	6.53941	27.6748	1.43628e-07	3.65693e-06
MCRIP2	-1.7081	4.17199	27.6523	1.45309e-07	3.69731e-06
PDLIM2	-1.54214	4.50712	27.6293	1.47048e-07	3.7391e-06
RPS6	-0.715554	10.8502	27.6203	1.4773e-07	3.75326e-06
CHST4	-2.58585	3.11461	27.6194	1.47799e-07	3.75326e-06
INCENP	-1.3468	5.03245	27.5986	1.49401e-07	3.79146e-06
C3orf33	-2.3388	3.35688	27.5853	1.50429e-07	3.81505e-06
PRR13	-0.885123	7.72861	27.5635	1.52136e-07	3.8558e-06
ENO2	1.80639	4.00461	27.5496	1.53231e-07	3.88101e-06
NDUFA9	-1.01241	6.46039	27.5424	1.53805e-07	3.89301e-06
MAPK6	-1.14986	5.70725	27.5294	1.5484e-07	3.91664e-06
CEP250	1.1563	5.67858	27.5231	1.55342e-07	3.92678e-06
CARD11	-1.83495	3.9687	27.5123	1.56218e-07	3.94635e-06
RHBDD2	1.54925	4.46734	27.5088	1.56495e-07	3.94783e-06
FGF2	-2.19263	3.486	27.5085	1.56522e-07	3.94783e-06
SFXN5	2.21939	3.46881	27.5078	1.56583e-07	3.94783e-06
RPRD2	-1.29512	5.15852	27.4628	1.60266e-07	4.03806e-06
JADE2	-1.38904	4.89097	27.4609	1.60425e-07	4.03942e-06
CTSA	1.50066	4.56307	27.454	1.60998e-07	4.05123e-06
STAT3	0.897392	7.56171	27.4431	1.61909e-07	4.0715e-06
SNRPA	-1.25326	5.29876	27.4164	1.64153e-07	4.12524e-06
PDIA6	-0.795288	9.14045	27.3855	1.66804e-07	4.18915e-06
GINS4	1.6135	4.35074	27.329	1.71744e-07	4.31043e-06
SNRPF	-0.998353	6.5078	27.3157	1.7293e-07	4.33736e-06
AGPAT2	-1.21659	5.41954	27.3045	1.73939e-07	4.35985e-06
TMEM237	-1.93775	3.82736	27.3012	1.7423e-07	4.36431e-06
CENPA	-2.2713	3.40788	27.2951	1.74782e-07	4.3726e-06
HNRNPA3	-0.876881	7.76251	27.2951	1.74787e-07	4.3726e-06
LRRC69	1.36641	4.90548	27.279	1.76247e-07	4.40628e-06
ACAD11	1.93446	3.80513	27.269	1.77155e-07	4.42613e-06
MNX1	-1.77612	4.02715	27.2645	1.77566e-07	4.43354e-06
LRIG3	-1.55349	4.48566	27.2611	1.77883e-07	4.4386e-06
ACOT2	-1.76646	4.05542	27.2558	1.78375e-07	4.448e-06
CA5B	2.02746	3.7042	27.2337	1.8042e-07	4.49609e-06
GLMP	1.46119	4.65352	27.2225	1.81469e-07	4.51934e-06
TMEM94	-2.13859	3.54322	27.2016	1.83445e-07	4.56561e-06
HJURP	-1.03964	6.24456	27.1964	1.83931e-07	4.57476e-06
MIER3	-1.92328	3.82461	27.1665	1.86804e-07	4.64322e-06
THSD7A	1.84341	3.93019	27.138	1.89576e-07	4.70911e-06
HEATR1	-1.23131	5.35069	27.1352	1.89849e-07	4.71285e-06
POLR2I	-1.00692	6.43926	27.111	1.92244e-07	4.76924e-06
CLNS1A	-1.04133	6.19053	27.1057	1.92765e-07	4.77911e-06
EFNA1	-1.6134	4.33543	27.0745	1.95901e-07	4.85375e-06
DPP4	-1.62958	4.34855	27.0652	1.96851e-07	4.87314e-06
TRIM15	-5.88888	1.59053	27.0644	1.96935e-07	4.87314e-06
FKBP5	1.37183	4.86897	26.9942	2.04218e-07	5.05013e-06
EEF1D	0.865255	7.84528	26.9885	2.04817e-07	5.06171e-06
SLC48A1	1.39022	4.80142	26.9812	2.05592e-07	5.0776e-06
TSPAN15	-0.986306	6.53887	26.9649	2.07335e-07	5.11738e-06
SMAD1	-1.93442	3.81643	26.9451	2.09469e-07	5.16676e-06
CEP20	-1.32059	5.02082	26.8932	2.15167e-07	5.30394e-06
CYC1	-0.928997	7.10211	26.891	2.15415e-07	5.30667e-06
LFNG	1.20559	5.42556	26.8839	2.16209e-07	5.32284e-06
POLR3D	-1.24278	5.29347	26.8822	2.164e-07	5.32415e-06
SH3BGRL3	1.04556	6.11645	26.8761	2.17086e-07	5.33763e-06
FAM72D	-1.72604	4.10728	26.8739	2.17323e-07	5.34006e-06
SLC25A5	-0.927585	7.09581	26.8525	2.1975e-07	5.39629e-06
MYT1L	1.12325	5.76456	26.8126	2.2433e-07	5.503e-06
UBR3	1.281	5.14366	26.8122	2.2438e-07	5.503e-06
WDR26	1.32397	4.97903	26.809	2.24745e-07	5.50847e-06
RPL36	0.797157	8.93396	26.7788	2.28285e-07	5.59169e-06
NIPSNAP1	-0.900822	7.41169	26.7656	2.29857e-07	5.62663e-06
TPP1	1.14041	5.67291	26.7367	2.33317e-07	5.70772e-06
CACUL1	0.946796	6.86463	26.6956	2.38328e-07	5.82662e-06
STK26	-1.43655	4.69019	26.6863	2.39476e-07	5.85099e-06
PHF19	-2.07791	3.60193	26.6418	2.45059e-07	5.98362e-06
RETREG1	-1.79528	3.98332	26.6399	2.45302e-07	5.98576e-06
IL20RA	-4.80285	1.84635	26.6227	2.47499e-07	6.03558e-06
ADO	-1.33708	4.94143	26.6145	2.48547e-07	6.05732e-06
POLM	1.80314	3.96325	26.6033	2.49992e-07	6.08869e-06
ELOVL6	-1.06489	5.97775	26.5907	2.51634e-07	6.12483e-06
EPDR1	1.03031	6.19375	26.5848	2.52394e-07	6.13948e-06
WIZ	-1.6216	4.2792	26.5761	2.5353e-07	6.16322e-06
ZNF397	1.10742	5.79557	26.5686	2.54527e-07	6.18359e-06
HK1	1.14332	5.63128	26.5179	2.6129e-07	6.3439e-06
BCAP29	1.45128	4.62057	26.4736	2.67344e-07	6.48683e-06
ANKRD12	0.89059	7.44478	26.4655	2.68477e-07	6.51023e-06
ECI1	-1.14387	5.62669	26.457	2.69652e-07	6.53212e-06
IFNGR2	-1.24282	5.22739	26.4566	2.69717e-07	6.53212e-06
UBE2S	-0.856748	7.84315	26.4475	2.70992e-07	6.5589e-06
FXYD5	-0.989388	6.45895	26.4453	2.71298e-07	6.5622e-06
TMBIM1	-0.936309	6.91055	26.4003	2.77688e-07	6.71229e-06
SOSTDC1	-6.76298	1.39918	26.3992	2.7785e-07	6.71229e-06
MEFV	1.81807	3.94679	26.3953	2.78404e-07	6.72148e-06
SREBF2	-1.08556	5.87528	26.3938	2.78626e-07	6.72264e-06
TGFBRAP1	-1.37454	4.8132	26.3919	2.78901e-07	6.72507e-06
PRR34-AS1	-1.68944	4.14695	26.3774	2.80999e-07	6.77145e-06
CARD6	-2.25578	3.39239	26.3751	2.81331e-07	6.77523e-06
PSME1	-0.87355	7.62976	26.3642	2.82922e-07	6.80931e-06
GRIPAP1	0.980923	6.5045	26.3195	2.89548e-07	6.96445e-06
CCDC26	1.48326	4.53415	26.3086	2.9119e-07	6.99959e-06
TGIF2	-1.29406	5.05847	26.2697	2.97109e-07	7.13744e-06
RPLP0P2	-0.863272	7.73725	26.2564	2.9916e-07	7.18226e-06
EFHC1	2.04352	3.59378	26.22	3.04852e-07	7.31438e-06
PMS2P6	-8.29314	1.46009	26.1855	3.10349e-07	7.44164e-06
DHX15	-1.09477	5.81796	26.1833	3.10714e-07	7.4458e-06
AXL	-0.900087	7.29047	26.1772	3.11695e-07	7.46468e-06
COPZ1	-0.978877	6.49259	26.1709	3.12705e-07	7.48423e-06
PSMD14	-0.876778	7.5675	26.1601	3.14469e-07	7.51974e-06
MAPT	2.08412	3.54403	26.1594	3.14578e-07	7.51974e-06
FMN1	-1.38616	4.77745	26.1554	3.15235e-07	7.53081e-06
FOCAD	1.49583	4.50394	26.1405	3.17664e-07	7.58415e-06
AMD1	-0.900101	7.26895	26.1161	3.21704e-07	7.67588e-06
PTPRH	-1.96253	3.69847	26.0962	3.25037e-07	7.75063e-06
TOR1AIP2	0.882146	7.46396	26.066	3.30167e-07	7.86811e-06
C17orf99	3.61883	2.34825	26.0229	3.37625e-07	8.04088e-06
BACE2	-0.995599	6.36469	26.0149	3.39018e-07	8.06908e-06
ARHGEF28	-1.07736	5.87381	26.011	3.39705e-07	8.08047e-06
ARHGAP1	-1.07105	5.90127	26.0078	3.40267e-07	8.08887e-06
TSPYL2	1.71652	4.0573	25.9742	3.46246e-07	8.22595e-06
MAP2K3	-1.03817	6.05336	25.9682	3.47319e-07	8.24155e-06
MIPOL1	0.992104	6.3649	25.9682	3.47329e-07	8.24155e-06
HNRNPM	-0.830317	8.14279	25.9483	3.50913e-07	8.31406e-06
ARID5A	2.87471	2.79394	25.9482	3.5094e-07	8.31406e-06
RNF115	0.998494	6.32264	25.9477	3.51029e-07	8.31406e-06
BCL9L	-1.00353	6.30326	25.9192	3.56241e-07	8.43235e-06
CCDC106	-3.32582	2.5279	25.9077	3.5838e-07	8.47779e-06
RAB25	-1.04507	6.00409	25.8812	3.63327e-07	8.58957e-06
CPLANE1	1.13285	5.61072	25.8791	3.63716e-07	8.59351e-06
BYSL	-1.58856	4.31369	25.8769	3.64145e-07	8.59841e-06
DDX28	-1.72391	4.05703	25.8683	3.65758e-07	8.63122e-06
MEX3D	1.33927	4.86735	25.8598	3.67384e-07	8.66431e-06
RPL9	-0.775014	9.08734	25.8556	3.68183e-07	8.67787e-06
MACROH2A1	-0.898256	7.23956	25.8409	3.70995e-07	8.73883e-06
GPR37	-1.92886	3.76824	25.8383	3.71499e-07	8.74536e-06
ADRA1B	-1.93386	3.79348	25.8174	3.75546e-07	8.83527e-06
CFLAR	-0.861873	7.65666	25.809	3.77168e-07	8.86802e-06
IL27RA	-2.51781	3.13185	25.8013	3.78682e-07	8.89822e-06
DPYSL2	-1.09516	5.76523	25.7995	3.79039e-07	8.90121e-06
DOLPP1	-1.80491	3.91331	25.7278	3.93384e-07	9.23248e-06
RALY-AS1	1.71355	4.05939	25.7025	3.98574e-07	9.34862e-06
ESYT1	1.14019	5.56591	25.6968	3.99741e-07	9.37031e-06
TMEM67	2.74978	2.89917	25.6894	4.01289e-07	9.4009e-06
VANGL1	-1.24109	5.18688	25.6779	4.03677e-07	9.45112e-06
ZNF146	-1.07278	5.86656	25.6733	4.04647e-07	9.46811e-06
TMEM86A	2.77215	2.84221	25.6352	4.12725e-07	9.65128e-06
MT-ATP8	-0.637155	12.0937	25.6257	4.14745e-07	9.69266e-06
ARAP2	-1.34949	4.82962	25.6232	4.15291e-07	9.69956e-06
TIMM44	-1.39134	4.70352	25.6168	4.16672e-07	9.72596e-06
DARS1	-0.869662	7.52503	25.5914	4.22195e-07	9.84892e-06
LINC02861	3.46654	2.43037	25.5865	4.23255e-07	9.86772e-06
MRPS27	-1.05626	5.92381	25.5536	4.30546e-07	1.00316e-05
RTCA-AS1	1.35011	4.8051	25.5332	4.35127e-07	1.01323e-05
SGK3	1.5092	4.44975	25.5054	4.41422e-07	1.02727e-05
RN7SL716P	1.99018	3.64694	25.4956	4.43689e-07	1.03192e-05
RPS14	-0.689981	10.7848	25.4847	4.46191e-07	1.03654e-05
DUSP1	1.67856	4.08002	25.4846	4.46208e-07	1.03654e-05
ATP5PB	-0.970225	6.44893	25.4199	4.61434e-07	1.07126e-05
LINC02878	1.25772	5.10451	25.4138	4.62906e-07	1.07376e-05
SDF4	-0.914938	6.96409	25.4131	4.63066e-07	1.07376e-05
PDIA3	-0.79802	8.55421	25.4061	4.64749e-07	1.07702e-05
IL13RA1	-0.974978	6.4158	25.394	4.67679e-07	1.08316e-05
ADAM28	-1.20415	5.29536	25.3827	4.70426e-07	1.08887e-05
RPS19BP1	-1.14339	5.54188	25.3774	4.71709e-07	1.09119e-05
TAGLN2	0.755301	9.33102	25.3471	4.79174e-07	1.1078e-05
RAD9A	0.90597	7.05878	25.3439	4.79963e-07	1.10896e-05
KBTBD7	-2.12276	3.45725	25.3345	4.82323e-07	1.11375e-05
ARHGDIA	0.905618	7.05216	25.3268	4.84247e-07	1.11752e-05
DCTN4	-1.23222	5.18439	25.2989	4.91299e-07	1.13312e-05
JAGN1	-1.46207	4.54011	25.2779	4.96681e-07	1.14485e-05
HNF1B	-1.22971	5.19556	25.2635	5.00391e-07	1.15272e-05
ANKRD10	1.53232	4.35168	25.2436	5.0558e-07	1.16398e-05
CAP2	-2.00495	3.61333	25.1941	5.18734e-07	1.19355e-05
SIRT2	1.36859	4.7224	25.1892	5.20051e-07	1.19565e-05
C2CD4A	-2.12645	3.43593	25.1884	5.20265e-07	1.19565e-05
PTPRG-AS1	2.37269	3.1928	25.1761	5.23584e-07	1.20256e-05
PTK6	-1.12044	5.60713	25.1705	5.2511e-07	1.2052e-05
ZFHX2-AS1	1.37623	4.70023	25.1696	5.25352e-07	1.2052e-05
FAM227A	2.05241	3.53601	25.0723	5.52536e-07	1.26681e-05
C8orf33	-0.982669	6.32017	25.0321	5.64203e-07	1.29279e-05
MTA2	-1.17173	5.38485	25.0306	5.64634e-07	1.29301e-05
VCL	-0.838779	7.77059	25.0194	5.67905e-07	1.29945e-05
RPL6	-0.671816	11.0553	25.0187	5.68116e-07	1.29945e-05
OR5BA1P	2.37479	3.19393	25.0171	5.68601e-07	1.29979e-05
TRPV4	-4.05752	2.2021	25.0068	5.71647e-07	1.30524e-05
SLC16A14	-2.17605	3.43023	25.0067	5.71659e-07	1.30524e-05
PALLD	1.62397	4.21042	24.9997	5.73753e-07	1.30925e-05
EP300	0.916932	6.83986	24.9804	5.79516e-07	1.32162e-05
NELFCD	-1.14281	5.48741	24.9648	5.84214e-07	1.33155e-05
ADAMTS9	-2.15533	3.40684	24.9567	5.86684e-07	1.33639e-05
RPL13P5	-2.19712	3.38212	24.9428	5.9092e-07	1.34525e-05
MAPK13	-1.11998	5.59031	24.9368	5.92772e-07	1.34867e-05
STOML2	-1.04089	5.93634	24.918	5.98576e-07	1.36107e-05
PKN3	-7.30322	1.26301	24.9104	6.00953e-07	1.36568e-05
UBXN6	-1.25461	5.07143	24.9056	6.02456e-07	1.36829e-05
TRPV1	2.4179	3.13444	24.8964	6.05326e-07	1.374e-05
FCHO2	-1.49962	4.41883	24.8881	6.07936e-07	1.37912e-05
SLC11A2	-1.3214	4.84872	24.8776	6.11256e-07	1.38584e-05
KBTBD6	1.24685	5.10743	24.8597	6.16945e-07	1.39791e-05
MFSD6	-1.4235	4.57925	24.8578	6.17576e-07	1.39853e-05
SLC25A16	1.33677	4.7834	24.8427	6.22432e-07	1.4087e-05
DSC3	-1.49562	4.43724	24.8105	6.32922e-07	1.4316e-05
PAK1	-0.973467	6.34022	24.8089	6.33422e-07	1.4319e-05
KLHL42	-1.42816	4.5756	24.8074	6.33926e-07	1.4322e-05
NFYB	-1.31163	4.86609	24.7544	6.51593e-07	1.47126e-05
KLHL24	1.07893	5.74042	24.7477	6.53867e-07	1.47553e-05
RNASET2	1.04712	5.89019	24.7361	6.57821e-07	1.48342e-05
BANK1	-2.17574	3.37513	24.7352	6.5813e-07	1.48342e-05
EBP	-0.96469	6.40894	24.7282	6.60511e-07	1.48792e-05
EIF5B	0.747924	9.28486	24.7231	6.62262e-07	1.49099e-05
HNRNPH3	-0.972855	6.34145	24.7086	6.67275e-07	1.50141e-05
MIEN1	0.695734	10.4092	24.7073	6.67709e-07	1.50151e-05
OR1D2	3.10828	2.565	24.7048	6.68585e-07	1.50261e-05
MAP3K14-AS1	1.50899	4.38957	24.6862	6.7507e-07	1.5163e-05
CCDC6	-0.840553	7.6729	24.6835	6.76022e-07	1.51756e-05
CHMP5	-1.03863	5.91086	24.6698	6.80835e-07	1.52748e-05
CEBPG	-1.36509	4.68678	24.6614	6.838e-07	1.53324e-05
GBAP1	3.35249	2.45424	24.6362	6.92806e-07	1.55253e-05
C20orf203	9.7662	0.958991	24.6293	6.95292e-07	1.5572e-05
ARSJ	-2.01585	3.56394	24.6093	7.02542e-07	1.57253e-05
CCDC102A	-6.9431	1.37486	24.5823	7.12451e-07	1.59379e-05
TRADD	1.20864	5.19519	24.5644	7.19117e-07	1.60777e-05
SMNDC1	-1.1002	5.6461	24.5553	7.22499e-07	1.6144e-05
PTMS	-1.35211	4.73715	24.5501	7.24456e-07	1.61784e-05
CIRBP	0.956462	6.42397	24.5466	7.25789e-07	1.61988e-05
RREB1	-1.54907	4.29111	24.4844	7.49604e-07	1.67207e-05
DAPK3	1.41001	4.59468	24.482	7.50505e-07	1.67312e-05
LINC00963	1.08304	5.70499	24.475	7.53241e-07	1.67738e-05
BUD13	-2.14116	3.43065	24.4749	7.53286e-07	1.67738e-05
TXNDC17	0.955645	6.41433	24.4666	7.56554e-07	1.68369e-05
SLC16A1-AS1	1.35669	4.70276	24.4635	7.5775e-07	1.68538e-05
ECSIT	-2.58663	2.96812	24.4373	7.68152e-07	1.70754e-05
ATIC	-0.89251	7.01894	24.436	7.68674e-07	1.70772e-05
SNTB1	-2.83643	2.75685	24.4348	7.69145e-07	1.70778e-05
AGPAT5	-0.921631	6.69873	24.4201	7.75033e-07	1.71987e-05
PAPOLA	-0.82185	7.84768	24.3813	7.90781e-07	1.75381e-05
PIGBOS1	-1.5654	4.25229	24.3774	7.924e-07	1.7564e-05
CELF4	-1.98775	3.5813	24.3664	7.96916e-07	1.76539e-05
GPRC5A	0.725387	9.64136	24.3498	8.03807e-07	1.77964e-05
TMEM126A	-2.71395	2.84576	24.3335	8.10674e-07	1.79382e-05
DCAF6	-1.13414	5.461	24.328	8.12986e-07	1.79791e-05
IRS1	-1.27001	4.97475	24.3261	8.13792e-07	1.79866e-05
LINC02269	7.13169	1.23623	24.3196	8.16527e-07	1.80368e-05
HDAC1	-0.979955	6.23665	24.3066	8.22042e-07	1.81482e-05
NUP50	-0.926641	6.61975	24.3052	8.22634e-07	1.81509e-05
SPTBN1	-0.712495	9.90277	24.2896	8.29351e-07	1.82887e-05
UNC93B1	-0.971946	6.29157	24.288	8.30011e-07	1.82929e-05
TJP3	-1.55375	4.26347	24.2777	8.34494e-07	1.83812e-05
MAF1	0.883528	7.08493	24.2758	8.35304e-07	1.83886e-05
UBN1	0.809543	8.01254	24.2717	8.37074e-07	1.84171e-05
RPL29	-0.813936	7.92336	24.2196	8.60029e-07	1.89113e-05
MSL3P1	-1.425	4.55181	24.2057	8.66265e-07	1.90377e-05
PIGC	-1.73314	3.94704	24.1977	8.69865e-07	1.91059e-05
GLA	1.51742	4.32759	24.1822	8.76891e-07	1.92493e-05
SLC7A5	-0.854568	7.39894	24.1408	8.95944e-07	1.96564e-05
LCP1	-1.03108	5.90839	24.1329	8.99638e-07	1.97263e-05
SOCS7	0.927535	6.56897	24.1311	9.00486e-07	1.97337e-05
ZNF185	-1.39921	4.58477	24.1256	9.03072e-07	1.97792e-05
MAP1LC3B	0.940715	6.46243	24.1155	9.07801e-07	1.98715e-05
H2BC19P	2.29936	3.20572	24.0885	9.20629e-07	2.01409e-05
PSMC3	-0.912357	6.75017	24.0801	9.24626e-07	2.02169e-05
TLCD4	-1.0203	5.96552	24.0579	9.35359e-07	2.044e-05
POC1A	-1.34103	4.73211	24.0341	9.47006e-07	2.06829e-05
EPHX1	1.97731	3.58054	23.9848	9.7153e-07	2.12065e-05
DEF6	-4.58654	1.87739	23.9725	9.77768e-07	2.13302e-05
LINC02359	2.12671	3.39773	23.9715	9.78299e-07	2.13302e-05
ETHE1	-1.00795	5.9921	23.9656	9.81308e-07	2.13838e-05
ZNF611	1.44468	4.48316	23.923	1.00323e-06	2.18492e-05
SPRY1	-1.64887	4.05693	23.9153	1.00727e-06	2.19248e-05
PIMREG	-1.49733	4.37544	23.9106	1.00973e-06	2.1966e-05
PLEKHH2	1.39817	4.5786	23.8738	1.02922e-06	2.23775e-05
SGPP1	-1.24227	5.00723	23.8567	1.03842e-06	2.25647e-05
ACAP3	4.49527	1.85132	23.8548	1.03944e-06	2.25743e-05
DAGLB	1.79706	3.81649	23.8251	1.05557e-06	2.29117e-05
SF3B3	-0.908955	6.70734	23.8072	1.06541e-06	2.31124e-05
PLAGL2	-1.87837	3.71469	23.8049	1.06668e-06	2.3127e-05
TBC1D15	-0.981	6.15795	23.7957	1.07182e-06	2.32254e-05
PTAR1	-1.54609	4.24921	23.7687	1.08695e-06	2.35399e-05
CABIN1	1.05099	5.78014	23.7672	1.08783e-06	2.3546e-05
RPS25	-0.787526	8.24444	23.7481	1.09867e-06	2.37673e-05
PLCH1	-2.51751	3.01837	23.7321	1.1078e-06	2.39514e-05
NPEPL1	-4.30716	1.93493	23.7305	1.10877e-06	2.39591e-05
GUCD1	-0.916614	6.59862	23.7252	1.11181e-06	2.40112e-05
SEMA3E	-0.919181	6.5945	23.7213	1.11408e-06	2.40468e-05
CDKN2C	-1.65925	4.03519	23.7136	1.1185e-06	2.41288e-05
SF1	-0.911587	6.63633	23.71	1.12061e-06	2.41609e-05
SNRNP48	1.12635	5.43335	23.7067	1.12253e-06	2.41887e-05
PSMB1	0.883689	6.95544	23.7044	1.12386e-06	2.42039e-05
MICALL2	1.24129	4.99196	23.644	1.1597e-06	2.49619e-05
LGALS3	-0.826635	7.61772	23.627	1.17002e-06	2.51701e-05
ZNF282	-1.46974	4.39603	23.6155	1.17701e-06	2.53063e-05
PPP1R12C	1.20194	5.13323	23.6065	1.18252e-06	2.54016e-05
CCT4	-0.824866	7.6358	23.6061	1.18275e-06	2.54016e-05
LRCH4	2.19959	3.30715	23.5804	1.19869e-06	2.57296e-05
LINC00294	1.88382	3.67129	23.5783	1.2e-06	2.57435e-05
CCDC58	-1.43786	4.47345	23.5765	1.20112e-06	2.57532e-05
ZNF649	-1.88371	3.69089	23.5675	1.20674e-06	2.58594e-05
LRCH3	1.08211	5.60793	23.5495	1.2181e-06	2.60884e-05
SPATS2L	-0.756663	8.74565	23.5244	1.23406e-06	2.64156e-05
ZFX	-1.44456	4.45542	23.521	1.23624e-06	2.64476e-05
TOMM22	-0.908083	6.65124	23.5136	1.24103e-06	2.65355e-05
H3C3	-4.44238	1.89238	23.5066	1.24553e-06	2.66041e-05
IRGQ	1.17694	5.21448	23.5065	1.24562e-06	2.66041e-05
RSPH3	1.09271	5.56062	23.4913	1.25548e-06	2.67999e-05
DNAJB1	0.81417	7.74267	23.4899	1.25639e-06	2.68047e-05
UTP25	-1.70877	3.94387	23.4778	1.26433e-06	2.69592e-05
MYBL1	1.82764	3.74882	23.4651	1.27268e-06	2.71222e-05
PDE4C	2.97845	2.61855	23.4618	1.27486e-06	2.71538e-05
ITSN1	0.951993	6.29693	23.4374	1.29119e-06	2.74864e-05
PDCD6IPP1	-8.62517	1.14593	23.4319	1.29486e-06	2.75395e-05
TAF10	0.878129	6.95369	23.4315	1.29511e-06	2.75395e-05
GATA2	-3.52369	2.27984	23.3708	1.33661e-06	2.84065e-05
MRPL58	-1.32237	4.71846	23.3686	1.33814e-06	2.84234e-05
TFPI2	0.800076	7.90138	23.3598	1.34429e-06	2.85383e-05
H3-3B	0.710818	9.62836	23.3555	1.3473e-06	2.85865e-05
TMEM248	-1.21457	5.05817	23.3521	1.34971e-06	2.86219e-05
RCC1L	-1.74476	3.88479	23.3447	1.35489e-06	2.8716e-05
GPR89B	2.18993	3.29651	23.3437	1.35563e-06	2.8716e-05
CHDH	-1.08816	5.56941	23.3359	1.3611e-06	2.88161e-05
CYSTM1	-0.883011	6.85228	23.3296	1.36556e-06	2.88947e-05
SASS6	-1.56366	4.18577	23.3151	1.37594e-06	2.90984e-05
GAS6-DT	1.84597	3.7059	23.3019	1.38537e-06	2.9282e-05
KIF1B	1.00451	5.94283	23.2952	1.39021e-06	2.93682e-05
CD151	0.778667	8.26184	23.2868	1.39631e-06	2.94809e-05
SYNRG	0.803264	7.83343	23.2625	1.41404e-06	2.9839e-05
CNTLN	-1.22299	5.04555	23.2391	1.43139e-06	3.01886e-05
LINC02245	2.99695	2.58492	23.2283	1.43944e-06	3.0342e-05
TRMT9B	2.00109	3.48923	23.2089	1.45399e-06	3.06319e-05
NOL11	-1.02136	5.84768	23.2067	1.45567e-06	3.06507e-05
GNAI2	0.863109	7.08443	23.1843	1.47271e-06	3.09925e-05
GASK1B	-2.39682	3.07926	23.1816	1.47478e-06	3.10097e-05
ENGASE	2.61068	2.87394	23.1812	1.47512e-06	3.10097e-05
RGS19	-3.50447	2.2619	23.1756	1.4794e-06	3.10827e-05
ERG28	-1.12867	5.34529	23.1711	1.4829e-06	3.11393e-05
GPX8	-1.85812	3.68644	23.1639	1.48845e-06	3.12389e-05
PELI2	-2.22151	3.24303	23.1476	1.50108e-06	3.14785e-05
CBR3-AS1	1.41945	4.47886	23.1471	1.50149e-06	3.14785e-05
ZNF490	1.42884	4.44048	23.1441	1.50383e-06	3.15104e-05
ANKZF1	1.25301	4.9164	23.1151	1.52672e-06	3.19728e-05
KDM1B	2.06716	3.4199	23.1083	1.53211e-06	3.20682e-05
OR4D9	2.10037	3.36625	23.0929	1.54445e-06	3.2309e-05
KANSL3	1.10875	5.42964	23.0905	1.54639e-06	3.23321e-05
GGA1	1.06979	5.6102	23.081	1.55403e-06	3.24744e-05
FAM153CP	1.04098	5.75285	23.0764	1.55773e-06	3.25341e-05
TPT1-AS1	1.29435	4.76344	23.067	1.56535e-06	3.26757e-05
SP110	-0.909296	6.56829	23.0468	1.58187e-06	3.30027e-05
CLU	0.836325	7.36283	23.0421	1.58576e-06	3.30661e-05
MED12	-3.09097	2.52811	23.0065	1.61544e-06	3.36667e-05
TSPAN4	-1.57544	4.12647	22.9968	1.62357e-06	3.38179e-05
CENATAC	1.54561	4.16654	22.9945	1.62549e-06	3.38398e-05
TOM1	1.60563	4.06186	22.9834	1.63496e-06	3.40186e-05
TSHZ1	-1.63191	4.0297	22.976	1.64124e-06	3.41309e-05
RBFADN	1.72279	3.88517	22.9611	1.65397e-06	3.43771e-05
EMC10	0.85314	7.15697	22.9535	1.66051e-06	3.44946e-05
CNFN	2.80589	2.69148	22.9475	1.66571e-06	3.45841e-05
MTMR1	-1.37369	4.56343	22.9392	1.67293e-06	3.47153e-05
DOK7	-9.15779	0.923633	22.9339	1.6776e-06	3.47936e-05
DDX54	-0.903451	6.59993	22.9325	1.67883e-06	3.48005e-05
NUP37	-1.43737	4.40905	22.9132	1.69572e-06	3.51316e-05
YEATS2	1.07574	5.56938	22.898	1.70919e-06	3.53919e-05
RPA1	-1.21075	5.03816	22.8876	1.71847e-06	3.5565e-05
RIN2	-1.72606	3.87985	22.8609	1.74252e-06	3.60434e-05
LACTB	1.09877	5.44357	22.8431	1.75876e-06	3.63599e-05
SCARB2	0.890482	6.67328	22.8413	1.76037e-06	3.63737e-05
MAL2	-0.769742	8.29139	22.8276	1.77293e-06	3.66138e-05
ERVK13-1	2.02402	3.43642	22.8213	1.77881e-06	3.67155e-05
TRMT5	-1.44526	4.4014	22.8202	1.77981e-06	3.67167e-05
NMD3	-0.963457	6.13471	22.792	1.8061e-06	3.72391e-05
AHI1	1.26008	4.8407	22.7737	1.82338e-06	3.75754e-05
FKTN	-1.83789	3.70796	22.7573	1.83898e-06	3.78768e-05
TMC4	-0.989648	5.95252	22.7551	1.8411e-06	3.79002e-05
LACTB2	-1.12188	5.3356	22.7484	1.84757e-06	3.80131e-05
MMP24OS	0.914543	6.46226	22.7426	1.85316e-06	3.8108e-05
CDCA2	-0.940181	6.28646	22.7234	1.87168e-06	3.84684e-05
RIMS1	-1.87487	3.65471	22.7083	1.88654e-06	3.87531e-05
KCTD15	-7.54802	1.04475	22.6976	1.89705e-06	3.89476e-05
INTS1	1.53735	4.17565	22.6966	1.89802e-06	3.89476e-05
CBX3	-0.680917	10.0782	22.6948	1.89977e-06	3.8963e-05
RN7SL560P	2.7558	2.74453	22.6935	1.90104e-06	3.89683e-05
MANSC1	-1.1679	5.17089	22.69	1.90451e-06	3.90188e-05
TMEM212	1.70052	3.87871	22.6837	1.91076e-06	3.9126e-05
PLS3	-0.853772	7.07225	22.6693	1.92514e-06	3.93998e-05
HOXA11	-9.11649	0.916389	22.6681	1.92639e-06	3.94044e-05
ZMIZ2	0.9703	6.05184	22.6609	1.9336e-06	3.9531e-05
SF3A2	-1.39563	4.53225	22.6546	1.94e-06	3.96409e-05
CENPE	-0.869174	6.89683	22.6471	1.94758e-06	3.97749e-05
OSBPL5	-5.21499	1.55082	22.6382	1.95661e-06	3.99381e-05
TMEM37	-3.25321	2.45819	22.6364	1.95844e-06	3.99545e-05
DGCR6	1.62562	4.00692	22.6247	1.97036e-06	4.01765e-05
KDM3B	-1.22235	4.98928	22.623	1.97208e-06	4.01904e-05
GSTK1	1.03397	5.71876	22.62	1.97521e-06	4.02329e-05
VPS41	-0.785937	7.92756	22.5934	2.00273e-06	4.0772e-05
ZWINT	-0.974425	6.02345	22.5915	2.0047e-06	4.07908e-05
ZSWIM8	2.98121	2.56679	22.5696	2.02773e-06	4.12377e-05
MRPL33	-0.953402	6.1628	22.5496	2.04896e-06	4.16474e-05
PLCB2	-1.78634	3.78545	22.5422	2.05687e-06	4.17863e-05
RELA-DT	2.27002	3.16524	22.5351	2.06442e-06	4.19177e-05
ZNF554	1.45866	4.34444	22.5109	2.09059e-06	4.24269e-05
BCL3	-1.71504	3.85733	22.5099	2.09172e-06	4.24276e-05
UBL4A	-1.26556	4.80228	22.5073	2.09448e-06	4.24594e-05
XPOT	-1.35489	4.5732	22.5064	2.09549e-06	4.24594e-05
GLUD1	-1.1433	5.25074	22.495	2.10796e-06	4.26898e-05
HM13	0.863322	6.92369	22.4817	2.12262e-06	4.29642e-05
PIGK	-1.96746	3.4862	22.4806	2.12386e-06	4.29669e-05
HR	-3.70321	2.14021	22.4771	2.12772e-06	4.30224e-05
PMAIP1	1.07021	5.53552	22.4756	2.12936e-06	4.3033e-05
ZYG11B	1.21145	4.98865	22.4651	2.14102e-06	4.3246e-05
CLCN2	1.98022	3.47005	22.4314	2.17892e-06	4.39887e-05
BANF1	-0.818833	7.46749	22.4207	2.19109e-06	4.42114e-05
DSTN	-0.754112	8.45554	22.4177	2.19458e-06	4.42587e-05
GRK2	-1.18625	5.09379	22.4127	2.20024e-06	4.43498e-05
FASN	-0.774628	8.05761	22.4091	2.20444e-06	4.44113e-05
TTK	-1.147	5.23649	22.3954	2.22017e-06	4.47049e-05
TMA7	-0.804788	7.61645	22.3839	2.23348e-06	4.49495e-05
SNORD3A	-1.20936	5.04453	22.3539	2.26871e-06	4.56347e-05
SNORD89	-1.47925	4.31306	22.3507	2.27242e-06	4.56856e-05
DARS2	-1.34881	4.58273	22.3382	2.28733e-06	4.59615e-05
AKT2	-0.795479	7.73103	22.3343	2.29193e-06	4.60302e-05
MPHOSPH8	0.934396	6.2565	22.3278	2.29967e-06	4.61616e-05
CYB5B	-1.021	5.75643	22.3178	2.31165e-06	4.63781e-05
LINC02517	1.5418	4.12949	22.3094	2.32179e-06	4.65572e-05
GNPTAB	0.932394	6.27176	22.2809	2.35656e-06	4.723e-05
MGAT2	8.95074	1.06628	22.2795	2.35823e-06	4.72391e-05
P3H1	1.52191	4.17309	22.2719	2.36757e-06	4.74015e-05
PRMT6	-2.96823	2.57294	22.2562	2.38703e-06	4.77665e-05
LRIG2-DT	1.90293	3.55329	22.2502	2.39454e-06	4.78745e-05
KIFC3	-1.55348	4.10134	22.2499	2.3949e-06	4.78745e-05
B4GALT2	-1.06549	5.55194	22.224	2.42739e-06	4.84988e-05
WDR83OS	-0.998643	5.8637	22.1704	2.49615e-06	4.9847e-05
GLOD4	-1.25578	4.79777	22.1627	2.50613e-06	5.00206e-05
PPP4R3B	-1.00025	5.83447	22.1509	2.52156e-06	5.03025e-05
FYCO1	-1.99384	3.4391	22.1387	2.53765e-06	5.05974e-05
CXCR4	1.85659	3.59263	22.1287	2.5509e-06	5.08354e-05
COQ5	-1.13855	5.22078	22.1215	2.56049e-06	5.10002e-05
SHTN1	1.10432	5.33675	22.1191	2.56375e-06	5.10388e-05
EXTL3	1.07062	5.49141	22.1152	2.56897e-06	5.11134e-05
TPM1	-0.676644	9.9734	22.1143	2.57013e-06	5.11134e-05
VPS13A	1.20176	4.98621	22.1112	2.57433e-06	5.11484e-05
ADSL	0.919462	6.34045	22.1109	2.57468e-06	5.11484e-05
ZMYND8	-0.950799	6.10381	22.11	2.57585e-06	5.11484e-05
TMEM126B	-1.63322	3.97937	22.1075	2.57933e-06	5.11911e-05
POC1B	-1.14196	5.21886	22.0965	2.59416e-06	5.1459e-05
STIL	-1.12735	5.26857	22.085	2.60974e-06	5.17415e-05
FNBP4	0.906903	6.42688	22.0774	2.62e-06	5.19185e-05
YKT6	0.861757	6.84318	22.0729	2.62619e-06	5.20088e-05
SUGT1	0.874868	6.68942	22.072	2.62742e-06	5.20088e-05
CMTM4	-1.03446	5.66721	22.0711	2.62859e-06	5.20088e-05
PPP1R9A	-1.03392	5.68304	22.058	2.64658e-06	5.2338e-05
FNBP1	1.13107	5.23202	22.0569	2.64818e-06	5.23428e-05
SYPL1	-0.999891	5.81702	22.0273	2.68938e-06	5.313e-05
BID	-1.0231	5.71238	22.0201	2.69947e-06	5.33021e-05
LIPE	-2.48592	2.90176	22.0174	2.7032e-06	5.33225e-05
GPD2	-1.0208	5.73132	22.0174	2.70326e-06	5.33225e-05
SAFB2	0.958895	6.03166	21.9925	2.73844e-06	5.39891e-05
ABCC10	1.69152	3.85977	21.9876	2.74548e-06	5.41001e-05
HOMER2	-1.2265	4.88748	21.9701	2.77064e-06	5.45681e-05
XRCC6	-0.750041	8.39091	21.9658	2.77683e-06	5.46622e-05
GALNT4	-5.45504	1.46628	21.9598	2.78551e-06	5.48052e-05
DCPS	-2.02729	3.41065	21.9403	2.81406e-06	5.5339e-05
SMIM22	-0.911376	6.37837	21.9337	2.82371e-06	5.55005e-05
OPA1	-0.895648	6.49243	21.9304	2.8286e-06	5.55683e-05
BACE1	1.48132	4.21877	21.8714	2.91687e-06	5.72733e-05
FBXO5	-1.32151	4.6318	21.8666	2.92422e-06	5.73886e-05
OSBPL10-AS1	1.90419	3.5349	21.8639	2.92826e-06	5.74386e-05
SMPDL3B	1.53148	4.11448	21.8624	2.93052e-06	5.74538e-05
B3GNT4	1.18425	5.02677	21.846	2.95576e-06	5.79194e-05
NUP35	-1.70938	3.85065	21.8441	2.95863e-06	5.79463e-05
DRAP1	1.06406	5.48514	21.8395	2.96572e-06	5.80558e-05
MUC20	-1.37102	4.4744	21.8326	2.97643e-06	5.82361e-05
MYBBP1A	-1.45105	4.29003	21.8306	2.97955e-06	5.82677e-05
PLPBP	-0.872559	6.66848	21.8091	3.01307e-06	5.88934e-05
SORBS2	-1.22828	4.86508	21.8076	3.01552e-06	5.88982e-05
GCSH	-0.911293	6.36802	21.807	3.01636e-06	5.88982e-05
ZSWIM6	1.10569	5.30582	21.804	3.02107e-06	5.896e-05
TLE5	-2.94594	2.56396	21.8031	3.02257e-06	5.896e-05
CHKB-DT	1.79918	3.67693	21.7953	3.0348e-06	5.91686e-05
PEX6	1.52589	4.1326	21.7878	3.04677e-06	5.93721e-05
LINC00278	3.11379	2.41469	21.7532	3.10214e-06	6.04206e-05
SAMD12	0.897382	6.43569	21.7473	3.11175e-06	6.05655e-05
ATP6V0A2	1.13799	5.19767	21.7467	3.1127e-06	6.05655e-05
PSTPIP2	2.07009	3.33507	21.7436	3.1178e-06	6.0619e-05
NUP85	-0.948505	6.08372	21.7431	3.11859e-06	6.0619e-05
ZNF850	1.35862	4.50313	21.6517	3.27071e-06	6.3544e-05
GALNT10	0.986944	5.83588	21.6392	3.29209e-06	6.39274e-05
PDE9A	-2.4497	2.91769	21.6315	3.30535e-06	6.41527e-05
MOCOS	-1.14008	5.16545	21.6253	3.31615e-06	6.433e-05
YME1L1	-0.874825	6.60339	21.6152	3.33357e-06	6.46355e-05
RETREG2	1.05856	5.49906	21.6128	3.33771e-06	6.46834e-05
LAMTOR5-AS1	2.1082	3.28107	21.6027	3.35529e-06	6.49915e-05
SMARCC2	-0.946357	6.0791	21.6007	3.35885e-06	6.50279e-05
[truncated: 33,001 more rows]

## Sheet: BRD2_DEG
	logFC	logCPM	F	PValue	FDR
TM4SF4	-4.8925	8.02607	639.192	7.30752e-141	2.82808e-136
LGALS4	-4.86537	6.3228	439.984	1.3056e-97	2.52639e-93
IFI27	-5.5067	5.72241	408.376	9.65211e-91	1.24515e-86
BRD2	-3.88919	7.45931	385.063	1.1281e-85	1.09146e-81
CTSE	-3.85064	6.4293	315.867	1.26289e-70	9.77502e-67
CEACAM6	-8.01024	4.23873	304.418	3.91378e-68	2.52445e-64
AGR2	-3.2673	7.19963	287.326	2.05356e-64	1.13535e-60
MUC5AC	-3.62649	6.15493	267.295	4.71375e-60	2.28034e-56
TP53I11	-3.72517	5.83233	243.027	9.09107e-55	3.90926e-51
DHRS9	-7.00261	4.19549	242.051	1.48302e-54	5.73943e-51
PLAU	-2.94709	7.05554	233.953	8.61898e-53	3.03239e-49
MT-ATP8	-1.97957	12.0937	231.886	2.43061e-52	7.83892e-49
MX1	-3.50257	5.93926	229.439	8.29769e-52	2.47022e-48
OAS2	-6.56729	4.20612	214.46	1.52544e-48	4.21686e-45
BAAT	-4.48836	4.84277	210.021	1.41588e-47	3.65306e-44
VSIG1	-3.57039	5.52727	204.211	2.61657e-46	6.329e-43
CAST	2.12519	9.93866	201.94	8.18464e-46	1.86326e-42
SLC6A14	-2.88693	6.44063	196.506	1.25275e-44	2.69347e-41
IL1RN	-3.48363	5.46156	185.349	3.40103e-42	6.92754e-39
PTGS2	-2.95173	5.95013	174.25	8.98211e-40	1.73808e-36
DYSF	4.23226	4.69646	171.664	3.29324e-39	6.06913e-36
THBS1	2.93309	5.85898	169.273	1.09562e-38	1.92735e-35
HMGN1P38	5.31297	4.02065	166.425	4.5849e-38	7.7148e-35
CYSTM1	-2.4268	6.85228	159.401	1.56648e-36	2.52602e-33
SPOCK2	-2.03443	8.57692	154.756	1.61882e-35	2.50599e-32
HES1	-2.13279	7.81169	151.421	8.66396e-35	1.28963e-31
LYPD1	4.51567	4.16209	149.292	2.52752e-34	3.62287e-31
LGALS9	-2.66426	6.01963	148.287	4.19098e-34	5.79268e-31
MAP1B	2.14442	7.61529	145.283	1.89973e-33	2.53522e-30
HLA-DRA	2.98515	5.40213	145.006	2.18382e-33	2.81721e-30
TSPAN8	-2.24471	7.03307	143.326	5.08411e-33	6.3471e-30
CFTR	2.34506	6.57224	142.255	8.7184e-33	1.05441e-29
IFI44L	-5.20455	3.90869	139.55	3.40084e-32	3.98836e-29
TGFBI	2.41917	6.06688	129.832	4.531e-30	5.15747e-27
UPK1B	-2.78095	5.40405	126.874	2.00998e-29	2.22252e-26
S100A6	-1.64703	9.98426	125.831	3.39902e-29	3.65405e-26
IFITM2	-3.82174	4.35234	124.147	7.93814e-29	8.30308e-26
CA12	-2.59385	5.66926	122.664	1.67517e-28	1.70607e-25
ANXA4	-1.93625	7.50418	119.727	7.35793e-28	7.30151e-25
TMSB4X	-1.58238	10.039	117.375	2.4074e-27	2.32922e-24
ST13P15	2.31673	5.9194	112.749	2.47891e-26	2.33991e-23
H4C3	1.53124	10.2033	112.594	2.67973e-26	2.46924e-23
CD74	1.94636	7.0721	111.319	5.09636e-26	4.58684e-23
USH1C	-5.18114	3.56267	111.244	5.29197e-26	4.65465e-23
SFTA2	-2.30489	5.88031	109.451	1.30755e-25	1.12452e-22
FYB1	2.38166	5.61403	106.033	7.32897e-25	6.16606e-22
SCARNA22	1.98717	6.55957	104.217	1.8322e-24	1.50868e-21
MT-TQ	2.05378	6.57092	103.806	2.25404e-24	1.81736e-21
HSP90AB1	1.28181	12.273	103.476	2.663e-24	2.10328e-21
ONECUT2	-1.56859	9.13871	102.802	3.74004e-24	2.89486e-21
ANKRD1	1.51292	9.43547	98.3545	3.53003e-23	2.67874e-20
NKILA	2.3675	5.46102	98.2975	3.63304e-23	2.70389e-20
GALNT5	-1.83743	6.97104	96.9417	7.20327e-23	5.25988e-20
FOS	-3.98158	3.85384	96.0668	1.12042e-22	8.02987e-20
MMP7	2.35844	5.387	95.6454	1.3861e-22	9.75338e-20
PDGFB	2.31254	5.46924	95.3939	1.57375e-22	1.0876e-19
IFIT3	-2.43089	5.29253	93.799	3.5215e-22	2.39097e-19
DNMT3A	-1.58652	8.26709	92.8168	5.78344e-22	3.85905e-19
DSEL	-2.18775	5.74517	92.5468	6.62834e-22	4.34786e-19
IFITM3	-1.8172	6.78521	92.2391	7.74287e-22	4.99428e-19
SNORD26	1.65681	7.65602	92.123	8.21076e-22	5.20926e-19
GAPVD1	1.4885	9.05229	92.0796	8.39262e-22	5.23876e-19
ODAM	-2.14173	5.75758	91.9868	8.79569e-22	5.40321e-19
SNORD3C	1.46069	9.29146	91.6999	1.01675e-21	6.14832e-19
CALB2	2.44169	5.15099	91.3398	1.21959e-21	7.26143e-19
ISG15	-2.23537	5.56639	90.6711	1.70974e-21	1.00255e-18
OAS1	-2.39176	5.2534	89.7151	2.77146e-21	1.60087e-18
EIF2S2P4	-4.13414	3.99986	89.6438	2.87317e-21	1.63521e-18
MT-ND6	-1.37668	9.75564	86.4979	1.40874e-20	7.9014e-18
SPNS2	-2.01713	5.86145	85.7338	2.07297e-20	1.14608e-17
RNU4ATAC	1.36867	9.71488	85.2809	2.6063e-20	1.42065e-17
COL6A3	-1.69168	7.07367	84.7037	3.48962e-20	1.87572e-17
STC1	2.12566	5.67569	84.124	4.67812e-20	2.48011e-17
PHLDB2	2.12915	5.59485	83.5059	6.39448e-20	3.34423e-17
PSAT1	-2.2137	5.32146	82.0432	1.33995e-19	6.91431e-17
FGFBP1	-2.1774	5.37993	80.6729	2.67999e-19	1.36471e-16
CST6	1.92435	5.91654	80.3231	3.19872e-19	1.60771e-16
VIM	1.48127	8.05165	79.4508	4.97346e-19	2.46766e-16
DKK1	-2.3499	4.98086	78.3716	8.58661e-19	4.20646e-16
CYTH3	1.60816	7.07111	77.458	1.36347e-18	6.59597e-16
RGS2	-2.35367	4.96607	77.4112	1.39614e-18	6.67063e-16
MT-CO2	-1.04043	13.0789	75.9345	2.94843e-18	1.39155e-15
SCARA3	-3.04493	4.15735	75.893	3.01091e-18	1.40392e-15
ID1	-1.59919	7.00624	75.7393	3.25455e-18	1.49946e-15
CD9	-2.034	5.51647	75.5745	3.53793e-18	1.61084e-15
PGM2L1	1.83348	6.00502	75.274	4.11924e-18	1.85371e-15
IFI44	-4.5324	3.30518	74.2658	6.86352e-18	3.05316e-15
SNORA79	11.345	2.21547	74.0929	7.49127e-18	3.29454e-15
TRIOBP	-1.6177	6.76617	73.7436	8.94113e-18	3.88798e-15
MCAM	2.88666	4.24559	73.5425	9.90006e-18	4.25713e-15
SNORD13	1.60271	6.81396	73.2871	1.12669e-17	4.79165e-15
CTSS	-1.73114	6.26187	73.0219	1.28871e-17	5.42111e-15
TERC	2.25384	4.99138	72.986	1.31235e-17	5.46123e-15
CAV1	1.93136	5.62922	72.4598	1.71316e-17	7.05329e-15
PTMA	1.0788	11.981	71.4018	2.92815e-17	1.19287e-14
CAPN12	-1.24058	9.77146	70.9902	3.60727e-17	1.45422e-14
IFI6	-1.56928	6.88052	70.9633	3.65666e-17	1.45893e-14
MT-TV	1.61109	6.57866	70.7419	4.09081e-17	1.6155e-14
IFI16	-2.06668	5.28933	70.1027	5.65599e-17	2.21103e-14
B3GALT5	-1.73968	6.05638	69.8469	6.43869e-17	2.49184e-14
DUSP5	-2.54315	4.54199	69.2016	8.93005e-17	3.4218e-14
YBX1	1.15579	10.5185	68.0188	1.62653e-16	6.17142e-14
HLA-DRB1	2.39944	4.6335	67.8881	1.73798e-16	6.53025e-14
CTSD	1.28179	8.88384	67.3894	2.23806e-16	8.32837e-14
MT2A	1.80164	5.78377	66.9368	2.81543e-16	1.03772e-13
MT-TN	1.33292	8.26388	66.7291	3.12828e-16	1.14215e-13
NUAK1	2.29249	4.73065	66.5881	3.36018e-16	1.21535e-13
CAPN8	-5.67838	2.75914	66.5514	3.42327e-16	1.2267e-13
GRIN2A	-3.24785	3.79282	64.8913	7.94635e-16	2.82139e-13
SP100	-1.32843	8.11422	64.7622	8.48423e-16	2.98499e-13
EPHA2	-3.63319	3.45208	64.4192	1.00972e-15	3.52048e-13
SPP1	-1.38609	7.59997	64.3751	1.03256e-15	3.56796e-13
FILIP1L	1.99998	5.19836	63.6667	1.47927e-15	5.06629e-13
MICAL2	-1.59071	6.31937	63.5528	1.56728e-15	5.32064e-13
APOL6	-1.91987	5.35784	63.498	1.61143e-15	5.42296e-13
MT-ND5	-1.03353	11.6744	63.2663	1.81255e-15	6.04719e-13
NPM1	1.10583	10.5903	62.9667	2.11028e-15	6.98035e-13
MTND1P23	-1.0933	10.7178	62.4901	2.68781e-15	8.81532e-13
MIR1244-1	-10.9341	2.12624	61.7365	3.94052e-15	1.28153e-12
RPL12	1.17031	9.55085	61.6673	4.08157e-15	1.31634e-12
H1-10	1.30103	8.01413	61.4939	4.45722e-15	1.42561e-12
RPS3	1.09531	10.5165	61.2338	5.08665e-15	1.61359e-12
DDX60	-2.10764	4.90247	60.7998	6.34066e-15	1.99504e-12
MT-ATP6	-1.00015	11.8273	60.4314	7.64553e-15	2.38621e-12
AMIGO2	1.71882	5.70992	60.2476	8.39329e-15	2.59863e-12
RPS10	1.11183	10.1524	60.1978	8.60845e-15	2.64409e-12
SLC7A11	-1.52658	6.40055	59.9129	9.94889e-15	3.01412e-12
GSTP1	1.09641	10.3311	59.9089	9.96893e-15	3.01412e-12
RWDD4P2	-9.61518	2.58496	59.542	1.20115e-14	3.60354e-12
MX2	-3.51101	3.44578	58.6484	1.89138e-14	5.63065e-12
MGST3	-1.52904	6.28749	58.3839	2.16356e-14	6.39177e-12
ANKRD19P	1.42349	6.78049	58.0708	2.53671e-14	7.43737e-12
GDF15	-1.3932	6.99198	57.9983	2.63186e-14	7.65832e-12
SEC61G	-1.52142	6.3057	57.8185	2.88369e-14	8.32847e-12
CXCL8	-2.06705	4.8253	57.4209	3.52957e-14	1.01184e-11
GJB1	-1.58861	5.97941	57.147	4.05693e-14	1.15447e-11
SYCP2	-1.46864	6.50111	56.662	5.19142e-14	1.46652e-11
DUSP6	-1.46519	6.4671	56.4921	5.65979e-14	1.58724e-11
RN7SL5P	2.28949	4.44918	56.3927	5.95324e-14	1.65753e-11
MT-TL1	1.03548	10.7055	56.1898	6.60006e-14	1.82449e-11
BICC1	1.42498	6.61309	56.1431	6.75872e-14	1.8551e-11
IFIT2	-2.23379	4.54878	55.6164	8.83476e-14	2.40784e-11
BCAS1	-1.70696	5.55225	55.312	1.03138e-13	2.79128e-11
FBXO32	2.33659	4.34022	54.5531	1.51732e-13	4.07792e-11
MAP2	1.46438	6.41236	54.1653	1.84832e-13	4.93322e-11
CLDN23	-3.94144	3.07943	53.7681	2.26228e-13	5.99674e-11
FA2H	-2.19189	4.53384	53.5931	2.47299e-13	6.5107e-11
F5	-2.57627	4.06763	53.4056	2.72066e-13	7.11435e-11
RAB27B	-2.08743	4.63437	52.1598	5.12965e-13	1.33237e-10
MYADM	1.09079	9.27088	51.8773	5.92307e-13	1.52819e-10
MEA1	1.20968	7.79851	51.4658	7.3042e-13	1.87205e-10
RPS2	0.947734	11.3611	51.3287	7.83212e-13	1.99415e-10
TMSB4XP4	-1.24439	7.49679	51.2879	7.99689e-13	2.02279e-10
RPS4X	1.02041	10.1959	51.1746	8.47161e-13	2.12896e-10
C5orf15	-1.95447	4.79514	50.9018	9.73449e-13	2.43055e-10
PKM	0.997789	10.4581	50.5975	1.13666e-12	2.81573e-10
F3	-1.38862	6.42949	50.5879	1.14227e-12	2.81573e-10
HLA-DQB1	1.55692	5.76675	50.4138	1.24817e-12	3.0573e-10
FXYD3	-1.58537	5.6324	49.9138	1.61037e-12	3.91967e-10
SQSTM1	1.07351	9.21687	49.9005	1.62134e-12	3.92171e-10
ARL14	-2.16826	4.43127	49.7707	1.73218e-12	4.16378e-10
MICB	1.3693	6.4632	49.6801	1.81405e-12	4.33368e-10
WFDC2	1.42026	6.21899	49.5935	1.89582e-12	4.50124e-10
LINC00842	3.44856	3.23741	49.5488	1.93953e-12	4.57694e-10
TESC	-1.22817	7.38722	49.0594	2.48904e-12	5.83809e-10
NNMT	2.6039	3.85474	48.9568	2.62261e-12	6.11431e-10
CPNE1	1.15264	8.06318	48.9253	2.66506e-12	6.17608e-10
CLEC2D	1.3832	6.32925	48.8632	2.75088e-12	6.33701e-10
MUC20-OT1	-1.34489	6.51976	48.5504	3.22633e-12	7.38829e-10
TLNRD1	-1.60048	5.51555	47.9412	4.40167e-12	1.00205e-09
MACROD2	1.88473	4.76857	47.3755	5.87377e-12	1.32936e-09
PEG10	1.05991	9.02114	47.3557	5.93345e-12	1.33506e-09
UGT1A8	-1.90997	4.74331	47.1494	6.59162e-12	1.47458e-09
IQGAP2	-3.52756	3.11872	46.9793	7.18935e-12	1.59905e-09
RHPN2	-2.25792	4.19989	46.8281	7.76582e-12	1.7174e-09
ZNF618	-1.75277	5.0493	46.6646	8.44141e-12	1.8562e-09
RPL41	0.849573	12.3304	46.5842	8.79464e-12	1.92295e-09
NPC1L1	-2.30296	4.10633	46.3409	9.95754e-12	2.16498e-09
TKT	1.16251	7.62766	46.2561	1.03979e-11	2.24809e-09
PFN1	-1.16661	7.61669	46.1993	1.07037e-11	2.30135e-09
CLDN18	-6.14241	2.15125	45.9741	1.20073e-11	2.56737e-09
SLC44A4	-1.79844	4.92043	45.9244	1.23156e-11	2.61881e-09
METTL26	1.31196	6.45345	45.7398	1.35323e-11	2.86182e-09
TUBB	0.89389	11.3422	45.6311	1.43041e-11	3.00861e-09
MGST1	-1.16814	7.50673	45.4695	1.55346e-11	3.24975e-09
MGLL	-1.68454	5.14781	45.3875	1.61981e-11	3.37033e-09
ACTN1	1.04622	8.87409	45.3404	1.65926e-11	3.43396e-09
SLC26A2	1.43607	5.88126	45.3156	1.68039e-11	3.45918e-09
FTL	0.960446	10.1723	45.2851	1.70681e-11	3.48914e-09
CSN3	-0.972466	9.97646	45.278	1.71297e-11	3.48914e-09
SLC16A5	-2.09015	4.36632	45.2259	1.75917e-11	3.56448e-09
CDKN2A	-1.1483	7.63069	45.1169	1.85983e-11	3.74882e-09
WNT7B	1.12309	7.79231	44.6289	2.38609e-11	4.78466e-09
RCC2-AS1	-1.65595	5.16847	44.5572	2.47513e-11	4.93762e-09
UGT1A6	4.68904	2.54112	44.4074	2.67183e-11	5.30268e-09
SNRPA1	-1.30472	6.33821	43.5435	4.15392e-11	8.20208e-09
RPS28	0.913277	10.615	43.4048	4.45904e-11	8.75987e-09
ANXA10	-2.3192	3.9839	43.3767	4.52344e-11	8.8415e-09
S100P	-1.1052	7.80837	43.3567	4.57001e-11	8.88764e-09
PTK7	1.63424	5.16081	43.3013	4.70133e-11	9.0973e-09
RTKN2	1.28274	6.40945	43.2265	4.88435e-11	9.40443e-09
OAS3	-1.43521	5.78708	43.1677	5.03327e-11	9.64319e-09
SLC40A1	-1.79251	4.83431	43.1394	5.10674e-11	9.73576e-09
ITGB1P1	1.37415	5.95862	43.0606	5.31643e-11	1.00858e-08
FZD2	1.35529	5.99957	42.9373	5.66242e-11	1.06625e-08
SPINT2	-1.07097	8.15863	42.9236	5.70225e-11	1.06625e-08
MPZL2	-1.30616	6.28744	42.9233	5.70303e-11	1.06625e-08
EEF1D	1.09455	7.84528	42.8009	6.07108e-11	1.1296e-08
NCAM1	5.34326	2.2581	42.6916	6.42004e-11	1.18881e-08
LINC02381	-3.70295	2.91068	42.5006	7.07829e-11	1.30446e-08
COMT	-1.42498	5.74349	42.3188	7.76792e-11	1.42387e-08
RNU2-1	1.40931	5.77361	42.3108	7.7998e-11	1.42387e-08
MAP2K3	-1.33579	6.05336	42.0801	8.77616e-11	1.59458e-08
PLEKHB1	1.56289	5.28544	42.0337	8.98674e-11	1.62521e-08
LCN2	1.00939	8.82394	41.9646	9.30992e-11	1.67583e-08
IFIT1	-2.59689	3.72889	41.9426	9.41533e-11	1.68696e-08
DNAJB6	1.15376	7.21495	41.9285	9.48334e-11	1.69071e-08
CFB	-1.47824	5.58061	41.9202	9.52364e-11	1.69071e-08
CLIP4	1.16691	7.05632	41.7532	1.03726e-10	1.83301e-08
TMEM158	2.07243	4.32583	41.6193	1.11079e-10	1.95403e-08
TMEM47	-1.2811	6.3025	41.3771	1.25727e-10	2.20171e-08
ABHD17C	-1.13514	7.30271	41.3422	1.27993e-10	2.23129e-08
EPAS1	-3.00757	3.31653	41.2945	1.31151e-10	2.27609e-08
S100A14	-1.39224	5.78032	41.2575	1.3366e-10	2.30927e-08
LOXL2	3.92588	2.95305	41.2394	1.34899e-10	2.32033e-08
CORO2A	-1.29864	6.17102	41.2051	1.37291e-10	2.35102e-08
PTTG1	1.09716	7.59535	41.051	1.48553e-10	2.53267e-08
TSPAN18	-6.2837	2.05901	40.9872	1.53476e-10	2.60512e-08
CFH	-2.84549	3.4591	40.9428	1.57009e-10	2.65345e-08
AKT1	-1.87985	4.54455	40.8085	1.6817e-10	2.82972e-08
ALCAM	1.00399	8.68836	40.7493	1.73341e-10	2.9041e-08
DCBLD1	1.39426	5.74809	40.6206	1.8514e-10	3.08841e-08
TMBIM1	-1.16816	6.91055	40.5364	1.93295e-10	3.21061e-08
TGFB2	1.3113	6.01789	40.4828	1.98674e-10	3.28584e-08
SLPI	-1.27849	6.20657	40.4004	2.07228e-10	3.41274e-08
RPL8	0.886926	10.4739	40.2473	2.24111e-10	3.67513e-08
MT-ND4L	0.902814	10.1257	39.8889	2.69244e-10	4.38239e-08
STARD3	0.883635	10.4625	39.887	2.69504e-10	4.38239e-08
ATP5MGL	1.26985	6.18402	39.6465	3.04815e-10	4.93584e-08
TNFRSF12A	-1.1952	6.59235	39.6235	3.08432e-10	4.97359e-08
LFNG	1.47139	5.42556	39.4928	3.29766e-10	5.29555e-08
AURKB	1.21547	6.42981	39.2821	3.67342e-10	5.87459e-08
RNY1	4.10608	2.57206	39.2735	3.68967e-10	5.8763e-08
IER3	0.943023	9.31189	39.1952	3.84052e-10	6.09148e-08
OR2L2	-8.7942	2.23146	39.1764	3.87772e-10	6.10523e-08
ONECUT3	-1.70929	4.77744	39.1749	3.88074e-10	6.10523e-08
PRAL	-2.54796	3.66117	39.1446	3.94125e-10	6.17532e-08
FAM3C2P	2.10164	4.10321	38.8445	4.59607e-10	7.15632e-08
VAT1	1.13737	6.97269	38.841	4.60433e-10	7.15632e-08
LINC01962	1.86296	4.45448	38.5304	5.3985e-10	8.3571e-08
NT5E	-1.88851	4.42019	38.4768	5.54887e-10	8.55435e-08
HPGD	-3.42282	3.01017	38.4693	5.57013e-10	8.55435e-08
RPLP0P2	1.04475	7.73725	38.347	5.93026e-10	9.07142e-08
DPF3	-3.32464	3.11274	38.2166	6.34024e-10	9.66038e-08
CMPK2	-5.88691	2.06491	38.1428	6.5845e-10	9.9932e-08
AREG	-0.994702	8.34262	38.1184	6.6674e-10	1.00795e-07
USP18	-2.47412	3.66931	37.9575	7.24038e-10	1.09031e-07
CLU	-1.08147	7.36283	37.7695	7.97283e-10	1.19595e-07
LIMCH1	1.11811	6.952	37.6021	8.68702e-10	1.29806e-07
STEAP2	-1.39146	5.57722	37.5428	8.95515e-10	1.33297e-07
VNN2	-3.34857	3.01313	37.522	9.05116e-10	1.3421e-07
RANGAP1	1.05934	7.47417	37.37	9.78452e-10	1.44531e-07
HMGB1P5	0.926699	9.19212	37.2818	1.02373e-09	1.50644e-07
CTTN	-1.0545	7.5041	37.2005	1.06731e-09	1.56462e-07
PALLD	2.00089	4.21042	37.146	1.09755e-09	1.60288e-07
ST13	0.950006	8.80057	37.1249	1.10951e-09	1.60826e-07
TLN2	1.87229	4.43348	37.1248	1.10954e-09	1.60826e-07
PRDX3	-1.57845	4.98167	37.001	1.18226e-09	1.70726e-07
RNF128	-2.14607	3.99785	36.889	1.25216e-09	1.80149e-07
ZMYND8	-1.23974	6.10381	36.83	1.29064e-09	1.84996e-07
PPIA	0.793641	11.4931	36.7898	1.31751e-09	1.88152e-07
RPS9	0.962075	8.54613	36.7686	1.33189e-09	1.89505e-07
ABCC3	-2.34072	3.7421	36.7234	1.36314e-09	1.93241e-07
CDK14	1.44561	5.31463	36.6987	1.38053e-09	1.94993e-07
SPRR3	-7.32334	1.87217	36.5995	1.45257e-09	2.04422e-07
SCARNA18	3.20854	2.99809	36.5373	1.49967e-09	2.10286e-07
EHMT2	1.29502	5.82904	36.4203	1.59242e-09	2.22485e-07
XBP1	-1.24105	6.03142	36.3753	1.62965e-09	2.26356e-07
NDUFB3	-1.71777	4.62186	36.3727	1.63183e-09	2.26356e-07
ALDOA	0.954818	8.58832	36.3627	1.64022e-09	2.26707e-07
EIF2AK2	-1.0433	7.48644	36.3376	1.66141e-09	2.2882e-07
SPINK5	-4.35338	2.4557	36.2723	1.71803e-09	2.35778e-07
FLNA	0.955427	8.54323	36.2134	1.77074e-09	2.42153e-07
RPS15	0.891252	9.53588	36.0834	1.89287e-09	2.57944e-07
RNF181	1.13478	6.59034	35.9307	2.04722e-09	2.77998e-07
MYRF	-1.45303	5.25492	35.8771	2.10427e-09	2.84745e-07
ZFP36L2	-1.67451	4.66315	35.7973	2.19227e-09	2.9562e-07
SLC35B2	-1.70854	4.61967	35.78	2.21175e-09	2.97211e-07
RBMX	0.922719	8.93452	35.7383	2.25965e-09	3.02597e-07
NIBAN1	-2.25248	3.83127	35.5995	2.42647e-09	3.23817e-07
ATP2B4	-3.4266	2.89657	35.3318	2.78397e-09	3.70249e-07
COLGALT2	-4.24623	2.47841	35.312	2.81237e-09	3.72746e-07
PSMB8	-1.51055	5.06866	35.2339	2.92744e-09	3.86672e-07
GCNT3	-2.03486	4.06591	35.2228	2.94411e-09	3.87551e-07
RPLP1	0.766049	11.6935	35.1724	3.0214e-09	3.96377e-07
LINC01123	-9.49259	1.71687	35.0388	3.2359e-09	4.23083e-07
RDH10	-2.28905	3.77503	35.0103	3.28359e-09	4.27873e-07
B4GALT4	-2.20438	3.84567	34.9984	3.30368e-09	4.29046e-07
EPS8L1	-2.01916	4.07395	34.9647	3.36132e-09	4.35072e-07
MTHFD2	-1.13348	6.50675	34.9063	3.46373e-09	4.46833e-07
EPSTI1	-3.2927	2.90197	34.7389	3.77464e-09	4.85324e-07
PPP2R5D	2.20963	3.82088	34.6406	3.97016e-09	5.08772e-07
GJC1	1.14018	6.43129	34.5357	4.18999e-09	5.35171e-07
PPFIBP2	-1.80924	4.37943	34.5114	4.24264e-09	5.40005e-07
SNHG16	0.977383	7.86941	34.5054	4.25574e-09	5.40005e-07
SOCS3	-1.77375	4.43594	34.4133	4.46179e-09	5.64299e-07
SBF1	1.17457	6.23001	34.3679	4.56701e-09	5.75726e-07
ARHGAP23	-1.03808	7.21708	34.1566	5.09092e-09	6.39687e-07
CLDN3	0.961477	8.02698	34.1326	5.15412e-09	6.45532e-07
PRRG3	-0.928501	8.53074	34.0658	5.334e-09	6.65907e-07
CSTB	-0.998306	7.58771	34.0554	5.36253e-09	6.67316e-07
AK4	1.21196	5.95918	33.9579	5.63811e-09	6.97479e-07
CDH1	-1.03216	7.24185	33.9569	5.64097e-09	6.97479e-07
MBP	-0.915958	8.67815	33.9434	5.68028e-09	7.00104e-07
NCSTN	-2.32664	3.63908	33.9061	5.79015e-09	7.1138e-07
HOXB5	-1.2476	5.82849	33.8622	5.92242e-09	7.2318e-07
TOP2A	0.709686	12.634	33.8618	5.92357e-09	7.2318e-07
SNORD3A	1.47391	5.04453	33.7419	6.3002e-09	7.66743e-07
SDCBP2	-2.52188	3.45018	33.7331	6.32869e-09	7.67795e-07
HK2	-1.59675	4.713	33.3816	7.58187e-09	9.16956e-07
PRR15L	-1.46728	5.07968	33.2898	7.94839e-09	9.58289e-07
TOMM6	-3.37591	2.83345	33.2798	7.98919e-09	9.60216e-07
PCYOX1	1.05841	6.90093	33.2711	8.02523e-09	9.61561e-07
RPL10	0.915614	8.51227	33.209	8.28563e-09	9.89698e-07
SOX4	0.820226	10.1321	33.0035	9.20892e-09	1.0966e-06
TFCP2L1	1.142	6.23192	32.9231	9.59787e-09	1.13941e-06
SMS	0.893871	8.77801	32.8294	1.0072e-08	1.19203e-06
PLOD2	1.11044	6.43967	32.7579	1.04488e-08	1.23287e-06
HKDC1	-1.14413	6.22886	32.7411	1.05399e-08	1.23984e-06
ISG20	-1.82674	4.25279	32.6657	1.09567e-08	1.28495e-06
SF3B4	-1.21556	5.87061	32.6528	1.10295e-08	1.28958e-06
GOLM1	-1.05229	6.84646	32.5201	1.18086e-08	1.37652e-06
PSMD3	0.7502	11.3825	32.4508	1.22372e-08	1.4222e-06
MTCH1	0.919176	8.28132	32.3509	1.2883e-08	1.49277e-06
PRSS23	1.20923	5.85219	32.2921	1.32787e-08	1.53402e-06
DFFA	0.936182	8.00129	32.2547	1.3537e-08	1.55922e-06
GDE1	1.03396	6.9627	32.1533	1.42621e-08	1.63786e-06
RSPH10B2	-1.7103	4.44685	32.1465	1.43121e-08	1.63874e-06
BEX5	1.39186	5.29416	32.1292	1.444e-08	1.6485e-06
SELENOT	-1.04693	6.83889	32.1198	1.45096e-08	1.65157e-06
NOP10	-1.2178	5.80028	31.9275	1.60195e-08	1.8181e-06
HSP90AA1	0.689899	12.5988	31.8769	1.64423e-08	1.86062e-06
B3GNT3	-1.31246	5.42101	31.8466	1.67007e-08	1.88435e-06
H2AC13	1.09546	6.38943	31.6689	1.8301e-08	2.05892e-06
CCPG1	-1.05308	6.70078	31.6532	1.84492e-08	2.06958e-06
UBA52	0.87254	8.85376	31.6314	1.86578e-08	2.08692e-06
PRICKLE1	2.5665	3.29573	31.501	1.99535e-08	2.22542e-06
SDCBP	-1.11585	6.25743	31.3198	2.19042e-08	2.43596e-06
SERPINB2	-2.02605	3.97279	31.2864	2.2285e-08	2.47121e-06
OST4	-1.31187	5.39049	31.2595	2.2596e-08	2.49854e-06
CALM2P2	4.10183	2.29911	31.0856	2.47131e-08	2.72485e-06
MUC20	-1.6595	4.4744	31.0012	2.5811e-08	2.83782e-06
MAML2	1.29041	5.43396	30.9751	2.61603e-08	2.86808e-06
OCIAD1	-0.997625	7.12868	30.9502	2.64982e-08	2.89691e-06
CCN1	-0.998844	7.15442	30.8886	2.73524e-08	2.98188e-06
GCC1	0.989885	7.15984	30.7695	2.90835e-08	3.16169e-06
MIF-AS1	0.891307	8.34631	30.7119	2.99596e-08	3.2478e-06
GRINA	0.985813	7.19461	30.688	3.03308e-08	3.27886e-06
PPP1R15A	-1.0661	6.47174	30.6637	3.07136e-08	3.31099e-06
CYP24A1	1.24989	5.53223	30.5871	3.19509e-08	3.43449e-06
TIMP1	-1.19009	5.80529	30.5819	3.20366e-08	3.43449e-06
HELZ2	-1.11745	6.16714	30.4925	3.35466e-08	3.58643e-06
RPS14	0.755007	10.7848	30.4682	3.39698e-08	3.62167e-06
TFPI	-1.03686	6.61337	30.3269	3.65357e-08	3.88453e-06
EEF1G	0.824275	9.36319	30.2664	3.76923e-08	3.99652e-06
STIM1	1.1523	5.92583	30.243	3.81514e-08	4.03415e-06
FTH1	0.743865	10.922	30.0958	4.11597e-08	4.34038e-06
METAP2	0.856057	8.75912	30.0562	4.20078e-08	4.41778e-06
ZNF608	1.79561	4.14454	30.0095	4.30313e-08	4.51316e-06
SOX6	-1.78989	4.19287	29.9877	4.35175e-08	4.55181e-06
RPL36A	0.764927	10.4478	29.9573	4.42058e-08	4.61135e-06
MTUS1	1.15566	5.89674	29.9147	4.51871e-08	4.70104e-06
FABP5	1.18276	5.77699	29.8822	4.59511e-08	4.7677e-06
NIPSNAP1	0.950051	7.41169	29.8637	4.63922e-08	4.80061e-06
TMED10	-0.959427	7.31804	29.7952	4.80606e-08	4.95998e-06
EPS8L3	-2.21483	3.57137	29.7711	4.86619e-08	5.00868e-06
TPM1	0.786012	9.9734	29.7649	4.88161e-08	5.01122e-06
KLK11	-1.75312	4.24646	29.7253	4.9823e-08	5.10106e-06
COPS7A	-1.80926	4.13913	29.7116	5.0177e-08	5.12374e-06
MRPS36	-1.39554	5.02784	29.7016	5.0437e-08	5.13674e-06
RAPH1	-2.17803	3.60979	29.6567	5.16186e-08	5.24328e-06
ATP1A1	1.08702	6.2094	29.6515	5.17563e-08	5.24351e-06
C12orf54	1.3168	5.243	29.6092	5.28995e-08	5.33963e-06
MCU	-1.10106	6.1436	29.6062	5.2981e-08	5.33963e-06
RANBP1	0.90441	7.86568	29.5756	5.38232e-08	5.41042e-06
UBB	0.865217	8.47695	29.5372	5.49015e-08	5.50451e-06
ADAMTS12	6.29718	1.61468	29.5113	5.5638e-08	5.56394e-06
DUSP1	-1.90551	4.08002	29.4878	5.63183e-08	5.61746e-06
MALL	-1.27812	5.36164	29.3664	5.99569e-08	5.96502e-06
MT-CO3	-0.656165	12.726	29.3117	6.16756e-08	6.12027e-06
IDI1	-1.06272	6.32739	29.3034	6.19389e-08	6.12108e-06
NMNAT3	-1.06594	6.36674	29.3015	6.2e-08	6.12108e-06
RPL28	0.818918	9.19983	29.2492	6.36971e-08	6.27263e-06
MELTF	1.4188	4.90357	29.159	6.67312e-08	6.55473e-06
LARP4B	-1.08373	6.18304	29.1021	6.87207e-08	6.73306e-06
MAP3K1	1.09975	6.05612	29.0962	6.89299e-08	6.7365e-06
ZNF706	-1.47687	4.73789	29.0627	7.0131e-08	6.83663e-06
VKORC1	0.992176	6.8411	29.0453	7.07624e-08	6.88085e-06
COX17	-1.08824	6.14295	29.0075	7.21568e-08	6.99885e-06
ITGB5	-0.9808	6.93502	28.8978	7.63639e-08	7.3884e-06
CDH2	1.73	4.21468	28.8885	7.67295e-08	7.40526e-06
FST	-2.14817	3.60047	28.8555	7.80477e-08	7.51374e-06
EGR1	-0.933987	7.48231	28.8308	7.90516e-08	7.5915e-06
GFUS	0.967419	7.03378	28.7156	8.38957e-08	8.03675e-06
ADAR	-0.997328	6.73856	28.6762	8.56187e-08	8.18155e-06
ADAP1	-1.13846	5.85293	28.5832	8.9831e-08	8.56293e-06
FAM43A	-2.19328	3.51079	28.4545	9.60032e-08	9.1288e-06
SORD	0.95666	7.09201	28.4054	9.84675e-08	9.34018e-06
SLC39A7	1.02873	6.46012	28.4001	9.87374e-08	9.34287e-06
TRIM14	-1.10579	5.97001	28.3647	1.00561e-07	9.47212e-06
GPI	0.879448	7.96725	28.3641	1.00593e-07	9.47212e-06
ACSL5	-1.92416	3.89133	28.2113	1.08854e-07	1.02251e-05
PAM	1.33355	5.07215	28.1937	1.09847e-07	1.02934e-05
LAMP2	0.878392	7.91708	28.1215	1.14024e-07	1.06591e-05
UBD	-1.24545	5.37016	28.0556	1.17972e-07	1.10015e-05
CEBPG	-1.46482	4.68678	27.9668	1.23512e-07	1.14905e-05
VGLL1	-1.02685	6.39542	27.8744	1.29553e-07	1.20235e-05
OASL	-3.23861	2.68649	27.821	1.33177e-07	1.23149e-05
NFE2L3	0.97643	6.77005	27.8188	1.33329e-07	1.23149e-05
RPS5	0.772411	9.70076	27.7859	1.35616e-07	1.24964e-05
MXRA7	1.21655	5.45396	27.7555	1.37765e-07	1.26512e-05
EIF4A3	-1.06056	6.1779	27.7529	1.3795e-07	1.26512e-05
PIK3CB	-1.37741	4.93882	27.6982	1.41901e-07	1.29827e-05
FXR1	0.810894	8.92426	27.6522	1.45313e-07	1.32636e-05
ZBTB7A	-0.899469	7.57083	27.5734	1.51358e-07	1.37829e-05
CALU	0.855816	8.14558	27.5646	1.52049e-07	1.38132e-05
SDHC	-1.06044	6.13461	27.546	1.53516e-07	1.39139e-05
RSAD2	-2.64888	3.09918	27.4911	1.57933e-07	1.42808e-05
NES	2.41464	3.25089	27.4018	1.65398e-07	1.49159e-05
SLC1A1	-2.18447	3.50922	27.398	1.65728e-07	1.49159e-05
C19orf33	-1.04724	6.20462	27.326	1.72012e-07	1.54456e-05
EREG	-0.784528	9.31159	27.2668	1.77358e-07	1.58887e-05
HNRNPA3P6	1.30341	5.11963	27.2533	1.786e-07	1.5963e-05
SMIM14	0.94495	7.02779	27.2315	1.80631e-07	1.61074e-05
TRIO	1.04955	6.16834	27.1766	1.85831e-07	1.6533e-05
GPS2	0.978153	6.66242	27.1714	1.8633e-07	1.65393e-05
NEDD9	1.10761	5.86195	27.1587	1.87555e-07	1.661e-05
RPL27A	0.699145	11.0566	27.0848	1.94865e-07	1.72179e-05
MYL12B	-0.842716	8.24064	27.0726	1.96094e-07	1.72871e-05
BEX1	2.0809	3.60022	27.0655	1.96819e-07	1.73115e-05
CACNG6	-0.849706	8.07886	26.9749	2.0626e-07	1.81009e-05
NCL	0.731108	10.3198	26.9421	2.09793e-07	1.83692e-05
PPP1CA	-1.18238	5.53616	26.9329	2.10788e-07	1.84147e-05
SH3RF2	-1.9445	3.82391	26.8665	2.18165e-07	1.89869e-05
RTP4	-4.78302	1.91715	26.8651	2.18319e-07	1.89869e-05
SNHG7	-1.97609	3.73732	26.8565	2.19288e-07	1.90284e-05
PRXL2B	-1.278	5.16769	26.7126	2.36248e-07	2.04542e-05
NHS	-1.2991	5.08383	26.6416	2.45089e-07	2.11723e-05
CBX1	0.861801	7.81488	26.6321	2.46297e-07	2.12293e-05
TPI1	0.824764	8.39816	26.56	2.55664e-07	2.19877e-05
EEPD1	-1.54198	4.46268	26.5008	2.63612e-07	2.2621e-05
AAMDC	1.37108	4.88827	26.4368	2.72486e-07	2.33307e-05
REEP4	1.05096	6.0585	26.428	2.73738e-07	2.33861e-05
RPP21	0.946877	6.79753	26.3342	2.87356e-07	2.44955e-05
SLC19A1	1.24537	5.20531	26.2461	3.00764e-07	2.55821e-05
RN7SL1	1.10223	5.76852	26.1601	3.14458e-07	2.66883e-05
QKI	1.03227	6.11831	26.1187	3.21275e-07	2.72071e-05
STMN1	0.800461	8.67377	26.0371	3.35149e-07	2.83201e-05
VNN1	-7.42376	1.31695	26.0213	3.37895e-07	2.84899e-05
UBE2T	-1.21752	5.30741	26.0093	3.40002e-07	2.86053e-05
NUS1P1	10.149	0.935114	25.9858	3.44173e-07	2.88933e-05
TPT1	0.697888	10.7305	25.8951	3.6073e-07	3.02178e-05
C2CD4B	2.49609	3.08811	25.8665	3.66105e-07	3.06018e-05
PHACTR3	-1.88896	3.80411	25.8356	3.72009e-07	3.10283e-05
PADI1	-1.82874	3.87757	25.7973	3.7946e-07	3.15817e-05
IRF9	-2.02427	3.61964	25.7662	3.8564e-07	3.20271e-05
TSPAN1	-1.77866	3.95672	25.6261	4.14671e-07	3.43644e-05
PTGES	1.41762	4.66591	25.6131	4.17472e-07	3.45226e-05
SERBP1	0.757786	9.35699	25.6041	4.19422e-07	3.46099e-05
SNORA81	0.903902	7.11247	25.5919	4.22075e-07	3.47547e-05
H2AC14	1.10841	5.67694	25.4534	4.53492e-07	3.72624e-05
UXS1	0.868222	7.50398	25.416	4.62362e-07	3.79107e-05
EIF3D	0.816109	8.21884	25.3982	4.66641e-07	3.81807e-05
FAM174B	-1.77307	3.97078	25.3908	4.68436e-07	3.82467e-05
FOSB	-1.60413	4.43185	25.2962	4.91981e-07	4.00845e-05
LGALS1	0.999083	6.21546	25.2883	4.94014e-07	4.01656e-05
TMEM230	-1.16887	5.41935	25.2459	5.04982e-07	4.09713e-05
AURKA	0.888979	7.21521	25.2197	5.11906e-07	4.14462e-05
TAGLN2	0.752262	9.33102	25.1351	5.34834e-07	4.32121e-05
PLP2	-0.957799	6.50034	25.1092	5.42074e-07	4.37058e-05
RN7SL2	1.41286	4.60623	25.0655	5.54504e-07	4.4579e-05
CAVIN3	1.33959	4.77839	25.063	5.55207e-07	4.4579e-05
RAB13	0.970295	6.40238	25.0145	5.69356e-07	4.56204e-05
SH3BGRL2	-1.01357	6.11686	24.9898	5.76712e-07	4.61143e-05
MIA2	-0.996738	6.21741	24.9686	5.83071e-07	4.65267e-05
TRIB3	-1.26176	5.03123	24.8834	6.09416e-07	4.85288e-05
LINC01322	-1.29552	4.96787	24.8722	6.12967e-07	4.87114e-05
MT-TE	1.06345	5.86273	24.8627	6.16015e-07	4.88532e-05
IFIT5	-2.05089	3.53367	24.8554	6.18351e-07	4.89383e-05
MYH14	-0.903234	6.9813	24.8061	6.34342e-07	5.01014e-05
PDLIM7	1.04198	5.94077	24.7412	6.56086e-07	5.17132e-05
GRB7	0.672639	10.9431	24.7313	6.59463e-07	5.18738e-05
PTPRU	1.43028	4.54866	24.6994	6.7046e-07	5.26318e-05
LMO7	-1.05118	5.87059	24.6878	6.74515e-07	5.28429e-05
TRIM28	0.877162	7.23505	24.6311	6.94659e-07	5.43111e-05
KHSRP	0.7489	9.22725	24.6001	7.05921e-07	5.50683e-05
DYNLL2	0.980573	6.2947	24.594	7.08144e-07	5.50683e-05
MMS19	1.1606	5.36647	24.5927	7.08613e-07	5.50683e-05
AP1S2	0.907895	6.85121	24.4959	7.45123e-07	5.77896e-05
ARPC4	0.86536	7.34321	24.4815	7.50707e-07	5.81062e-05
EIF3L	0.83822	7.65714	24.4635	7.57755e-07	5.85346e-05
MCRIP1	0.982776	6.29572	24.4507	7.62825e-07	5.8809e-05
NOP56	0.865178	7.34379	24.4407	7.66787e-07	5.89969e-05
PLD1	1.3557	4.71499	24.436	7.68668e-07	5.90243e-05
OAZ2	1.01059	6.03512	24.3075	8.21665e-07	6.29688e-05
BTG1	0.761423	8.8905	24.2949	8.27068e-07	6.32576e-05
SNX5	1.05543	5.81255	24.291	8.28753e-07	6.32615e-05
NKX3-1	3.10641	2.58232	24.2829	8.32225e-07	6.34015e-05
CSNK1E	0.880475	7.10926	24.2544	8.44653e-07	6.42219e-05
RPS18	0.67653	10.6957	24.2421	8.50044e-07	6.44157e-05
PSMD2	0.777752	8.57775	24.241	8.50531e-07	6.44157e-05
REPS2	1.39423	4.6036	24.2187	8.60435e-07	6.50384e-05
CXCL5	0.677942	10.6295	24.1381	8.97217e-07	6.76865e-05
SOX9	0.767714	8.71418	24.1179	9.06684e-07	6.82676e-05
SLC2A12	1.59809	4.14018	24.1111	9.0987e-07	6.83745e-05
MAF1	0.880904	7.08493	24.0953	9.17379e-07	6.88052e-05
RPS27L	0.790862	8.27347	24.0321	9.47969e-07	7.0962e-05
MYO3B	-1.86654	3.74213	24.0063	9.60771e-07	7.17815e-05
LMCD1	1.58608	4.16033	23.9878	9.70037e-07	7.23341e-05
BNIP3	1.88187	3.76807	23.8995	1.01556e-06	7.55827e-05
RPS3A	0.705829	9.90354	23.85	1.042e-06	7.73198e-05
PRR5L	-6.83105	1.40759	23.8484	1.04289e-06	7.73198e-05
NRBP1	1.03439	5.85896	23.8092	1.06431e-06	7.87568e-05
CDHR5	-9.49319	1.07059	23.8036	1.06746e-06	7.88389e-05
HCFC1R1	0.885661	7.01064	23.7325	1.10762e-06	8.16493e-05
CAMLG	0.927895	6.52264	23.7073	1.12219e-06	8.25666e-05
PLBD1	-1.08169	5.63264	23.7002	1.12632e-06	8.2713e-05
CHRAC1	-1.04575	5.79506	23.6874	1.13385e-06	8.31083e-05
CD37	2.8551	2.68791	23.604	1.18407e-06	8.66254e-05
RXRB	1.12814	5.39764	23.5452	1.22081e-06	8.91447e-05
TMEM41B	-1.25308	4.96646	23.5125	1.24172e-06	9.05005e-05
GALNT6	0.939858	6.41299	23.5087	1.24417e-06	9.05086e-05
RAB3D	-2.71825	2.82193	23.4838	1.26041e-06	9.15177e-05
CEP55	0.848332	7.31711	23.4592	1.27661e-06	9.25205e-05
KALRN	-3.04507	2.59921	23.4441	1.28666e-06	9.30752e-05
CALD1	1.34196	4.71392	23.4119	1.30836e-06	9.44677e-05
BCYRN1	0.73763	9.05269	23.331	1.36457e-06	9.83429e-05
CCNH	-1.11974	5.41688	23.2589	1.41669e-06	0.000101909
NDUFA1	-0.919125	6.51694	23.2274	1.44007e-06	0.000103399
GRN	0.80429	7.82225	23.2176	1.44744e-06	0.000103736
NT5C3A	-1.00737	5.91549	23.1198	1.52298e-06	0.000108751
NAP1L1	0.713484	9.49051	23.1197	1.52303e-06	0.000108751
ECHDC2	-1.75804	3.89281	23.1114	1.52966e-06	0.000109023
RPL35	0.744338	8.84889	23.0999	1.53881e-06	0.000109473
HNF4A	-2.13632	3.33907	23.0712	1.56194e-06	0.000110854
PRMT1	0.795727	7.8916	23.0687	1.56395e-06	0.000110854
NELFE	0.865992	7.008	23.0112	1.6115e-06	0.000114016
MALAT1	-0.557995	13.375	22.9661	1.64968e-06	0.000116504
H2AZ2	0.708391	9.54416	22.9436	1.66915e-06	0.000117665
PCBP2	0.801686	7.77912	22.9343	1.67719e-06	0.000118016
RBM47	-0.87581	6.86773	22.8242	1.77613e-06	0.000124751
MBNL3	-1.39158	4.52313	22.8165	1.78319e-06	0.00012502
CYSLTR1	-1.94495	3.61621	22.8042	1.79468e-06	0.000125456
RTN3	0.817247	7.55856	22.8029	1.79589e-06	0.000125456
PRNP	-1.59082	4.10506	22.7518	1.84425e-06	0.000128602
ANKS4B	-2.56796	2.92198	22.7288	1.86646e-06	0.000129917
ERGIC2	-1.04133	5.70519	22.7121	1.88272e-06	0.000130814
BAIAP3	0.940228	6.27508	22.6886	1.90592e-06	0.000132189
ZYG11A	2.56835	2.99245	22.6635	1.93096e-06	0.000133685
HMMR	0.877677	6.76817	22.6041	1.99165e-06	0.000137641
SCP2	-1.10864	5.38816	22.5638	2.03387e-06	0.000140308
ANP32A	-0.87362	6.81713	22.5307	2.06919e-06	0.000142369
CDK6	0.894928	6.57555	22.5289	2.07111e-06	0.000142369
SNHG25	1.22962	4.92572	22.5214	2.07922e-06	0.000142674
RPLP0	0.643633	10.891	22.5111	2.09035e-06	0.000143184
HSPH1	0.746227	8.61993	22.4741	2.13102e-06	0.000145711
CABIN1	1.02334	5.78014	22.4669	2.13903e-06	0.000146001
ITGA2	-0.891694	6.62172	22.4627	2.14375e-06	0.000146066
LPCAT2	1.98054	3.45996	22.4466	2.16171e-06	0.000147031
VPS36	-1.11438	5.35429	22.4265	2.1845e-06	0.00014832
TXN	-0.965245	6.04167	22.391	2.22531e-06	0.000150826
SLC35F6	-1.13072	5.29576	22.3667	2.25356e-06	0.000152474
TSPAN3	-0.815242	7.50302	22.34	2.28518e-06	0.000154343
ADAM15	0.944283	6.19797	22.3247	2.30345e-06	0.000155307
CCDC68	-1.33659	4.62812	22.3136	2.31675e-06	0.000155932
ATMIN	0.877086	6.7238	22.2958	2.33838e-06	0.000157114
GBP3	-1.18274	5.08697	22.2562	2.38709e-06	0.000160109
SMAD3	-0.932371	6.27568	22.2125	2.442e-06	0.000163509
EML4	-0.881704	6.67156	22.1974	2.46123e-06	0.000164511
C1QBP	-1.30477	4.6765	22.1898	2.47105e-06	0.000164883
LAMA4	1.01481	5.7647	22.1695	2.49732e-06	0.000166349
SAR1B	-1.15429	5.20387	22.1287	2.551e-06	0.000169633
LIPA	-1.12811	5.27799	22.118	2.56525e-06	0.000170288
TIMM50	0.862593	6.87026	22.1141	2.57047e-06	0.000170342
EFR3B	4.96239	2.04432	22.0952	2.59592e-06	0.000171734
PMEPA1	0.634344	10.9632	22.0693	2.63117e-06	0.000173574
SMOX	1.92687	3.49698	22.0681	2.6327e-06	0.000173574
PRPF6	0.777138	7.90334	22.0423	2.66831e-06	0.000175623
GCAT	1.44339	4.34342	21.9924	2.73869e-06	0.000179949
ANXA1	0.839888	7.078	21.9846	2.74977e-06	0.000180371
RUNX1	1.1267	5.25353	21.9655	2.77736e-06	0.000181872
MUC13	-5.92257	1.38244	21.954	2.79398e-06	0.000182652
DOC2A	1.13719	5.21625	21.9497	2.80032e-06	0.000182757
TMPRSS4	-1.16533	5.105	21.923	2.83942e-06	0.000184998
SLC9A3R1	-0.97889	5.93467	21.9028	2.86957e-06	0.000186648
SLC28A3	-4.11249	1.93459	21.8962	2.87946e-06	0.000186976
AHR	-0.880065	6.61437	21.8914	2.88658e-06	0.000187125
RPSA	0.726113	8.79816	21.8554	2.94134e-06	0.000190356
UGT1A10	1.38928	4.47036	21.8249	2.98841e-06	0.000193079
SET	0.654882	10.3525	21.7571	3.09593e-06	0.000199692
PTPN3	-1.53939	4.10755	21.6957	3.19663e-06	0.000205845
LINC00662	-1.08496	5.41424	21.6488	3.27566e-06	0.000210584
CFDP1	0.852428	6.86398	21.6444	3.28318e-06	0.000210717
HSH2D	-2.36271	3.04952	21.6368	3.29619e-06	0.000210863
CD82	-1.22163	4.95931	21.6367	3.29635e-06	0.000210863
VWA1	1.04311	5.56675	21.5381	3.47032e-06	0.000221625
NBPF15	-1.2346	4.85336	21.5232	3.4974e-06	0.000222986
PLS1	-0.824833	7.16383	21.5023	3.53565e-06	0.000225055
UPK3B	-1.56255	4.04433	21.4609	3.61283e-06	0.00022959
IL20RA	-4.19362	1.84635	21.4568	3.62053e-06	0.000229702
PRR11	0.741419	8.35505	21.4042	3.72131e-06	0.000235709
NACA4P	0.782393	7.66448	21.3726	3.78304e-06	0.000239083
MYO1D	-1.11489	5.27357	21.3707	3.78693e-06	0.000239083
FHOD3	9.96247	0.672503	21.3469	3.83406e-06	0.000241664
CCNY	-0.999672	5.7645	21.3434	3.84126e-06	0.000241724
RPS20	0.668301	9.87215	21.3152	3.89813e-06	0.000244905
WARS1	-1.07107	5.42838	21.2837	3.96267e-06	0.000248557
ZMAT2	0.751196	8.13883	21.2658	3.99978e-06	0.000250478
KDM1B	1.98217	3.4199	21.2249	4.08617e-06	0.000255474
CAVIN1	1.08632	5.37023	21.1961	4.14785e-06	0.000258913
SPINK1	-1.57532	4.01624	21.1855	4.17103e-06	0.00025994
CDCA7L	0.929679	6.11121	21.1714	4.20181e-06	0.000261438
CREB5	-1.2537	4.7927	21.1632	4.21966e-06	0.000262127
PLK1	0.836864	6.91373	21.1352	4.28196e-06	0.000265571
CTNNBL1	0.908018	6.26227	21.1078	4.34348e-06	0.000268955
STT3B	0.846889	6.79443	21.0718	4.42599e-06	0.000273627
KRT14	5.17478	1.43373	21.0481	4.48103e-06	0.000276588
ERBB3	-0.887155	6.40084	20.938	4.74602e-06	0.000292477
FAR1	-0.990116	5.75915	20.912	4.81073e-06	0.000295994
LEMD2	0.943906	5.96906	20.8785	4.89584e-06	0.000300752
GNB2	-1.56374	4.0085	20.8652	4.92995e-06	0.000302368
PPP1R18	1.10064	5.22939	20.8407	4.99324e-06	0.000305765
PATL1	-1.09274	5.27079	20.8037	5.09063e-06	0.000311236
PCDHA5	-9.227	0.937727	20.7817	5.14953e-06	0.000314341
ETV1	-1.63043	3.89906	20.7771	5.16193e-06	0.000314601
NASP	0.776304	7.60976	20.7718	5.17607e-06	0.000314967
THSD4	-1.34855	4.4834	20.7508	5.23331e-06	0.000317703
FAM166A	0.804447	7.23784	20.7493	5.23744e-06	0.000317703
FUT8	0.884334	6.37338	20.7265	5.29999e-06	0.000320993
IL12RB1	-8.00655	1.47678	20.7115	5.34169e-06	0.000323014
GNAS	-0.688578	9.17349	20.6698	5.45943e-06	0.000329619
FAM131A	-2.07262	3.2782	20.6503	5.51516e-06	0.000332465
DERA	-1.23565	4.72824	20.592	5.6858e-06	0.000342218
CYP1B1	0.997878	5.66328	20.5473	5.81996e-06	0.000349749
MFSD1	-1.04949	5.4305	20.5353	5.85669e-06	0.000351411
PRMT2	0.863828	6.50928	20.5224	5.89627e-06	0.000353238
STC2	-1.08978	5.25185	20.4811	6.02484e-06	0.000360382
CCDC71L	-1.57352	3.96513	20.4428	6.14666e-06	0.000367102
COX6C	-0.798327	7.22909	20.414	6.23969e-06	0.000372084
C1orf56	-1.08008	5.27987	20.3763	6.36406e-06	0.000378916
TRAPPC2L	0.797763	7.22199	20.3417	6.48003e-06	0.000385228
PLAAT3	0.671219	9.43423	20.3381	6.49232e-06	0.000385367
RASSF3	-1.08318	5.2557	20.3199	6.55445e-06	0.000388459
H1-2	0.691111	8.97357	20.2951	6.63969e-06	0.000392909
TFPI2	-0.747449	7.90138	20.2761	6.70591e-06	0.000396222
MT-TA	0.997547	5.68681	20.2731	6.7165e-06	0.000396243
CDC20	0.999782	5.60172	20.1964	6.99131e-06	0.000411828
COBL	-0.892818	6.23285	20.1845	7.03498e-06	0.00041377
CACNA1D	-1.32118	4.50677	20.1426	7.1909e-06	0.000422299
VWA2	-3.12334	2.37571	20.1178	7.28469e-06	0.000427158
EPHB2	1.0854	5.22598	20.1061	7.32928e-06	0.000429123
MGAT3	-2.28598	2.99677	20.0888	7.39586e-06	0.000432367
TNIP1	0.820795	6.85234	20.0812	7.42514e-06	0.000433424
TRIM31	-1.11234	5.1312	20.0704	7.46743e-06	0.000435236
CLINT1	-0.757927	7.65705	20.0112	7.702e-06	0.000448233
BHLHE41	-1.5949	3.88667	19.9676	7.87982e-06	0.000457893
LMF2	1.0285	5.44701	19.9621	7.90238e-06	0.000458515
SCIN	1.18203	4.8413	19.9582	7.91878e-06	0.000458779
ACTB	0.580257	11.5619	19.9533	7.93906e-06	0.000459267
SAP30	1.43645	4.18616	19.9367	8.00806e-06	0.000462379
GLIPR1	-1.49985	4.08018	19.9346	8.01676e-06	0.000462379
CCNF	1.01106	5.51525	19.871	8.28818e-06	0.00047636
H2AC19	-6.75323	2.41902	19.871	8.28824e-06	0.00047636
LEPR	2.05318	3.22509	19.8692	8.29608e-06	0.00047636
RHOBTB2	-1.81887	3.5387	19.8397	8.42509e-06	0.000483051
IBTK	-0.829765	6.67943	19.8072	8.56924e-06	0.000490589
PNP	-1.61954	3.83569	19.7811	8.68701e-06	0.000496597
SYK	-1.7	3.70352	19.6869	9.12621e-06	0.000520935
DYNC1LI1	1.09025	5.15666	19.6806	9.15625e-06	0.000521879
MFSD3	0.985398	5.6078	19.5883	9.60937e-06	0.0005469
RPL37P6	0.940055	5.81107	19.4634	1.02585e-05	0.000582287
MITF	-1.05853	5.26059	19.4629	1.02612e-05	0.000582287
CD44	-0.729118	7.89582	19.3998	1.06057e-05	0.000600162
MRFAP1L1	0.768913	7.34583	19.3996	1.06072e-05	0.000600162
WBP2	-0.878382	6.1967	19.3636	1.08086e-05	0.000610665
NBDY	-0.997193	5.53866	19.3432	1.09252e-05	0.000616348
GABARAPL1	0.996533	5.53484	19.3359	1.09665e-05	0.000617779
LAMP3	-2.4318	2.85065	19.3109	1.11112e-05	0.000625019
SNORA4	9.39306	0.675547	19.2784	1.13022e-05	0.000634843
GPX2	-1.15996	4.85542	19.2636	1.13898e-05	0.000638834
ATG12	0.824772	6.59911	19.2504	1.1469e-05	0.000642347
ATOX1	0.812156	6.74782	19.2356	1.15584e-05	0.000646417
IGF1R	0.932681	5.83843	19.2278	1.16055e-05	0.000648115
OTUB1	0.873064	6.21046	19.2122	1.1701e-05	0.000652509
NUSAP1	0.783659	7.09898	19.2072	1.17315e-05	0.000653269
AQP5	1.47264	4.04115	19.2004	1.17734e-05	0.00065466
CANX	0.642685	9.66089	19.1936	1.18152e-05	0.00065604
DAPP1	-1.52027	3.97656	19.189	1.18437e-05	0.000656679
KLK6	-0.820903	6.62179	19.1782	1.19109e-05	0.000659461
SOD1	0.722051	7.95019	19.1707	1.19578e-05	0.000661113
INO80B	1.10872	5.0088	19.1167	1.2301e-05	0.000679116
ALDH1A3	0.668087	9.01644	19.0966	1.24315e-05	0.000685344
ENC1	-0.869942	6.24093	19.0938	1.24492e-05	0.000685344
VIL1	-1.70427	3.6549	19.0807	1.25349e-05	0.000689081
H4C8	2.06663	3.29769	19.0515	1.27285e-05	0.000698731
NEB	-1.85338	3.46562	19.0163	1.29655e-05	0.000710736
SLC3A2	-0.763688	7.30026	18.9654	1.33156e-05	0.000728895
COX4I1	0.681456	8.68342	18.9548	1.33898e-05	0.000731919
ABL2	0.796159	6.88465	18.8993	1.37851e-05	0.000752466
HIGD2A	-1.14427	4.86834	18.8735	1.39732e-05	0.000761316
GUCD1	-0.817735	6.59862	18.8716	1.39866e-05	0.000761316
UBE2Q2P2	1.813	3.51198	18.8259	1.43258e-05	0.000778686
MACROH2A2	-1.52991	3.92632	18.7891	1.46048e-05	0.000792735
CRIP2	0.996318	5.44872	18.7848	1.46383e-05	0.00079344
CAPN5	-1.3787	4.24465	18.7717	1.47392e-05	0.000797791
CCNL1	-0.779643	7.06116	18.7653	1.47889e-05	0.000799367
ALDH2	-0.951407	5.70068	18.7606	1.48248e-05	0.000800187
FARP1	0.933051	5.76198	18.7562	1.48596e-05	0.00080095
FOXC1	0.856981	6.24357	18.7381	1.5001e-05	0.000807445
GPRC5B	0.705664	8.08503	18.7006	1.52989e-05	0.000822338
EIF3CL	0.617451	10.0721	18.68	1.54651e-05	0.00083012
AGMO	-3.09095	2.27964	18.6333	1.58488e-05	0.000849533
GNL1	0.949647	5.65658	18.6184	1.59731e-05	0.000855015
TMEM248	-1.08461	5.05817	18.5891	1.62205e-05	0.000867059
PACSIN2	-0.77768	7.00093	18.5541	1.65208e-05	0.000881893
CBLC	-1.6361	3.70369	18.5459	1.65922e-05	0.000884481
TP53	0.985057	5.46581	18.5403	1.66407e-05	0.000885849
CLUHP3	-3.17034	2.27945	18.5261	1.67654e-05	0.00089126
SYNE2	0.647387	9.25894	18.5158	1.68557e-05	0.000893965
SPECC1	0.777095	7.00287	18.5151	1.68625e-05	0.000893965
SNRPF	-0.820631	6.5078	18.5091	1.69157e-05	0.000895559
RBM8A	0.721777	7.74289	18.474	1.72295e-05	0.000910929
LAMC1	0.710216	7.89042	18.428	1.76503e-05	0.000931904
EIF2AK4	1.12521	4.88009	18.4059	1.78567e-05	0.000941513
LPAR5	-8.90598	0.84559	18.3477	1.841e-05	0.00096937
CSRP2	1.86982	3.35976	18.3331	1.85518e-05	0.000975509
PRPF4	0.917051	5.79334	18.3069	1.88088e-05	0.000986767
OS9	0.781635	6.89058	18.3061	1.88169e-05	0.000986767
WDR61	-1.06142	5.11665	18.284	1.90368e-05	0.000996948
ZBED5-AS1	-2.0005	3.21296	18.2748	1.91287e-05	0.0010004
STAT1	-0.758713	7.17963	18.2507	1.93717e-05	0.00101175
STIP1	0.740554	7.40308	18.2143	1.97454e-05	0.00102987
PAK1	-0.833307	6.34022	18.1992	1.99028e-05	0.00103669
MGST2	-1.29362	4.36943	18.1844	2.00584e-05	0.00104311
UNC5A	-4.96492	1.34121	18.1823	2.00801e-05	0.00104311
FARSA	0.892663	5.90031	18.113	2.08247e-05	0.00108034
KRTAP2-3	1.89079	3.36136	18.0742	2.12533e-05	0.0011011
CERCAM	1.10888	4.92445	18.0515	2.15084e-05	0.00111283
RPL15	0.626846	9.51381	17.941	2.27936e-05	0.00117775
CYP4V2	-1.35712	4.23683	17.9318	2.29038e-05	0.00118187
CKB	1.05591	5.07346	17.9278	2.29522e-05	0.00118278
METTL7A	-2.14871	3.01369	17.9233	2.3006e-05	0.00118398
ADAM17	1.1211	4.83883	17.9014	2.32721e-05	0.00119609
FGFR1	1.24075	4.53334	17.8956	2.33443e-05	0.0011982
TAF11	0.887743	5.89567	17.8891	2.34232e-05	0.00119981
DSC2	0.89771	5.83642	17.888	2.34375e-05	0.00119981
PGAP3	-0.669806	8.50515	17.8384	2.40563e-05	0.00122909
RGP1	-1.16842	4.67034	17.837	2.40731e-05	0.00122909
DNAAF4-CCPG1	-9.63419	0.544645	17.8296	2.41673e-05	0.00123228
MBOAT1	-1.14223	4.75409	17.823	2.42509e-05	0.00123491
PSMC1	0.645497	9.00698	17.7963	2.4594e-05	0.00125074
GLUL	0.972371	5.41055	17.7882	2.46989e-05	0.00125443
GFPT1	-0.804562	6.50439	17.7837	2.47573e-05	0.00125574
SRSF1	-0.862178	6.01666	17.7424	2.53008e-05	0.00128163
MYCN	1.60687	3.67056	17.675	2.62128e-05	0.00132557
RECQL4	0.940923	5.59121	17.6733	2.62366e-05	0.00132557
PCF11-AS1	9.26637	0.569032	17.6604	2.64148e-05	0.00133283
COL27A1	-1.74487	3.46133	17.6548	2.64937e-05	0.00133507
SMIM29	0.937971	5.60777	17.6371	2.67408e-05	0.00134577
NCDN	1.15746	4.74777	17.6246	2.6917e-05	0.00135211
MT-ND4	-0.490125	13.3138	17.6232	2.69366e-05	0.00135211
GNAI2	0.75173	7.08443	17.6062	2.71783e-05	0.00136247
ODC1	-0.866026	5.98108	17.5741	2.76418e-05	0.00138392
TCN1	0.839044	6.1409	17.5473	2.80339e-05	0.00140173
AP2M1	0.697333	7.81308	17.5035	2.86874e-05	0.00143256
SLC25A6	0.715686	7.53038	17.492	2.88609e-05	0.00143763
TRIM2	0.912403	5.69411	17.4919	2.88633e-05	0.00143763
SH2D4A	-0.87381	5.92459	17.4608	2.93381e-05	0.00145861
ERG28	-0.979529	5.34529	17.4594	2.93599e-05	0.00145861
MRPL49	-0.948649	5.50584	17.454	2.94429e-05	0.00146086
PARP9	-1.08106	4.93609	17.4482	2.95341e-05	0.00146351
TTL	0.881734	5.88567	17.4115	3.01096e-05	0.00149012
PLA2G15	1.38608	4.09632	17.3885	3.04756e-05	0.0015063
RPL13A	0.554576	11.1753	17.3629	3.08889e-05	0.00152478
MARS1	-0.89997	5.75432	17.3435	3.12053e-05	0.00153844
SLC24A5	-9.35267	0.588668	17.3251	3.15101e-05	0.00155149
ETNK1	-1.00168	5.2489	17.3118	3.17313e-05	0.0015604
XAF1	-3.56617	1.91279	17.3026	3.1885e-05	0.00156597
NDST1	0.863816	5.93275	17.2946	3.20193e-05	0.00156883
SCEL	-1.93842	3.20123	17.2943	3.20244e-05	0.00156883
FADD	-1.93061	3.20642	17.2431	3.28984e-05	0.00160961
RAP2B	-0.781986	6.60326	17.2401	3.29508e-05	0.00161014
RPL26	0.605082	9.73904	17.2057	3.35532e-05	0.00163751
PTPN14	0.772957	6.67236	17.2028	3.36043e-05	0.00163794
LIMS1	0.788755	6.51628	17.1925	3.37869e-05	0.00164476
JAG1	0.748736	6.95089	17.1233	3.50402e-05	0.0017019
RPAP3	0.842033	6.0654	17.1229	3.50486e-05	0.0017019
SCCPDH	-1.14268	4.6717	17.1108	3.52713e-05	0.00171057
KCTD20	0.976913	5.31965	17.1071	3.53405e-05	0.00171178
GOLPH3	-0.906829	5.69061	17.0906	3.56485e-05	0.00172454
HERC5	-1.40606	4.02923	17.0823	3.58049e-05	0.00172994
ACTL6A	0.816964	6.23606	17.0459	3.64973e-05	0.00176092
ITPRID2	-0.748391	6.9496	17.0439	3.65369e-05	0.00176092
FAM91A1	-0.909564	5.66277	17.0236	3.69285e-05	0.00177757
PCMTD1P2	-7.34414	1.52011	17.002	3.73519e-05	0.00179572
RNF187	0.776342	6.58794	16.9945	3.74986e-05	0.00180054
SNAPC1	0.826579	6.15008	16.9892	3.76039e-05	0.00180336
PFDN6	1.09586	4.80621	16.9762	3.78625e-05	0.00181198
PTTG1IP	0.709401	7.48418	16.9755	3.78774e-05	0.00181198
SH3BGRL3	-0.835383	6.11645	16.9484	3.84207e-05	0.0018357
DGCR6L	1.0634	4.95601	16.9285	3.88254e-05	0.00185275
EPC1	-0.862208	5.90408	16.9112	3.91823e-05	0.00186748
YIPF3	0.928524	5.55719	16.9079	3.92492e-05	0.00186837
CRYBG2	-1.91938	3.19676	16.9043	3.9323e-05	0.00186958
TMEM99	-1.00128	5.19329	16.8832	3.97634e-05	0.0018882
VAV3	1.11932	4.6944	16.851	4.04436e-05	0.00191815
RPL18	0.586721	10.0512	16.8401	4.06778e-05	0.00192689
PIP4K2C	-0.907364	5.66946	16.8321	4.08495e-05	0.00193266
HNRNPF	-0.71178	7.39361	16.8147	4.12244e-05	0.00194802
TXNRD1	0.669776	8.13317	16.8046	4.14455e-05	0.00195402
RFLNB	1.65566	3.54377	16.803	4.14804e-05	0.00195402
TPX2	0.648162	8.52741	16.8008	4.15281e-05	0.00195402
TMBIM4	-0.843287	5.98805	16.7996	4.15534e-05	0.00195402
ANKRD36B	-0.97263	5.33615	16.7472	4.27178e-05	0.00200634
NCAPG	0.793817	6.37928	16.7241	4.32414e-05	0.00202847
BANK1	-1.77024	3.37513	16.7207	4.3318e-05	0.0020296
UBE2Z	0.673699	7.94351	16.6991	4.3814e-05	0.00204853
KIFC1	0.848484	5.94198	16.6985	4.3828e-05	0.00204853
DOLPP1	-1.44319	3.91331	16.6557	4.48284e-05	0.00209276
PFDN4	0.682389	7.769	16.6532	4.4888e-05	0.00209303
EPPK1	0.986461	5.23936	16.645	4.50825e-05	0.00209956
SEC61B	-0.991838	5.20395	16.629	4.54645e-05	0.00211481
H2BC4	1.30881	4.16713	16.6097	4.59275e-05	0.00213267
CDH3	0.892008	5.66905	16.6085	4.59587e-05	0.00213267
TBCD	0.969393	5.29405	16.5971	4.62353e-05	0.00213876
CDT1	0.78851	6.39242	16.5963	4.6255e-05	0.00213876
GRM5-AS1	-2.28844	2.76725	16.5961	4.62597e-05	0.00213876
BORCS6	1.29837	4.20495	16.5922	4.63545e-05	0.00213876
ANKZF1	1.06094	4.9164	16.5917	4.63663e-05	0.00213876
YWHAZP10	9.49233	0.390905	16.5842	4.65502e-05	0.00214469
POMGNT2	1.30378	4.18942	16.5589	4.71758e-05	0.00217093
CMTM7	0.642817	8.53334	16.5363	4.77419e-05	0.00219437
CXXC5	-0.742609	6.87772	16.5296	4.79106e-05	0.00219951
LDLRAD2	0.829471	6.02109	16.5228	4.80813e-05	0.00220215
BDH1	-1.18242	4.51322	16.5228	4.80819e-05	0.00220215
TRIM15	-4.12819	1.59053	16.5077	4.84655e-05	0.0022171
TUBB3	0.753375	6.77161	16.4993	4.86809e-05	0.00222432
MTLN	-1.40139	3.96561	16.4967	4.87481e-05	0.00222477
TNFRSF11A	-1.07289	4.83977	16.4735	4.93475e-05	0.00224947
CASKIN1	-1.06941	4.83692	16.4581	4.97518e-05	0.00226523
ALOX5	-2.11524	2.94286	16.4533	4.98775e-05	0.00226604
AATF	0.739769	6.89134	16.4529	4.98868e-05	0.00226604
TMEM87A	-0.951884	5.34764	16.4192	5.07831e-05	0.00230405
SELENOF	-0.980883	5.22163	16.3849	5.17105e-05	0.00234338
PSMD4	0.687224	7.61218	16.3469	5.27557e-05	0.00238795
EEF1A2	0.658125	8.10957	16.3422	5.28877e-05	0.00239113
SDCCAG8	0.758837	6.61102	16.339	5.29773e-05	0.00239239
RPS12	0.537747	11.1729	16.3251	5.33685e-05	0.0024062
R3HDM2	-0.828968	5.99708	16.3237	5.34075e-05	0.0024062
SRP9	-0.98752	5.15999	16.3048	5.39424e-05	0.00242747
WDR54	1.12573	4.62893	16.2559	5.53535e-05	0.00248808
TBCC	1.2	4.44203	16.2383	5.58695e-05	0.00250836
HDHD5	-1.56724	3.63265	16.2214	5.63684e-05	0.00252783
IFNGR2	-0.969746	5.22739	16.2156	5.65411e-05	0.00253263
FOXH1	1.01665	5.09277	16.1756	5.77485e-05	0.00258162
SBK1	1.38296	3.9967	16.1741	5.77945e-05	0.00258162
FDX1	-1.11455	4.66338	16.1728	5.78349e-05	0.00258162
ST6GALNAC1	-1.29981	4.14174	16.1619	5.81682e-05	0.00259351
CHMP5	-0.838805	5.91086	16.1383	5.88956e-05	0.00262145
PRDX1	0.63065	8.63466	16.1372	5.89303e-05	0.00262145
CYP2C18	-3.74372	1.78504	16.0543	6.15681e-05	0.00273564
CRABP2	-1.59614	3.54771	15.999	6.33931e-05	0.0028135
CENPF	0.600784	9.2582	15.9623	6.46351e-05	0.00286534
EEFSEC	1.099	4.67819	15.9572	6.48067e-05	0.00286966
SLC25A5	-0.713111	7.09581	15.9501	6.50504e-05	0.00287716
PSMB10	-8.87949	0.611029	15.9238	6.59619e-05	0.00291415
CLPTM1	0.793135	6.21933	15.9053	6.66089e-05	0.00293937
EIF1AXP1	0.814135	6.05372	15.891	6.71156e-05	0.00295836
ATP5MD	-0.805342	6.10042	15.8574	6.83163e-05	0.00300495
HOXB4	-0.850192	5.82043	15.8571	6.83278e-05	0.00300495
NOSTRIN	-1.54789	3.63844	15.8204	6.96668e-05	0.00306036
RN7SL275P	1.1598	4.57126	15.8174	6.97747e-05	0.00306162
THOP1	1.0219	4.94713	15.8141	6.98991e-05	0.00306361
CHCHD3P3	10.1359	0.119891	15.7718	7.14794e-05	0.00312896
SCD5	1.57493	3.57298	15.7698	7.1552e-05	0.00312896
CERS6-AS1	-0.987121	5.09762	15.7402	7.26836e-05	0.00317486
TRAPPC1	0.880285	5.62004	15.731	7.30369e-05	0.0031867
SRPRB	-0.757852	6.49887	15.7158	7.36253e-05	0.00320875
FASTK	0.778449	6.28921	15.698	7.4321e-05	0.00323543
PRSS1	-4.31711	1.40596	15.6893	7.46642e-05	0.00324672
LSM2	0.765157	6.40259	15.6696	7.54458e-05	0.00327703
LCMT1	1.06453	4.74979	15.6567	7.59614e-05	0.00329572
RPS8	0.541584	10.7259	15.6458	7.64028e-05	0.00331116
ITGB1BP1	-0.914682	5.41605	15.6306	7.70163e-05	0.00333401
SEM1	-0.768094	6.37033	15.6071	7.79804e-05	0.00337198
AP3M1	-1.18642	4.41023	15.5755	7.92944e-05	0.00342497
COQ10B	-1.12434	4.58512	15.5598	7.99551e-05	0.00344966
PREP	-0.970003	5.15001	15.5516	8.03026e-05	0.00346079
ETFA	-0.679415	7.45341	15.5171	8.17823e-05	0.00352064
SUDS3	0.740087	6.60176	15.5101	8.20857e-05	0.0035252
IFITM1	-9.41576	0.375214	15.5089	8.21404e-05	0.0035252
RETREG1	-1.35658	3.98332	15.5084	8.21614e-05	0.0035252
TMEM38A	0.880417	5.58454	15.4894	8.29887e-05	0.00355675
CCND3	0.968808	5.1475	15.4651	8.40639e-05	0.00359885
TLCD4	0.810032	5.96552	15.4476	8.48478e-05	0.00362839
DTX3	-2.10355	2.85331	15.4329	8.55078e-05	0.00365258
ATP2A2	-0.703331	7.08245	15.4139	8.63726e-05	0.00368545
CALR	0.687656	7.29429	15.4076	8.66623e-05	0.0036932
COA6	-1.11559	4.57077	15.4047	8.67955e-05	0.0036932
NDUFB5	-0.802913	6.01707	15.4037	8.68404e-05	0.0036932
PSMC3	0.724718	6.75017	15.3841	8.77468e-05	0.00372765
NUDT1	0.901381	5.43978	15.3327	9.01638e-05	0.00382561
IL1RAP	-0.820976	5.90866	15.3309	9.02505e-05	0.00382561
GRB10	-1.0551	4.75717	15.3251	9.05275e-05	0.00383315
BCL7C	1.12644	4.54002	15.3182	9.08594e-05	0.003843
C17orf49	-2.03454	2.9439	15.2847	9.24841e-05	0.00390745
TACSTD2	-0.651576	7.82915	15.2718	9.31177e-05	0.00392993
HILPDA	0.944482	5.21276	15.2645	9.34803e-05	0.00394094
DIP2C	-1.60689	3.48604	15.2469	9.43562e-05	0.00397354
RPL18A	0.57284	9.63925	15.2412	9.46406e-05	0.00398118
LYZ	-0.812788	5.92562	15.2125	9.60901e-05	0.00403777
BRD3	0.717939	6.77793	15.2046	9.64934e-05	0.00405032
CLSTN1	0.762848	6.32169	15.1787	9.78246e-05	0.00410175
LINC02073	-2.65963	2.6188	15.1704	9.8257e-05	0.00411263
RPL22P1	8.29246	0.662212	15.1696	9.82968e-05	0.00411263
NPTXR	1.56955	3.54817	15.1635	9.86156e-05	0.00412151
EID1	-0.666594	7.55293	15.1583	9.88858e-05	0.00412835
H2AC18	0.791041	6.07243	15.1522	9.92066e-05	0.00413728
BOP1	0.777085	6.172	15.1431	9.96839e-05	0.00415271
PTP4A1	0.80401	5.9577	15.1326	0.000100241	0.00417142
GNAQ	-0.807403	5.94602	15.1293	0.000100417	0.00417426
ATP6V0B	0.717504	6.79012	15.1223	0.00010079	0.00418172
LONRF1	-0.958512	5.1289	15.1219	0.000100812	0.00418172
CHD4	0.639133	7.96975	15.1066	0.00010163	0.0042111
CHST3	1.19016	4.31112	15.1016	0.000101899	0.00421674
GBP1	-1.31192	4.04287	15.1001	0.000101984	0.00421674
MTATP6P1	-0.69713	7.05064	15.0971	0.000102147	0.00421898
P2RY11	0.943975	5.20175	15.0938	0.000102324	0.00422177
CEP131	1.42321	3.82126	15.0861	0.000102742	0.00423454
FBL	0.59431	8.98467	15.0674	0.000103766	0.00427218
AHNAK	-0.662225	7.55881	15.0623	0.000104044	0.00427804
PDGFRL	1.1729	4.40053	15.0584	0.000104262	0.00427804
CHST4	-1.86046	3.11461	15.0569	0.000104342	0.00427804
CYP51A1	-0.669167	7.45168	15.0568	0.000104351	0.00427804
H2AC8	1.89552	3.09854	15.0547	0.000104466	0.00427825
ITSN2	-0.807661	5.94272	15.0328	0.000105686	0.00432184
PDE4D	-2.39994	2.57421	15.0315	0.000105754	0.00432184
LCP1	-0.811364	5.90839	14.9973	0.000107693	0.00439643
NOMO1	1.18429	4.33458	14.9375	0.000111156	0.00453302
FNIP2	-0.884069	5.47494	14.9172	0.000112361	0.00457734
GOLGA2P7	0.87171	5.53334	14.901	0.00011333	0.00461195
ALS2CL	-2.52689	2.50479	14.8972	0.000113555	0.00461628
TPBG	-2.01258	2.94251	14.8757	0.000114858	0.00466435
SLC35D2	-1.27843	4.08966	14.868	0.000115331	0.00467864
TMEM176A	-9.40198	0.303362	14.8558	0.000116076	0.00470392
GIT1	0.873012	5.53179	14.8497	0.000116456	0.00471418
OGT	-1.22281	4.24561	14.8478	0.000116572	0.00471418
IARS1	-0.907876	5.30929	14.8102	0.000118917	0.00480399
PAWR	0.626382	8.11246	14.7999	0.000119571	0.00482534
NONO	0.601351	8.67503	14.7722	0.000121338	0.00488759
SH3TC2	-1.38313	3.852	14.7718	0.000121366	0.00488759
PRKAR2B	4.26791	1.35095	14.7687	0.000121567	0.0048906
TRAPPC6A	0.773562	6.11066	14.7573	0.000122298	0.00491492
SNRNP48	0.887662	5.43335	14.7547	0.000122472	0.0049168
DAP	-0.741351	6.41438	14.7113	0.000125322	0.00502601
CRELD1	-7.91146	0.895124	14.6784	0.000127525	0.00510904
MSRB2	0.879042	5.43059	14.6678	0.000128249	0.00513275
THOC3	-1.47736	3.65287	14.6617	0.000128663	0.00514399
SLC6A4	-7.76508	0.961264	14.6469	0.00012968	0.00517931
CDC42BPA	-0.789649	5.97534	14.6448	0.000129822	0.00517962
MRPL36	-1.24692	4.12475	14.63	0.000130842	0.00521495
NRM	0.953865	5.07826	14.6206	0.000131498	0.00523215
BIRC3	0.828659	5.7235	14.62	0.000131544	0.00523215
IGF2R	-0.611635	8.37015	14.616	0.00013182	0.00523774
PNKP	0.814597	5.8108	14.6065	0.000132483	0.00525871
RPL37A	0.511452	11.0682	14.5825	0.000134186	0.00530992
HJURP	0.75422	6.24456	14.5815	0.000134252	0.00530992
GRAMD1A	0.890677	5.35764	14.5807	0.00013431	0.00530992
CCDC50	-0.762846	6.19448	14.5806	0.000134322	0.00530992
WDSUB1	-2.40972	2.5177	14.5766	0.000134605	0.00531567
POLH	0.763464	6.17443	14.5256	0.000138298	0.00545592
RPL7	0.56942	9.34321	14.5084	0.000139569	0.00549794
ZNF749	1.45948	3.6735	14.5073	0.000139647	0.00549794
ZHX2	-1.62945	3.38918	14.4973	0.00014039	0.00552158
TRADD	0.925458	5.19519	14.4726	0.000142243	0.005587
SEMA3D	2.5503	2.34463	14.4713	0.000142342	0.005587
TMEM30B	-0.910275	5.26079	14.4435	0.000144463	0.0056645
IKZF3	-0.761293	6.18403	14.4408	0.000144664	0.00566663
ID2	0.671211	7.20135	14.4271	0.000145723	0.00569893
SORL1	-2.67893	2.30413	14.425	0.000145884	0.00569893
ARID5B	0.991923	4.85969	14.4244	0.00014593	0.00569893
JKAMP	-0.998526	4.88119	14.415	0.000146659	0.00572162
PDZK1	-8.77195	0.473398	14.3997	0.000147861	0.00576271
ATP6V1F	0.730003	6.4314	14.3972	0.000148056	0.0057645
CC2D2A	-1.23403	4.15686	14.3857	0.000148964	0.00579403
MTCL1	-0.755743	6.20484	14.3782	0.00014956	0.00581136
MNX1	-1.27447	4.02715	14.3691	0.000150278	0.00583141
SVIL	0.703553	6.70208	14.3679	0.000150377	0.00583141
RABGAP1L	0.713906	6.57109	14.3584	0.000151135	0.00585494
MRPL13	-1.02	4.74259	14.3493	0.000151873	0.00587762
ETV5	-0.82651	5.69968	14.3456	0.000152169	0.00587898
STK38	0.746482	6.27557	14.3451	0.000152211	0.00587898
NFKBIL1	0.869774	5.43695	14.3347	0.00015305	0.00589402
PDLIM4	1.82794	3.09316	14.3346	0.000153061	0.00589402
PDZK1IP1	-0.861691	5.48942	14.3344	0.000153076	0.00589402
GPRC5A	0.555466	9.64136	14.3327	0.00015321	0.00589402
TAF8	0.828401	5.69225	14.3277	0.000153619	0.00590387
PSMA3	-0.726763	6.45086	14.3218	0.000154106	0.00591673
NSA2	0.548562	9.82656	14.3186	0.000154363	0.00592072
RNF19A	-0.936718	5.1199	14.3055	0.000155445	0.0059563
RAE1	0.747948	6.24003	14.3011	0.000155806	0.00596425
NOSIP	0.883166	5.35763	14.2815	0.000157442	0.00602091
RPS26	0.584086	8.84634	14.2722	0.000158221	0.00604472
TK2	-1.06004	4.61375	14.2671	0.000158651	0.00605517
EMC7	-1.1275	4.41661	14.2651	0.000158812	0.00605537
RABL2B	0.952441	5.04271	14.252	0.000159924	0.00609174
LINC01814	-3.17633	2.00041	14.2445	0.000160568	0.00610461
CXCL11	-8.73321	0.469958	14.2443	0.000160577	0.00610461
CCNJL	1.17228	4.27533	14.2388	0.000161046	0.00611644
LSM5	-0.71049	6.57322	14.2218	0.000162515	0.00616615
PALMD	1.20384	4.17583	14.2099	0.000163545	0.00619917
DDC	-6.59506	0.710806	14.1864	0.000165596	0.00627076
TNFRSF21	0.61947	7.96139	14.1759	0.000166524	0.00629974
SLC22A23	-2.52788	2.37098	14.1678	0.00016724	0.00632065
TNPO1	0.618753	7.96312	14.1457	0.000169219	0.0063892
ABRAXAS1	1.42011	3.74528	14.1419	0.000169559	0.00639579
MIR34AHG	-4.39482	1.48656	14.1377	0.000169942	0.00640403
PIK3AP1	-0.970111	4.91174	14.0866	0.000174623	0.006574
FAM83H	-0.680201	6.94279	14.0846	0.000174803	0.00657439
BCAR1	-0.86691	5.41084	14.081	0.000175139	0.00658065
MRPL55	0.967909	4.93058	14.0784	0.000175381	0.00658333
NAV1	1.20294	4.17793	14.0734	0.000175845	0.00659436
SNORA12	1.69834	3.26346	14.0682	0.000176334	0.0066063
CLEC4O	1.40632	3.71891	14.0613	0.000176988	0.0066244
ATG10	0.614782	8.00508	14.0513	0.000177928	0.00665315
PLOD1	0.905121	5.22596	14.047	0.000178339	0.00665769
H19	-0.854558	5.44853	14.0464	0.000178394	0.00665769
A2ML1	-7.99753	0.762996	14.0445	0.000178576	0.00665806
BCL2L12	0.758944	6.0745	14.0373	0.000179257	0.00667702
SULT1A3	1.25948	4.13662	14.0205	0.000180865	0.00673042
ZC3H18	0.699394	6.64925	14.0177	0.000181138	0.00673413
HSP90AA2P	1.90635	2.99255	14.0103	0.000181849	0.00675406
TGM2	-0.66081	7.20567	14.0071	0.000182156	0.00675899
PTPN9	-1.17321	4.25197	14.0024	0.000182616	0.00676958
INE1	-7.87421	0.811063	13.9737	0.000185428	0.00686721
PEX6	1.21758	4.1326	13.9577	0.000187008	0.00691913
FAM133CP	1.3109	4.1495	13.9462	0.000188151	0.00694997
ADCK5	1.47898	3.61793	13.9458	0.000188201	0.00694997
HGD	-1.82147	3.07447	13.9221	0.00019058	0.00703112
TUFM	0.633037	7.61652	13.9145	0.000191355	0.00705297
PDE9A	-1.93339	2.91769	13.9112	0.000191689	0.00705855
CTDSP2	-0.899296	5.22061	13.8901	0.000193859	0.00713168
B4GALT7	0.952439	4.98404	13.887	0.000194174	0.00713648
SNHG15	-1.4758	3.56419	13.8705	0.000195892	0.00718839
HMGB1P24	-1.91348	3.04547	13.8698	0.000195957	0.00718839
RAB11A	-0.642471	7.4458	13.8627	0.0001967	0.00720879
CLOCK	-0.946881	4.99946	13.8591	0.000197078	0.0072138
EIF4A1	0.644343	7.41043	13.8579	0.000197209	0.0072138
AGT	-2.48569	2.42314	13.8529	0.000197731	0.00722604
RAB1A	-0.730141	6.30176	13.8201	0.000201216	0.00734646
DLGAP4	0.846104	5.48975	13.8177	0.000201474	0.00734895
MOB3B	-1.57042	3.43064	13.8117	0.000202118	0.00736552
HHLA2	-3.59252	1.62971	13.7697	0.000206688	0.00752429
CBL	0.955404	4.93192	13.7681	0.000206864	0.00752429
S100A11	0.546053	9.58108	13.7541	0.000208407	0.00757329
FOXA2	-6.05694	0.738888	13.7512	0.000208733	0.00757801
TMEM185B	-1.03516	4.63649	13.7476	0.000209125	0.00758512
UGT8	0.89471	5.2126	13.7457	0.000209342	0.00758589
NOP53	0.640356	7.4201	13.738	0.000210203	0.00760591
CKAP2	0.700985	6.53941	13.7372	0.000210287	0.00760591
SLK	-0.645893	7.35624	13.7321	0.000210859	0.00761949
HSPA9	-0.624926	7.67835	13.7128	0.000213043	0.00768716
RPS6	0.502836	10.8502	13.712	0.000213129	0.00768716
CXXC1	0.92269	5.08527	13.7086	0.000213515	0.00769388
TACC2	-1.59066	3.3861	13.6803	0.00021676	0.00780355
ZDHHC5	-0.738617	6.17584	13.666	0.000218421	0.00785606
PPP4C	-2.27729	2.52981	13.6451	0.000220858	0.00793632
CCDC6	-0.622996	7.6729	13.6253	0.0002232	0.00800296
PPP2R2C	-1.45006	3.59824	13.6251	0.000223225	0.00800296
CXCL2	-2.00699	2.80496	13.6242	0.000223333	0.00800296
UNC5CL	-9.12397	0.243705	13.6214	0.000223665	0.00800745
CHCHD2	0.509578	10.5758	13.5972	0.000226569	0.00810393
DDX39B	0.658209	7.09749	13.5769	0.00022903	0.00818139
TXNDC16	1.18899	4.14931	13.5759	0.000229157	0.00818139
FOXA3	-1.42609	3.63839	13.5683	0.000230088	0.00820703
XPOT	-1.04755	4.5732	13.556	0.000231592	0.00825306
EEF2	0.535568	9.76271	13.5446	0.00023301	0.00829596
SYVN1	-1.27343	3.97109	13.5369	0.00023397	0.00832248
CRYZ	-0.893389	5.18494	13.5349	0.000234215	0.00832357
ABI3BP	-1.49707	3.49047	13.5209	0.000235972	0.0083783
GOPC	0.727754	6.24017	13.5135	0.000236897	0.00840284
CFL1	0.537005	9.70913	13.5119	0.000237097	0.00840284
VPS28	0.640138	7.33959	13.4976	0.000238911	0.00845721
SUMO2	0.576827	8.6202	13.4964	0.000239068	0.00845721
SEMA7A	0.791531	5.79124	13.4823	0.000240874	0.00851328
OCRL	-1.22303	4.05937	13.4647	0.000243141	0.00858557
MAPK11	-1.63102	3.3035	13.4142	0.000249773	0.00881172
SLC1A5	-0.671888	6.81156	13.408	0.000250605	0.00883303
HLA-DQA1	6.11263	0.835518	13.4056	0.000250927	0.00883634
SGPP1	-0.926671	5.00723	13.3878	0.000253308	0.00891206
STEAP1	-1.09633	4.39411	13.3782	0.000254614	0.00894713
KTN1	0.542643	9.46655	13.3771	0.000254767	0.00894713
KRT4	-6.43337	0.553945	13.3693	0.000255827	0.00897621
CCDC26	-1.07589	4.53415	13.3484	0.000258694	0.00906858
FAM171A2	2.26792	2.50939	13.3196	0.000262694	0.00920046
WIPI1	1.06391	4.52529	13.3131	0.000263614	0.00922435
PORCN	1.28376	3.90424	13.307	0.000264473	0.00924604
EIF1	0.527574	9.83959	13.2695	0.00026981	0.00942411
MAFF	-0.822243	5.52488	13.2646	0.000270517	0.00943672
FKBP1A	0.603547	7.86383	13.2636	0.000270659	0.00943672
PCK2	-1.16495	4.16203	13.2569	0.000271631	0.00946208
CYB5R2	1.25683	3.95119	13.2531	0.000272176	0.00947257
ATP2C2	-1.19313	4.09803	13.2399	0.000274098	0.00953088
TMEM176B	-6.07716	0.673841	13.2314	0.00027535	0.00956583
DCTN6	-1.22241	4.05959	13.2273	0.000275953	0.00956739
PRAF2	1.07836	4.4497	13.225	0.000276293	0.00956739
GAN	0.800749	5.65606	13.2247	0.000276341	0.00956739
SF3B5	0.616193	7.63592	13.2244	0.000276384	0.00956739
MYBL2	0.672954	6.72779	13.2159	0.000277641	0.0095941
TMEM213	1.51733	3.43065	13.2142	0.000277894	0.0095941
CDC37	0.633106	7.3623	13.2141	0.0002779	0.0095941
USP11	0.693413	6.49508	13.2057	0.000279149	0.00962864
EZR	0.51017	10.3227	13.1996	0.000280061	0.0096515
THEM6	0.628355	7.4143	13.1933	0.000281009	0.00967555
SNORA23	2.19879	2.55415	13.1884	0.000281739	0.00969208
ADGRF1	-0.656011	6.9736	13.1625	0.000285665	0.0098184
GALC	-0.906042	5.07462	13.1487	0.000287773	0.00988209
ACP6	0.839979	5.37311	13.1385	0.000289338	0.00991836
TMEM63B	-1.47811	3.50478	13.1385	0.000289342	0.00991836
RPL7L1	0.598671	7.89516	13.1229	0.000291758	0.00999234
MRPL40	0.74086	6.01209	13.1161	0.000292819	0.0100198
MTAP	-0.679205	6.61513	13.1138	0.00029318	0.0100233
SF3A2	1.03839	4.53225	13.1089	0.000293951	0.0100408
ROGDI	1.16855	4.17895	13.0954	0.000296068	0.0100956
SH3BP4	-0.950371	4.87259	13.0954	0.000296079	0.0100956
MAP3K14-AS1	1.09423	4.38957	13.0898	0.000296958	0.0101167
FTLP6	7.85189	0.586331	13.084	0.000297877	0.0101391
ABHD2	-0.591066	8.06502	13.0806	0.000298422	0.0101487
ERBIN	0.601022	7.82988	13.0758	0.000299193	0.010166
FLOT2	0.787561	5.7025	13.0728	0.000299665	0.0101731
SLX1A	0.729207	6.10939	13.0693	0.000300237	0.0101799
IHO1	1.23173	4.05487	13.0683	0.000300392	0.0101799
CXCR4	-1.46544	3.59263	13.0625	0.000301317	0.0102023
DHX40	0.843195	5.35504	13.0372	0.000305413	0.010332
MYO5C	-0.818372	5.50857	13.0352	0.000305744	0.0103342
SAA2	2.56684	2.24374	13.0225	0.000307819	0.0103952
EIPR1	-1.4594	3.52286	13.0188	0.000308431	0.010398
AGAP1	-0.78511	5.70822	13.0188	0.000308439	0.010398
ATP6V0A4	2.51624	2.25301	13.0107	0.000309772	0.01043
EFNB2	0.973385	4.73769	13.0098	0.000309927	0.01043
SELENOS	-0.673101	6.64807	13.0047	0.000310768	0.0104492
PHLDA2	-0.573592	8.42736	12.9923	0.000312823	0.0105092
OSMR	-1.10706	4.36134	12.9882	0.00031351	0.0105231
CDR2L	-0.889335	5.14427	12.9754	0.00031567	0.0105785
DSTN	0.571975	8.45554	12.9752	0.000315708	0.0105785
EFNB1	-1.65498	3.21062	12.9652	0.000317393	0.0106258
BANP	0.970041	4.74442	12.9522	0.000319602	0.0106905
TXNIP	0.613007	7.5686	12.9033	0.000328054	0.0109594
CNPY3	0.781081	5.72408	12.9025	0.000328207	0.0109594
KIF22	0.773348	5.74931	12.898	0.000328992	0.0109724
SCX	-1.94084	2.91388	12.8967	0.000329214	0.0109724
SPAG1	-1.04861	4.49397	12.8954	0.000329448	0.0109724
APOL1	0.591994	7.95663	12.8825	0.000331729	0.0110389
CCS	1.16534	4.13339	12.8717	0.000333645	0.0110931
UNC45A	0.799584	5.58916	12.8498	0.000337573	0.0112141
MCM7	0.674982	6.56871	12.8448	0.00033847	0.0112343
TUBB6	0.731707	6.02741	12.8395	0.000339443	0.0112569
UCHL5	0.700439	6.32514	12.8313	0.00034093	0.0112965
PHF11	-1.50385	3.43664	12.8232	0.000342416	0.011336
RPS13	0.542404	9.12655	12.8151	0.000343892	0.0113752
CDC34	0.875207	5.16049	12.8045	0.000345851	0.0114302
PLAUR	-0.776266	5.76916	12.8028	0.000346162	0.0114307
SFXN1	-0.824271	5.45268	12.8008	0.00034654	0.0114334
UCHL1	1.38091	3.70999	12.7901	0.00034851	0.011484
ZFAND3	-0.846849	5.29732	12.7893	0.000348667	0.011484
ARHGAP27P1-BPTFP1-KPNA2P3	-8.76625	0.258513	12.7755	0.000351241	0.011559
RAPGEFL1	-1.70673	3.15882	12.7687	0.000352537	0.0115738
ATF3	-0.928194	5.19662	12.7683	0.000352613	0.0115738
ERGIC1	-0.590186	7.90471	12.7675	0.000352752	0.0115738
PPP4R3B	-0.757955	5.83447	12.7668	0.000352888	0.0115738
F8A3	1.06053	4.4214	12.7564	0.000354851	0.0116283
HACL1	-2.16682	2.5821	12.7395	0.000358077	0.0117241
SNX24	1.00141	4.60583	12.7283	0.000360229	0.0117846
TGFA	-0.789911	5.62525	12.7012	0.000365484	0.0119433
RBM27	-0.809479	5.48918	12.7001	0.000365697	0.0119433
CRPPA	-1.21391	4.00561	12.6981	0.000366092	0.0119461
AAMP	-0.665564	6.66971	12.6937	0.000366945	0.0119639
SMPD4BP	-2.35911	2.50661	12.6846	0.000368749	0.0120126
PRELID2	-1.37884	3.6554	12.6783	0.000369979	0.0120425
TENT5A	-0.994719	4.66101	12.6672	0.000372182	0.012104
SLCO1A2	-7.8842	0.62263	12.663	0.000373022	0.0121212
MAD2L1BP	-1.81817	2.94514	12.6597	0.000373687	0.0121326
NPAS2	-1.00487	4.59753	12.6558	0.000374461	0.0121475
MUS81	-1.66858	3.16046	12.6509	0.000375458	0.0121631
CXCL1	-0.749299	5.85837	12.6486	0.000375912	0.0121631
RNA5-8SN2	2.42115	2.31677	12.6481	0.000376006	0.0121631
PES1	0.965901	4.71248	12.6472	0.000376197	0.0121631
CTSZ	0.827726	5.36462	12.6442	0.000376796	0.0121723
USP48	0.681417	6.46265	12.6375	0.00037815	0.0122058
ADAM9	-0.571934	8.26941	12.6303	0.000379601	0.0122424
FAM234A	0.658421	6.75748	12.6111	0.000383534	0.012359
PABPC1L	-1.47919	3.59272	12.6051	0.000384764	0.0123874
MIR4435-2HG	0.594945	7.73618	12.6025	0.000385303	0.0123874
CHPT1	-1.48828	3.43007	12.6021	0.000385377	0.0123874
F2RL1	-1.22654	3.9585	12.5948	0.000386878	0.0124254
PTBP3	-0.646492	6.88869	12.5639	0.000393326	0.0126199
NDUFC1	-0.927212	4.86403	12.5627	0.000393588	0.0126199
E2F1	0.818767	5.4085	12.5397	0.000398471	0.0127659
AHNAK2	-0.642013	6.96661	12.5309	0.000400347	0.0128074
ANXA7	-0.71858	6.06563	12.5305	0.000400427	0.0128074
RMI2	-0.817039	5.41169	12.5226	0.000402135	0.0128514
FAM114A1	0.885005	5.06916	12.5084	0.000405193	0.0129384
NECTIN2	-0.699671	6.22912	12.4975	0.000407557	0.0130017
TMEM164	-0.99819	4.60409	12.4962	0.000407847	0.0130017
GPR161	1.53562	3.32804	12.4819	0.000410988	0.0130911
ENO1	0.520106	9.57805	12.476	0.000412292	0.0131218
CPSF1	0.70209	6.20363	12.4712	0.000413351	0.0131405
B4GAT1	1.17067	4.06054	12.4702	0.000413557	0.0131405
CCNB1	0.658803	6.624	12.467	0.000414284	0.0131528
MT-CYB	-0.484493	10.6634	12.4309	0.000422363	0.0133983
TMC8	-8.43507	0.337686	12.4206	0.000424687	0.0134609
PPP3CA	0.613922	7.35744	12.4158	0.000425776	0.0134844
FKBP14	0.757762	5.77302	12.413	0.000426424	0.0134939
LRRC28	1.04368	4.47022	12.4012	0.000429137	0.0135686
KMO	1.09005	4.32947	12.3924	0.000431145	0.013621
KDELR1	0.543798	8.84421	12.3813	0.000433737	0.0136917
CKAP5	0.63039	7.04121	12.3565	0.000439532	0.0138633
SULT1A4	-6.691	1.37531	12.3527	0.000440416	0.0138799
STAU2	0.679544	6.38241	12.3407	0.000443265	0.0139583
GRPEL2	-1.5745	3.26757	12.3192	0.000448403	0.0141087
MIR663AHG	2.34848	2.32857	12.3108	0.00045042	0.0141539
EVPL	-1.06709	4.34506	12.3095	0.000450723	0.0141539
ZC3HAV1	-0.679769	6.38732	12.3086	0.000450939	0.0141539
NFIC	-0.679545	6.37318	12.2816	0.000457528	0.0143491
KCNN4	0.803562	5.42471	12.2744	0.000459287	0.0143926
COL22A1	1.00227	4.54172	12.2718	0.000459918	0.0144007
PHLDA1	-0.611035	7.32692	12.266	0.00046137	0.0144345
RNASEH2A	0.89297	4.97589	12.2541	0.000464318	0.014515
BTBD19	-3.98266	1.58248	12.2482	0.000465775	0.0145488
ACSL4	-0.676364	6.39246	12.2396	0.00046793	0.0146043
SLC25A39	0.577526	7.92001	12.2347	0.000469167	0.0146311
CD44-AS1	-8.69783	0.20068	12.2026	0.000477314	0.0148732
HIP1R	0.878842	5.04032	12.1938	0.000479564	0.0149277
EIF5	0.560105	8.31613	12.1927	0.000479833	0.0149277
OGFOD2	1.60276	3.2133	12.1775	0.000483769	0.015038
XRCC6	0.55661	8.39091	12.1753	0.000484332	0.0150434
ID3	-1.59648	3.24406	12.1722	0.000485157	0.015057
SPCS1	-0.781181	5.56868	12.1699	0.000485738	0.0150629
SMARCC1	0.55509	8.42126	12.1594	0.000488484	0.0151255
LARGE2	1.06269	4.3164	12.1592	0.000488536	0.0151255
RPL30	-0.517418	9.43974	12.1362	0.000494614	0.015299
GARS1-DT	-1.07622	4.32677	12.135	0.000494932	0.015299
BRD3OS	1.09902	4.23439	12.1266	0.000497151	0.0153479
SMOC1	-1.29979	3.73815	12.126	0.000497307	0.0153479
ALDH1L2	-2.06718	2.61089	12.1041	0.000503179	0.0155168
IER3IP1	-0.817921	5.33077	12.1018	0.000503805	0.0155237
FRG1	0.696816	6.15104	12.0914	0.000506629	0.0155983
CFAP20	-1.09176	4.24719	12.0873	0.000507743	0.0156145
NCKAP1	-0.680537	6.30792	12.0848	0.000508418	0.0156145
UNG	0.702961	6.093	12.0848	0.000508423	0.0156145
GPR35	-1.76244	2.97964	12.0835	0.00050877	0.0156145
ACD	1.13918	4.09108	12.0609	0.000514978	0.0157925
DERPC	0.640495	6.75414	12.0564	0.000516223	0.0158182
CSF2RA	-2.08625	2.63703	12.0482	0.000518496	0.0158753
ARMC8	-1.03264	4.42569	12.0447	0.000519482	0.0158839
JMJD8	0.661283	6.50738	12.0443	0.000519599	0.0158839
CCZ1	-0.696664	6.13624	12.0417	0.000520327	0.0158936
HOXB3	-0.874176	5.04381	12.0355	0.000522058	0.0159339
TTN-AS1	1.44466	3.46052	12.0325	0.000522896	0.0159469
FGFR3	-1.1939	3.97027	11.998	0.000532673	0.0162291
NUDT15	-1.10187	4.21179	11.9969	0.000532987	0.0162291
STIM2-AS1	8.40043	0.188883	11.9756	0.000539108	0.0164025
SRGAP2	0.786195	5.52244	11.9715	0.000540282	0.0164206
WDR45B	0.597961	7.42703	11.9706	0.000540551	0.0164206
MIF	-0.881808	4.97542	11.9629	0.000542798	0.0164684
PPP1CB	-0.643967	6.67111	11.9623	0.000542974	0.0164684
WWC3	-0.692526	6.16772	11.9597	0.000543728	0.0164783
LINC01106	-1.40726	3.47982	11.9549	0.000545137	0.0165081
ETS1	1.05021	4.34501	11.9334	0.000551454	0.0166863
BCO1	2.7236	1.97719	11.9225	0.000554699	0.0167714
OCLN	-0.640022	6.71545	11.9209	0.000555148	0.0167719
IYD	-3.16891	1.75538	11.9152	0.000556853	0.0168103
FAM157A	-1.2865	3.79272	11.909	0.000558731	0.0168538
CARD11	-1.18786	3.9687	11.906	0.000559613	0.0168673
PKD2	-0.963944	4.66021	11.8926	0.000563658	0.016976
SLC45A3	-1.18091	3.97872	11.8841	0.000566242	0.0170405
NOL11	-0.728304	5.84768	11.877	0.00056839	0.0170811
GTF2F1	0.80472	5.35265	11.8758	0.000568773	0.0170811
HNRNPA3	-0.576271	7.76251	11.8753	0.000568912	0.0170811
LRP8	0.721637	5.8979	11.8671	0.00057142	0.0171233
RALY-AS1	1.15645	4.05939	11.8665	0.000571624	0.0171233
LINP1	-0.739652	5.77255	11.8654	0.000571949	0.0171233
ABCF1	0.566891	7.9577	11.8636	0.000572509	0.0171233
LRFN4	-2.12658	2.50627	11.8635	0.000572531	0.0171233
PDCD6	-0.712767	5.95352	11.8544	0.000575346	0.0171942
UBC	0.497802	9.85436	11.842	0.000579178	0.0172954
PEA15	0.62317	6.96347	11.8365	0.000580887	0.017333
POLR2A	0.70666	5.98237	11.8296	0.000583044	0.0173713
FOXQ1	-0.74565	5.7159	11.8284	0.000583442	0.0173713
ZNF302	-0.683582	6.22842	11.8281	0.000583516	0.0173713
OXCT1	-1.63838	3.12201	11.8193	0.000586282	0.0174402
MCTP2	-1.76984	2.98259	11.8067	0.000590253	0.0175449
LAMA5	-0.683131	6.18197	11.782	0.00059816	0.0177662
TMEM33	-0.775874	5.53169	11.7759	0.000600117	0.0178107
MYO1B	0.671679	6.31357	11.7709	0.000601742	0.0178452
TPP1	0.754263	5.67291	11.768	0.000602682	0.0178594
KIF4A	0.661854	6.39776	11.7658	0.000603377	0.0178663
DNAJC22	-1.18998	3.94159	11.739	0.000612124	0.0181115
MAPRE1	-0.654427	6.47729	11.7244	0.000616953	0.0182404
FAM217B	0.645938	6.56453	11.7202	0.000618345	0.0182676
ERGIC3	0.630701	6.77428	11.7065	0.000622927	0.018389
ZNF24	-0.658481	6.4259	11.7043	0.000623655	0.0183964
CASP8	-0.732042	5.80779	11.7011	0.00062472	0.0184138
ADNP2	-1.08645	4.21344	11.696	0.000626428	0.0184501
ADSL	0.667471	6.34045	11.6862	0.000629757	0.018534
PMCHL1	2.04181	2.68963	11.6727	0.000634318	0.0186541
DYNC1H1	0.522625	8.9919	11.6642	0.000637242	0.0187258
RRP36	0.79819	5.36324	11.6625	0.000637804	0.0187281
LLGL2	-0.64605	6.54366	11.6581	0.000639322	0.0187585
DEPDC1B	-0.747166	5.66617	11.6506	0.000641926	0.0188206
GRIPAP1	0.650656	6.5045	11.645	0.000643832	0.0188622
DND1	2.53276	2.25408	11.6411	0.000645193	0.0188878
PWWP2A	-0.734877	5.77631	11.6372	0.000646566	0.0189137
ZDHHC7	-0.638245	6.62405	11.6294	0.000649277	0.0189786
RPL23	0.44366	11.5115	11.6225	0.000651673	0.019024
NDUFB1	-0.600205	7.24608	11.6221	0.000651812	0.019024
MARCKSL1	-0.884218	4.91369	11.6196	0.000652687	0.0190352
FASTKD2	-0.897534	4.83527	11.6027	0.000658644	0.0191944
GIMAP2	1.28268	3.7744	11.5974	0.000660529	0.0192349
PM20D2	-0.755975	5.60266	11.594	0.00066175	0.0192559
PRKAG1	0.7607	5.5668	11.5888	0.00066359	0.019295
EXD1	-4.68814	1.13533	11.563	0.000672853	0.0195496
PGGT1B	-1.15454	4.0075	11.5571	0.000675021	0.0195979
CPM	-0.706911	5.99097	11.5508	0.000677292	0.0196491
MCM5	0.747545	5.64378	11.5386	0.000681746	0.0197635
FAM20B	-0.829713	5.16928	11.5363	0.000682601	0.0197735
TRIM25	-0.667044	6.28557	11.5348	0.000683168	0.0197751
CPE	3.44062	1.50765	11.5314	0.000684386	0.0197955
NOX1	-2.9208	1.81571	11.526	0.000686399	0.0198389
MAPKAPK2	0.589902	7.36172	11.5013	0.000695568	0.020089
ENY2	0.606956	7.06375	11.4972	0.000697102	0.0201182
LSS	-1.25198	3.75653	11.4637	0.000709782	0.0204689
DNAJB3	-6.38691	1.48414	11.446	0.000716599	0.0206501
GTF2H5	-0.685324	6.08162	11.4229	0.000725547	0.0208924
CLTRN	-1.26892	3.72888	11.4187	0.000727195	0.0209243
AMZ1	-3.47476	1.54022	11.4131	0.000729399	0.0209721
SF3B2	0.543379	8.26107	11.3951	0.000736471	0.0211597
AKR1C2	1.25711	3.76648	11.3887	0.000739032	0.0212176
ACKR2	-3.29909	1.73498	11.3861	0.000740051	0.0212311
GGT6	-3.17405	1.75472	11.3747	0.000744632	0.0213467
DLGAP5	0.660483	6.29506	11.3705	0.000746317	0.0213792
EHHADH	0.841128	5.05826	11.33	0.00076275	0.0218337
CRYBG1	-0.65077	6.39419	11.3281	0.000763531	0.0218399
ZNF318	0.888086	4.84548	11.3161	0.000768467	0.0219581
ARMT1	-1.89313	2.7255	11.3153	0.000768798	0.0219581
SRSF9	1.79756	2.83046	11.3119	0.000770207	0.0219821
RNY3	2.31764	2.25382	11.2966	0.000776594	0.0221481
ARFGEF1	-0.62952	6.6058	11.2921	0.00077847	0.0221853
MRPL21	0.62271	6.70824	11.2879	0.000780233	0.0222191
YPEL3	0.999629	4.42124	11.2823	0.000782616	0.0222706
JUN	-0.61319	6.89336	11.2792	0.000783892	0.0222905
BEX2	-2.87183	1.91031	11.2619	0.000791242	0.0224777
TRAF3IP3	3.80035	1.23762	11.261	0.000791635	0.0224777
FAM171B	-0.905	4.74611	11.2583	0.000792773	0.0224935
C5	-1.09081	4.1222	11.2569	0.00079337	0.0224939
GPRIN3	1.39905	3.42119	11.2526	0.000795225	0.02253
CBX5	0.528014	8.57962	11.2492	0.000796691	0.0225394
SYS1	0.726254	5.73329	11.2491	0.00079672	0.0225394
UBAC1	0.911168	4.71459	11.2431	0.000799321	0.0225964
CHCHD10	-0.581781	7.37975	11.2284	0.000805672	0.0227594
NUP37	-0.997966	4.40905	11.2253	0.000807029	0.0227761
IFFO2	1.94627	2.63883	11.2243	0.000807442	0.0227761
NDUFA7	-0.839317	5.0469	11.2048	0.000815953	0.0229994
ATP6V0E2	0.800543	5.28153	11.201	0.000817642	0.0230237
INO80E	1.07162	4.14898	11.2002	0.000818003	0.0230237
SYTL2	-0.911872	4.74022	11.1987	0.000818649	0.0230251
NMT2	0.660234	6.29131	11.1972	0.000819312	0.023027
ECHDC3	-1.46293	3.32201	11.1943	0.000820618	0.023047
RSPH3	0.752532	5.56062	11.1883	0.000823244	0.023104
PCSK1N	1.20739	3.89781	11.1865	0.000824051	0.0231099
AGAP5	-2.24814	2.4842	11.1612	0.000835379	0.0234106
TNFRSF11B	-2.60605	2.00291	11.1371	0.000846316	0.0236999
YIPF5	0.626595	6.58926	11.1295	0.000849792	0.0237494
GRIP1	1.87269	2.71422	11.1293	0.000849863	0.0237494
NME2	0.496393	9.41005	11.1292	0.000849925	0.0237494
RPL32	0.474636	10.1063	11.1222	0.000853138	0.023822
RPL22L1	-0.63781	6.45217	11.1165	0.000855756	0.0238607
SPIRE2	-1.08596	4.1401	11.1165	0.000855756	0.0238607
CDCA7	-0.978672	4.45338	11.1132	0.000857289	0.0238862
DSG2	0.53368	8.33297	11.1106	0.00085846	0.0239016
HOXA11	-4.71178	0.916389	11.1042	0.000861423	0.0239669
DTNB	1.68102	2.98811	11.0953	0.000865582	0.0240525
GOLGA8B	0.800568	5.40343	11.095	0.000865745	0.0240525
SRPX2	-0.930303	4.64009	11.0858	0.000870033	0.0241543
FKBP5	0.87521	4.86897	11.0821	0.00087177	0.0241852
ADRA1B	1.21219	3.79348	11.0792	0.00087311	0.024205
GARS1	-0.57609	7.41428	11.0748	0.000875227	0.0242463
ASAP1	-0.607307	6.86913	11.0648	0.000879932	0.0243593
C3orf33	-1.43589	3.35688	11.0574	0.000883455	0.0244393
GPX8	-1.26428	3.68644	11.0535	0.000885334	0.0244738
CLIC4	-0.933964	4.60268	11.0476	0.000888142	0.0245339
LY6E	0.615972	6.69543	11.0458	0.000889012	0.0245404
RPLP2	0.475428	10.0141	11.0306	0.000896299	0.0247239
GK5	0.670998	6.0905	11.0262	0.000898444	0.0247654
NRDC	0.607328	6.8235	10.9969	0.000912768	0.0251424
TWSG1	-1.29027	3.63711	10.9883	0.000916995	0.0252238
H1-5	0.96724	4.4645	10.9883	0.000917028	0.0252238
PRKAA1	-0.864605	4.88409	10.9841	0.000919077	0.0252622
HLA-DRB6	4.68876	0.826359	10.9818	0.000920237	0.0252762
PXN	-0.629045	6.51383	10.9647	0.000928749	0.0254918
SERPINI1	2.98339	1.86256	10.9599	0.000931168	0.0255401
ARF4	-0.655733	6.22924	10.9544	0.000933917	0.0255623
USP13	-0.733944	5.60761	10.9542	0.000934023	0.0255623
NT5DC2	0.887084	4.75118	10.954	0.000934138	0.0255623
ASNS	-0.810371	5.16894	10.953	0.000934619	0.0255623
CD81	0.542584	7.98914	10.9438	0.000939284	0.0256718
TDG	-0.752051	5.50967	10.9373	0.000942592	0.0256935
WWC3-AS1	-7.67464	0.448374	10.9373	0.000942606	0.0256935
PITPNC1	-1.46019	3.29803	10.9372	0.000942665	0.0256935
PIM1	-1.17786	3.87196	10.9365	0.000942988	0.0256935
TFDP2	0.588762	7.13309	10.9357	0.0009434	0.0256935
CD209	-6.96592	0.849665	10.9178	0.000952586	0.0259255
PSMD13	0.599868	6.91836	10.9137	0.000954665	0.0259638
PHC3	-0.670505	6.0713	10.9116	0.000955781	0.0259759
SAMD9L	-1.14765	3.96532	10.9056	0.000958889	0.0260325
STAG3L3	0.854904	4.91973	10.9049	0.000959209	0.0260325
CDC25C	0.880008	4.76067	10.8937	0.00096503	0.0261721
LONRF2	-1.81165	2.76848	10.8867	0.000968712	0.0262536
GRTP1	-8.7688	-0.024357	10.8837	0.00097025	0.0262769
H4C14	1.45589	3.4702	10.8785	0.000973005	0.0263331
B3GALNT2	-0.853915	4.95124	10.8678	0.00097862	0.0264665
TAT	-5.82223	0.74316	10.8606	0.000982437	0.0265496
NUCKS1	0.460222	10.4031	10.8594	0.000983064	0.0265496
NFKBIZ	-0.862633	4.85325	10.8438	0.000991396	0.0267223
TK1	0.806422	5.14946	10.8436	0.000991514	0.0267223
SORBS2	-0.862266	4.86508	10.8436	0.00099153	0.0267223
SPTSSB	-8.53	0.0537513	10.8365	0.00099533	0.026806
MEF2D	-1.31168	3.55785	10.8297	0.000998994	0.026886
JMJD1C	-0.602485	6.85949	10.8274	0.00100023	0.0269004
RHOT2	0.742958	5.52558	10.8246	0.00100172	0.0269211
RAB18	-0.706942	5.77709	10.8234	0.00100238	0.0269211
ARL8A	-0.830804	5.01626	10.8163	0.00100622	0.0270053
RASSF10	1.32652	3.51995	10.8074	0.00101106	0.0270867
FNBP1L	0.590807	7.02645	10.8071	0.00101126	0.0270867
ACKR3	-8.63793	0.00910059	10.8069	0.00101135	0.0270867
NUMB	-0.754912	5.44061	10.8038	0.00101305	0.0271058
TNFRSF10B	-0.781413	5.28138	10.803	0.00101347	0.0271058
PHYKPL	-0.708876	5.76244	10.7961	0.00101727	0.0271646
BAK1	1.2092	3.77837	10.7953	0.00101772	0.0271646
ABCC4	1.04283	4.1834	10.7952	0.00101777	0.0271646
GALNT16	2.0169	2.53539	10.7917	0.00101969	0.027197
TMEM40	-8.01374	0.252625	10.7713	0.001031	0.0274799
EGFL8	0.816813	5.09492	10.7653	0.00103436	0.0275504
GUCY1B1	0.815615	5.08098	10.7612	0.00103663	0.0275918
NHLRC3	-1.34791	3.48029	10.7552	0.00103999	0.0276624
GALNT3	-0.710165	5.72711	10.7537	0.00104085	0.0276661
ACKR4	-8.85883	-0.0768414	10.735	0.00105139	0.0279271
NMI	-0.699285	5.7972	10.725	0.00105712	0.02806
FIBP	0.617002	6.56479	10.7235	0.00105798	0.0280637
GPAA1	0.536453	8.00138	10.7127	0.00106415	0.028208
OGFR	0.744748	5.47816	10.7114	0.00106489	0.0282084
OLA1P3	-1.93238	2.69494	10.7071	0.0010674	0.0282556
PTPRE	1.50705	3.20621	10.6842	0.00108071	0.0285881
SMG1P6	-8.63128	-0.00940444	10.6817	0.00108216	0.028607
ELOVL6	-0.671215	5.97775	10.6741	0.00108658	0.0287042
SRSF2	-0.614635	6.57029	10.6674	0.00109053	0.028789
LRATD2	-0.736519	5.50164	10.6427	0.00110521	0.0291567
IFIH1	-0.806929	5.1204	10.6384	0.00110775	0.0292038
YWHAH	0.564567	7.40442	10.6361	0.00110915	0.0292117
LINC02614	-2.39057	2.19898	10.6354	0.00110956	0.0292117
TMEM59	-0.72278	5.61473	10.6288	0.00111353	0.0292962
P3H2-AS1	-8.43216	0.0539745	10.6181	0.00112	0.0294463
CHD6	0.661827	6.05507	10.6159	0.00112132	0.0294528
NDUFAB1	-0.581457	7.09893	10.6143	0.00112232	0.0294528
SHROOM1	-1.17202	3.87273	10.6139	0.00112252	0.0294528
MEGF8	0.760474	5.34731	10.6094	0.00112529	0.0295054
EPHX1	1.30237	3.58054	10.6063	0.00112718	0.029535
ATP5F1D	-1.07936	4.0745	10.6037	0.00112875	0.0295559
ENAH	0.54666	7.72085	10.5931	0.00113522	0.0296939
RAD23A	-0.816022	5.0495	10.5926	0.00113555	0.0296939
RIN1	-1.77043	2.80539	10.5872	0.00113889	0.0297612
OLFML2A	2.73134	1.85332	10.5843	0.00114063	0.0297866
TTC32	-1.64071	2.9796	10.5796	0.00114354	0.0298229
PDK3	0.855552	4.8501	10.5796	0.00114357	0.0298229
IL32	-0.850613	4.87191	10.5757	0.00114599	0.0298659
ZMAT5	-3.69183	1.35295	10.565	0.00115264	0.030019
STX3	-0.729139	5.56234	10.5637	0.00115342	0.0300191
RHBDF2	0.923581	4.58002	10.5591	0.00115633	0.0300748
OR1M1	-4.90696	0.998614	10.5564	0.00115804	0.0300854
TLR3	-2.67985	1.93511	10.5559	0.0011583	0.0300854
ACBD7	1.01337	4.25009	10.5489	0.00116271	0.0301797
NMRAL2P	-7.89877	0.269905	10.5442	0.00116566	0.0302361
RB1	-0.817315	5.023	10.5418	0.0011672	0.0302556
ALDH7A1	0.631084	6.37368	10.5381	0.0011695	0.0302951
HDAC9	0.649706	6.13851	10.5366	0.00117046	0.0302962
BARX2	-1.34332	3.44273	10.5356	0.00117111	0.0302962
CSRP1	0.878368	4.71576	10.5255	0.00117755	0.0304426
STIM2	0.741801	5.50285	10.5232	0.00117902	0.0304601
RAB3GAP1	-0.636862	6.27995	10.5201	0.00118095	0.0304898
LRRC75A	0.557787	7.45941	10.5186	0.00118191	0.0304941
ZNF471	-1.59051	3.08766	10.5151	0.00118415	0.0305315
C6orf223	-0.922634	4.54396	10.501	0.00119322	0.0307448
NDUFC2-KCTD14	-9.76383	-0.369876	10.4877	0.00120184	0.0309465
MFSD6	-0.916022	4.57925	10.4823	0.00120536	0.0310163
SLC39A14	-1.14255	3.88943	10.4791	0.00120745	0.0310495
MYBBP1A	-0.996985	4.29003	10.4717	0.0012123	0.0311475
NCOA7	-0.651973	6.11202	10.4709	0.00121287	0.0311475
TNS1-AS1	0.992447	4.39472	10.4694	0.0012138	0.0311506
HNF4G	-1.43262	3.28514	10.4419	0.001232	0.0315969
NRIP3	1.35604	3.49307	10.4369	0.00123536	0.0316505
AKAP12	0.536548	7.828	10.4364	0.00123573	0.0316505
RNASEK-C17orf49	0.597149	6.73681	10.431	0.00123934	0.031722
RCAN2	7.28627	0.434906	10.4214	0.00124577	0.0318654
SDHB	-1.37225	3.37933	10.4184	0.0012478	0.0318965
CCHCR1	1.14827	3.87255	10.4041	0.00125751	0.0321233
SPRING1	0.616421	6.47447	10.3954	0.00126341	0.0322529
MAPKAPK5-AS1	1.22952	3.68098	10.3921	0.00126573	0.0322906
COL8A1	1.54668	3.09364	10.3882	0.0012684	0.0323375
EPHB4	-0.726882	5.51457	10.3851	0.00127051	0.03237
RAD9A	0.577871	7.05878	10.3712	0.00128013	0.0325935
SERPINB9	-0.99688	4.29166	10.3673	0.00128284	0.0326411
ERH	0.543416	7.65895	10.3587	0.00128883	0.032772
PRKACB	-0.927252	4.53288	10.3533	0.0012926	0.0328463
BCAS4	0.713597	5.6061	10.3436	0.00129937	0.0329966
RPS24	0.424322	11.2893	10.3391	0.0013026	0.033057
BRD8	0.675719	5.87808	10.3285	0.00131006	0.0332246
ARPC1A	-0.776982	5.21059	10.3218	0.00131485	0.0333241
IER2	-0.532638	7.84712	10.3056	0.00132642	0.0335955
EPB41L2	0.523542	8.07278	10.3025	0.00132863	0.0336294
MRPL42	-0.680228	5.84024	10.2912	0.00133681	0.0337954
CLDN6	4.0385	1.10921	10.2902	0.00133757	0.0337954
KNOP1	0.524549	8.03236	10.2898	0.00133781	0.0337954
LYPLA1	-0.712034	5.59544	10.2872	0.00133969	0.0338209
FUT4	-1.1102	3.95099	10.2713	0.00135134	0.0340928
NPL	8.20061	-0.00866424	10.2672	0.00135434	0.0341462
HERPUD1	-0.857585	4.76642	10.2651	0.00135589	0.0341631
KIF11	0.696339	5.70084	10.2604	0.00135933	0.0342274
NDUFV3	0.602269	6.59546	10.259	0.00136038	0.0342316
AKT2	0.536632	7.73103	10.256	0.00136257	0.0342564
MRPS18A	0.933147	4.47866	10.2552	0.00136314	0.0342564
EFEMP1	1.22775	3.63335	10.2532	0.00136461	0.0342712
EXTL2	0.903957	4.57722	10.2502	0.00136684	0.0343049
MID1	0.65132	6.04421	10.2473	0.00136903	0.0343376
LINC00565	8.55894	-0.137686	10.2354	0.00137787	0.0345369
ARHGAP12	-0.59692	6.62728	10.2333	0.00137944	0.0345466
SPDL1	0.655421	5.98924	10.2325	0.00138004	0.0345466
TLE1	0.674982	5.85745	10.2291	0.00138256	0.0345872
METTL7B	-1.83991	2.70646	10.226	0.0013849	0.0346233
FDCSP	-0.442186	10.5537	10.2204	0.00138912	0.0347065
KRT7	0.462906	9.83096	10.2172	0.00139155	0.0347447
KRT17	0.50726	8.47208	10.2113	0.00139598	0.0348328
CCL20	-8.66322	-0.0983167	10.2033	0.00140208	0.0349625
RC3H1	0.693149	5.71525	10.1989	0.00140543	0.0350236
RN7SL524P	0.647979	6.11602	10.1949	0.00140845	0.0350762
POLR2L	0.559127	7.30047	10.1916	0.00141097	0.0351163
LMNA	-0.541625	7.59689	10.1863	0.00141503	0.0351947
SGPP2	-0.712054	5.56366	10.184	0.00141684	0.0352173
FAH	1.05963	4.05296	10.1682	0.00142897	0.0354959
FN1	0.64317	6.11471	10.158	0.0014369	0.0356557
NET1	0.587577	6.74613	10.1576	0.00143724	0.0356557
MED23	1.05215	4.08765	10.1508	0.00144252	0.0357636
DNASE2	0.811096	4.96761	10.1452	0.00144692	0.0358496
PTPRH	-1.19698	3.69847	10.1174	0.00146896	0.0363569
NBL1	-0.629599	6.2323	10.1159	0.00147016	0.0363569
ATP6V0C	0.482774	9.10453	10.1158	0.00147021	0.0363569
PSMA5	-1.14791	3.82945	10.1087	0.00147589	0.0364741
DERL1	-0.706357	5.59122	10.0891	0.00149169	0.036841
TPGS2	0.583263	6.79384	10.0844	0.00149547	0.0369108
PLIN3	0.704091	5.617	10.0828	0.00149679	0.0369198
ITPR3	0.91961	4.4986	10.0766	0.0015018	0.0370199
MOCOS	-0.774524	5.16545	10.0733	0.00150448	0.0370623
GSKIP	-0.878022	4.65989	10.0553	0.00151927	0.0374029
BMERB1	-2.00252	2.49052	10.0509	0.00152289	0.0374682
SPG7	0.590789	6.69746	10.0489	0.0015246	0.0374698
CLDN22	8.30457	-0.0828407	10.0485	0.00152489	0.0374698
PBDC1	-0.712996	5.56314	10.0373	0.0015342	0.0376745
BCL2L11	1.20794	3.69274	10.0358	0.00153542	0.0376806
RNF24	0.900119	4.59997	10.032	0.00153865	0.0377139
KAT8	0.831952	4.85934	10.0319	0.00153872	0.0377139
KARS1	0.530223	7.73753	10.017	0.00155123	0.0379963
ENSA	-0.579177	6.85938	10.0073	0.00155935	0.0381598
BTN3A2	0.732986	5.38663	10.0067	0.00155988	0.0381598
LURAP1L	-1.19626	3.68484	10.0035	0.0015626	0.0382024
VASP	-0.569677	6.99451	10.0012	0.00156453	0.0382253
BPNT2	-0.642157	6.08994	9.98551	0.00157795	0.0385287
INTS13	0.669235	5.82977	9.9837	0.00157949	0.0385422
ANLN	0.519374	7.94952	9.98116	0.00158168	0.0385712
NSDHL	0.634484	6.11522	9.97602	0.00158609	0.0386545
DNAJB1	0.529082	7.74267	9.97404	0.0015878	0.038671
CRCT1	-8.88517	-0.207642	9.97206	0.00158951	0.038671
HMGN2	0.476587	9.18356	9.97176	0.00158977	0.038671
LRRC19	-4.99803	0.67451	9.96721	0.0015937	0.0387424
DYNLT1	-0.608754	6.40755	9.96303	0.00159733	0.0388061
LMAN1	0.490923	8.74566	9.96102	0.00159907	0.0388241
MYL12A	-0.534066	7.63245	9.95876	0.00160103	0.0388473
WWTR1	0.519418	7.92007	9.94382	0.00161408	0.0391393
NUDT12	-1.05199	4.04043	9.92872	0.00162737	0.039437
RUNDC1	0.638698	6.07902	9.92381	0.00163172	0.0395176
NEK6	0.768192	5.15262	9.91904	0.00163595	0.0395954
ANKRD10-IT1	-7.6986	0.247263	9.91738	0.00163743	0.0396063
PRKACA	0.812789	4.94534	9.91268	0.00164162	0.0396828
MERTK	7.66021	0.1482	9.90934	0.0016446	0.0397301
POLR2I	0.602923	6.43926	9.90436	0.00164906	0.0398129
DCAF11	0.578177	6.77933	9.89571	0.00165682	0.0399755
DNAJC8	0.543417	7.42032	9.89262	0.00165961	0.0400165
TAF5L	-1.07401	3.98393	9.89153	0.00166059	0.0400165
EFCAB14	-0.605161	6.42878	9.8878	0.00166396	0.0400484
HDAC3	0.719381	5.45806	9.88771	0.00166404	0.0400484
LIMA1	-0.554431	7.21828	9.88663	0.00166502	0.0400484
MICALL1	0.766407	5.16065	9.88146	0.0016697	0.0401361
ARL6IP1	0.513109	8.037	9.85853	0.00169065	0.0406144
PPME1	0.649275	5.95958	9.85401	0.0016948	0.0406888
EME2	0.821314	4.85921	9.84216	0.00170575	0.0409265
ADAM28	-0.744104	5.29536	9.83286	0.00171439	0.0411083
CMTM4	-0.687842	5.66721	9.83044	0.00171665	0.0411369
NUMA1	0.872318	4.65188	9.82151	0.00172501	0.0413116
CASD1	-1.71548	2.78427	9.81812	0.00172819	0.0413623
ACE2	-1.82056	2.70022	9.81612	0.00173007	0.0413623
SND1	0.578934	6.72543	9.81584	0.00173033	0.0413623
KLF5	-0.528391	7.6641	9.81358	0.00173246	0.041371
MIDN	-0.580497	6.71026	9.81319	0.00173283	0.041371
DIP2B	-1.12215	3.85945	9.8111	0.0017348	0.0413925
TRIAP1	0.627704	6.14129	9.80846	0.0017373	0.0414264
FURIN	0.723034	5.39665	9.79858	0.00174665	0.0416064
BCAT2	-0.857379	4.67717	9.79778	0.00174741	0.0416064
FAM214B	-2.07958	2.36626	9.79709	0.00174807	0.0416064
C1orf43	-0.597399	6.46435	9.78336	0.00176117	0.0418924
CLASRP	1.07795	3.95352	9.78132	0.00176312	0.0419132
DDX27	0.510333	8.05085	9.75892	0.00178473	0.0424009
STAT3	0.533144	7.56171	9.75694	0.00178666	0.0424205
CCM2	0.654682	5.88657	9.75221	0.00179126	0.0425038
CUTA	0.620314	6.19677	9.74264	0.00180061	0.0426994
CENPU	0.56589	6.92683	9.73507	0.00180804	0.0428493
GTF3C6	-0.753223	5.1952	9.72955	0.00181348	0.042952
CCDC167	0.94533	4.35749	9.725	0.00181797	0.0430066
SRGAP2C	-0.773454	5.12133	9.72496	0.00181801	0.0430066
PAIP2B	1.24804	3.51765	9.71522	0.00182767	0.0432088
MOV10L1	-7.57391	0.273337	9.70807	0.0018348	0.0433508
SNX17	0.726465	5.34922	9.70336	0.00183951	0.0434355
HK1	0.688763	5.63128	9.70213	0.00184074	0.0434381
SAT2	1.435	3.19057	9.69662	0.00184626	0.0435419
DAPK3	0.883131	4.59468	9.69295	0.00184995	0.0436024
PUM1	0.578342	6.66759	9.69034	0.00185259	0.0436378
CCDC144A	-0.788884	5.09971	9.68153	0.00186149	0.0438208
MAL2	-0.49978	8.29139	9.6792	0.00186385	0.0438498
EHD2	-0.670616	5.73284	9.67527	0.00186784	0.0439083
NOC2LP1	-1.00356	4.14421	9.67425	0.00186888	0.0439083
PSMD14	0.529743	7.5675	9.67286	0.0018703	0.0439083
DCTN1	0.588367	6.54053	9.67229	0.00187088	0.0439083
PLS3	-0.555697	7.07225	9.66534	0.00187797	0.044048
MT-TM	0.848825	4.66758	9.63739	0.00190676	0.0446963
CLTA	0.607702	6.30319	9.63531	0.00190892	0.0447035
ZFHX2	1.74339	2.71506	9.63487	0.00190938	0.0447035
COLEC12	1.11966	3.88219	9.6328	0.00191153	0.0447268
PAIP2	0.659514	5.80641	9.62644	0.00191816	0.0448548
FBXW5	0.90694	4.48391	9.62313	0.00192162	0.0449086
CEP170	0.679245	5.6656	9.61389	0.00193131	0.0450816
POP4	-0.911154	4.47578	9.61385	0.00193135	0.0450816
AGFG1	-0.60656	6.31234	9.61149	0.00193383	0.0451123
NRG4	-7.5073	0.285987	9.6085	0.00193698	0.0451585
FBXO3	-1.13046	3.80609	9.59544	0.00195081	0.0454534
CYRIB	0.537481	7.37377	9.59415	0.00195218	0.0454581
IQANK1	-0.882211	4.55252	9.58653	0.0019603	0.0456161
LBR	-0.545034	7.22795	9.58557	0.00196132	0.0456161
LIMD2	1.80143	2.6204	9.58368	0.00196334	0.0456356
NAIP	-1.5007	3.14204	9.58224	0.00196489	0.0456441
NSUN2	-0.818155	4.8204	9.5771	0.0019704	0.0457447
NRDE2	-0.767059	5.1181	9.57558	0.00197202	0.045755
PIP4P2	-3.60745	1.19046	9.57125	0.00197668	0.0458356
PIP5K1B	-3.29674	1.33025	9.56833	0.00197983	0.0458811
ERBB2	0.436824	10.2205	9.56432	0.00198416	0.0459539
PKN1	1.11396	3.82553	9.56277	0.00198584	0.0459652
PYGL	0.703303	5.48189	9.5561	0.00199307	0.046105
C2CD4A	-1.27576	3.43593	9.54907	0.00200071	0.0462422
APOBEC3A	6.34056	0.864257	9.54845	0.00200139	0.0462422
AKR7L	-7.8103	0.117013	9.53708	0.00201382	0.0465018
DDTL	-0.567718	6.78686	9.53559	0.00201546	0.0465117
MROH7	-4.90545	0.735023	9.52869	0.00202305	0.0466592
TUFT1	0.627876	6.04653	9.52755	0.0020243	0.0466602
KCNE3	-2.13626	2.26478	9.52439	0.0020278	0.0466907
EIF2B4	0.807684	4.85083	9.52417	0.00202804	0.0466907
GVQW3	0.849321	4.72558	9.52078	0.00203178	0.0467491
SLC22A20P	-8.40009	-0.122734	9.51755	0.00203536	0.0468037
ATP5F1C	-0.607572	6.2611	9.5152	0.00203797	0.0468358
COX16	0.51778	7.71449	9.50877	0.00204513	0.0469724
SH3BGRL	0.585408	6.50396	9.5069	0.00204721	0.0469924
PHC1	-0.628306	6.0419	9.49605	0.00205935	0.0472226
RNF135	1.53535	2.99301	9.49576	0.00205968	0.0472226
SMARCE1	0.437993	10.119	9.49044	0.00206566	0.0473316
TMED9	0.492727	8.33965	9.48253	0.00207458	0.0475079
MIR497HG	0.645467	5.88748	9.47336	0.00208498	0.0477178
FCHSD1	1.0903	3.90397	9.46728	0.00209191	0.047848
CCDC69	1.58174	2.938	9.46601	0.00209336	0.0478529
SEC31A	0.575016	6.61093	9.45608	0.00210471	0.0480752
ZNF33A	-0.784115	4.99049	9.45534	0.00210557	0.0480752
APEX1	0.538906	7.26247	9.44635	0.0021159	0.0482828
STK32A	-3.03665	1.49077	9.43501	0.00212903	0.0485537
GDF11	0.903578	4.4787	9.43155	0.00213305	0.0486167
TPRKB	0.684264	5.58646	9.42887	0.00213617	0.0486271
MST1R	-1.26983	3.44031	9.42847	0.00213664	0.0486271
ZNF295-AS1	-7.23785	0.393842	9.42765	0.00213759	0.0486271
ITGB8	0.574827	6.60157	9.42684	0.00213853	0.0486271
MYL6	0.458591	9.34264	9.4216	0.00214466	0.0487378
ABCC6	-5.85326	0.387727	9.41951	0.0021471	0.0487473
ZNF716	-5.10092	0.701692	9.41908	0.0021476	0.0487473
B3GALT1	4.29084	0.957539	9.41009	0.00215816	0.0489358
LRP10	-0.550573	7.0303	9.40986	0.00215843	0.0489358
OTOA	-8.53776	-0.19272	9.40124	0.0021686	0.0491376
AXL	0.535734	7.29047	9.39772	0.00217276	0.0492031
HIF1AN	0.7404	5.22184	9.39645	0.00217428	0.0492087
TAF12	0.917722	4.39029	9.39373	0.00217751	0.0492529
GBAP1	2.00142	2.45424	9.38374	0.0021894	0.0494929
ALDH18A1	-1.19459	3.603	9.38265	0.00219071	0.0494936
ARHGEF12	-0.641425	5.90341	9.37658	0.00219796	0.0496284
MED15P9	3.37444	1.41346	9.37552	0.00219924	0.0496284
RFK	-0.800127	4.89887	9.37267	0.00220266	0.0496767
ANAPC13	-0.685369	5.556	9.37118	0.00220446	0.0496882
RPL17	0.454771	9.42508	9.36933	0.00220668	0.0497093
CASP16P	-2.86739	1.83034	9.36798	0.0022083	0.049717
OR10H5	1.45584	3.12498	9.3631	0.00221419	0.0498206
TUBB2B	2.09931	2.22784	9.35904	0.0022191	0.049902
TCEA2	1.03276	3.99566	9.35206	0.00222756	0.050062
DPP4	0.926058	4.34855	9.35105	0.0022288	0.050062
TTC19	0.59849	6.3063	9.34699	0.00223374	0.0501438
MAPT	1.22757	3.54403	9.34351	0.00223799	0.0502101
EXOC3	0.748804	5.14055	9.34108	0.00224095	0.0502389
IRF7	-1.23065	3.51729	9.34033	0.00224187	0.0502389
RNU6-1016P	-8.01404	-0.0101461	9.33826	0.0022444	0.0502389
ZSCAN2	1.14222	3.72476	9.33787	0.00224488	0.0502389
OTUD1	-2.74613	1.70997	9.33715	0.00224576	0.0502389
UMAD1	-1.23506	3.51582	9.33259	0.00225135	0.0503349
NCK2	-0.950409	4.25675	9.31288	0.0022757	0.0508499
IL18BP	0.613595	6.11048	9.31091	0.00227815	0.0508752
RITA1	0.880007	4.50856	9.30879	0.00228079	0.0509048
LRRC37A3	-1.83691	2.59578	9.30071	0.00229088	0.0511004
CRB3	-1.89837	2.47849	9.29844	0.00229371	0.0511341
ATG16L1	-1.17482	3.63799	9.27844	0.00231889	0.0516658
CCDC148	1.6317	2.82494	9.27731	0.00232032	0.0516678
ELOVL7	-0.800829	4.85068	9.27595	0.00232205	0.0516766
RALGAPA1P1	-8.05427	-0.0401641	9.27411	0.00232438	0.0516988
CYP4F3	-1.27506	3.44036	9.26763	0.00233262	0.0518367
GGA2	0.765223	5.04001	9.26635	0.00233425	0.0518367
VPS8	0.816631	4.7615	9.26607	0.0023346	0.0518367
SRCIN1	-2.8194	1.6384	9.25859	0.00234415	0.052019
PPOX	2.08845	2.24339	9.25589	0.00234761	0.0520658
RETREG2	0.690926	5.49906	9.2465	0.00235969	0.0522849
PIGT	0.513622	7.65534	9.24611	0.00236019	0.0522849
SYPL1	-0.645041	5.81702	9.243	0.00236421	0.0523439
PCSK9	-1.05306	3.92382	9.24055	0.00236737	0.0523839
RNF14	-0.851258	4.62868	9.21372	0.00240231	0.0531219
MRPL32	-0.988226	4.10043	9.21259	0.00240379	0.0531219
STIMATE	4.29068	0.825031	9.21124	0.00240556	0.0531219
SNX7	-0.980729	4.13995	9.21075	0.00240621	0.0531219
E2F3P2	0.968462	4.26247	9.2064	0.00241194	0.0532046
ZNF185	-0.85586	4.58477	9.20582	0.0024127	0.0532046
HS6ST2	-1.01046	4.03999	9.19926	0.00242135	0.0533649
ETV7	-8.14654	-0.088789	9.19716	0.00242414	0.0533869
FGD3	1.71297	2.69001	9.19643	0.00242511	0.0533869
SLC25A21	-2.42334	1.96746	9.19425	0.002428	0.0533921
HMCES	-0.721003	5.27647	9.19417	0.0024281	0.0533921
TRUB1	-0.81481	4.74414	9.17671	0.00245138	0.0538732
RALY	0.547054	6.95848	9.17064	0.00245952	0.0540215
STAMBP	-0.722245	5.25407	9.16874	0.00246207	0.0540469
LINC02006	-6.98997	0.495909	9.16758	0.00246364	0.0540476
SLC27A2	-0.924666	4.33689	9.16664	0.0024649	0.0540476
FKBP4	0.55595	6.78477	9.16104	0.00247245	0.0541826
PRSS12	0.740426	5.13409	9.15761	0.00247709	0.0542535
BSCL2	0.614401	6.08164	9.15556	0.00247986	0.0542834
MAPK1IP1L	-0.578496	6.46113	9.13485	0.00250809	0.0548703
PEX10	2.15784	2.16295	9.13197	0.00251205	0.0549258
GADD45A	-0.689999	5.60199	9.12828	0.00251712	0.0550056
MT-TS1	-0.484045	8.68156	9.1222	0.0025255	0.0551577
TCERG1	-0.539557	7.07176	9.11525	0.00253512	0.0553364
PTER	-0.71871	5.26735	9.1132	0.00253795	0.0553375
OR7A17	1.71969	2.80377	9.11315	0.00253802	0.0553375
MKNK1	0.972942	4.21239	9.11108	0.00254089	0.0553688
SNN	-1.17138	3.63709	9.1063	0.00254755	0.0554646
SLC7A6	0.858443	4.56784	9.10586	0.00254815	0.0554646
NCAPH2	0.584767	6.37334	9.10378	0.00255105	0.0554964
INCENP	0.756996	5.03245	9.10086	0.00255512	0.0555538
CASC19	-0.997472	4.05938	9.09504	0.00256327	0.0556997
CHD1L	0.767619	4.98684	9.08539	0.00257683	0.0559629
INF2	-0.721351	5.25223	9.08278	0.00258051	0.0560115
PARP14	-0.604252	6.15489	9.08019	0.00258417	0.0560594
MCFD2	-0.637574	5.84309	9.06787	0.00260164	0.0563761
FAM3C	0.507816	7.67172	9.06784	0.00260168	0.0563761
CRIPT	0.771779	4.9501	9.0603	0.00261244	0.0565154
DYNC1LI2	0.502088	7.78416	9.05981	0.00261314	0.0565154
PLAC8	-1.0393	3.9629	9.05942	0.00261369	0.0565154
PARPBP	0.745625	5.11028	9.05924	0.00261395	0.0565154
TMEM18	-0.666358	5.63905	9.05719	0.00261688	0.0565472
KIAA0319L	0.583916	6.38369	9.0549	0.00262015	0.0565862
STS	-1.04116	3.99497	9.04673	0.00263189	0.0567909
TMEM161A	0.880953	4.44633	9.04626	0.00263256	0.0567909
MISP	-0.73679	5.1402	9.04102	0.00264013	0.0569223
ALDOB	-4.42022	0.70242	9.03827	0.0026441	0.0569763
CEP170B	-0.620103	5.97285	9.03529	0.00264841	0.0570374
IL4R	-0.767087	4.96902	9.03179	0.00265349	0.057115
GTF2IP1	-0.620623	5.95403	9.02918	0.00265728	0.0571647
PCCB	-0.760579	5.00499	9.02764	0.00265952	0.0571812
YIPF4	-0.580339	6.4043	9.02347	0.0026656	0.05728
NMUR2	-1.77108	2.60052	9.00749	0.002689	0.0577508
FAU	0.433885	9.84972	9.00281	0.00269589	0.0578418
SMAGP	-0.613028	6.0099	9.00258	0.00269623	0.0578418
RAB9B	4.35969	0.781551	9.00086	0.00269877	0.0578483
DSE	1.09523	3.82153	9.00035	0.00269952	0.0578483
MIR4280HG	-2.53857	1.85481	8.99869	0.00270198	0.0578536
SMIM31	-3.77163	1.06375	8.99817	0.00270275	0.0578536
RPL5	0.433075	9.87237	8.99704	0.00270441	0.0578571
ZNF337	8.38707	-0.294409	8.99334	0.0027099	0.0579424
DRG1	0.679644	5.48626	8.99066	0.00271387	0.0579953
PITPNM3	-2.98172	1.5105	8.98656	0.00271997	0.0580855
VPS37A	-0.941615	4.24117	8.98581	0.00272109	0.0580855
FAM241B	-1.5446	2.91102	8.9828	0.00272557	0.0581405
CHORDC1	0.663256	5.64001	8.98142	0.00272763	0.0581405
ARPC3	-0.525361	7.27569	8.98106	0.00272818	0.0581405
CAPN1	-0.646819	5.72542	8.96977	0.00274508	0.058438
BCL6	1.35745	3.24085	8.96957	0.00274537	0.058438
IL18	-0.769843	4.95735	8.96846	0.00274706	0.058438
ARMH3	-2.01857	2.30846	8.9672	0.00274895	0.058438
AJUBA	-1.12903	3.68578	8.96671	0.00274968	0.058438
VMA21	-0.549674	6.80279	8.96568	0.00275124	0.0584389
COX11	-1.12071	3.73408	8.95641	0.00276522	0.0587036
DNAJC5	0.544159	6.91081	8.95495	0.00276744	0.0587187
TBX18	-2.0935	2.2277	8.95136	0.00277288	0.0588017
TMSB15A	3.58147	1.08213	8.94963	0.00277552	0.0588254
NPRL2	1.41469	3.1424	8.94297	0.00278565	0.0590079
GPANK1	0.644637	5.74854	8.93311	0.00280072	0.0592946
MAGI1	-0.656282	5.65923	8.93055	0.00280465	0.0593455
SPECC1L-ADORA2A	-4.9662	0.64157	8.91441	0.00282955	0.0598396
ATP1B1	-0.45643	8.99302	8.90897	0.00283799	0.0599852
MT1X	1.9614	2.32276	8.90509	0.00284402	0.0600786
ANXA2	0.394875	11.2419	8.90377	0.00284609	0.0600786
GSDMB	-0.496648	7.87939	8.90314	0.00284706	0.0600786
GFER	0.883189	4.4177	8.89799	0.00285509	0.0602153
AUP1	0.545331	6.84102	8.89479	0.00286011	0.0602881
ACVR1	-1.04433	3.90441	8.88115	0.00288156	0.0607072
EIF3M	-0.553146	6.68166	8.87911	0.00288478	0.0607217
ELK3	0.742437	5.07555	8.87793	0.00288664	0.0607217
HFE	-0.926025	4.28814	8.87618	0.00288941	0.0607217
STK17A	0.591945	6.19479	8.87588	0.00288989	0.0607217
AMFR	0.666838	5.57718	8.87575	0.00289009	0.0607217
ULBP1	-2.06262	2.21897	8.86887	0.00290101	0.060918
SNORA19	2.12969	2.14748	8.86607	0.00290545	0.0609782
FAM157B	-8.32166	-0.21794	8.8618	0.00291227	0.0610653
ORC5	-1.10134	3.7615	8.86149	0.00291276	0.0610653
C11orf68	0.745458	5.0413	8.85454	0.00292387	0.0612652
SAA1	2.15438	2.14754	8.85321	0.002926	0.0612766
CD63	-0.433595	9.72501	8.84686	0.00293619	0.0614568
MEST	-0.786219	4.79334	8.84091	0.00294579	0.0616243
BAIAP2L2	-1.20909	3.47424	8.83355	0.00295768	0.0618074
KIFC3	-0.967771	4.10134	8.83352	0.00295774	0.0618074
FOXRED2	0.585739	6.30198	8.82451	0.00297237	0.0620568
ATG101	1.35264	3.21667	8.8242	0.00297288	0.0620568
ZNF703	0.817242	4.67519	8.81816	0.00298274	0.062229
CDK11B	0.771844	4.8749	8.8152	0.00298758	0.0622965
PSMA1	-0.626974	5.84323	8.81326	0.00299076	0.0623292
CKMT2-AS1	0.941146	4.21985	8.80974	0.00299653	0.062416
ABCB1	-7.31213	0.208143	8.8023	0.00300878	0.0626372
TTTY10	-0.561969	6.54297	8.79257	0.00302487	0.0629384
CRISP3	-7.79438	-0.0269578	8.79115	0.00302721	0.0629533
THOC5	0.755414	4.98229	8.77999	0.0030458	0.0633058
C15orf48	-0.64132	5.7182	8.7648	0.00307126	0.0638007
PTPRF	-0.489295	7.87519	8.76113	0.00307746	0.0638952
CIRBP	0.569417	6.42397	8.75815	0.00308247	0.063965
GGCT	-0.52384	7.17872	8.75201	0.00309288	0.0641466
TMEM154	-0.93395	4.20526	8.74007	0.00311319	0.0645333
AKAP13	-0.496001	7.73357	8.73775	0.00311715	0.0645808
EID3	-5.75002	1.43251	8.73574	0.00312059	0.0646174
TSN	-0.548681	6.68435	8.72927	0.00313169	0.0648126
TPM1-AS	2.60498	1.73822	8.72369	0.00314129	0.0649766
NPIPA3	-2.61006	1.80918	8.72122	0.00314555	0.0649993
GPS1	0.64843	5.64426	8.7211	0.00314575	0.0649993
SEC16A	-0.752815	4.97938	8.71575	0.00315499	0.0651554
FH	-0.789978	4.77236	8.70795	0.00316852	0.0653999
DRAM1	-0.967994	4.10363	8.70374	0.00317586	0.0655164
KIAA0319	1.61762	2.83353	8.70146	0.00317982	0.0655632
IFI27L2	-0.933024	4.23926	8.69977	0.00318278	0.0655894
RELA-DT	1.38814	3.16524	8.69726	0.00318716	0.0656301
RN7SL510P	1.11547	3.77447	8.69669	0.00318815	0.0656301
CAPN3	1.10026	3.77446	8.68924	0.00320121	0.0658638
BID	-0.639561	5.71238	8.68673	0.00320563	0.0659199
SIAH1	-1.01058	3.96689	8.68146	0.00321491	0.065955
SLC25A44	-0.811353	4.68885	8.68145	0.00321493	0.065955
GDPD5	1.63348	2.78117	8.6812	0.00321536	0.065955
DAXX	0.587458	6.17285	8.68109	0.00321555	0.065955
ISG20L2	0.534582	6.91823	8.68092	0.00321586	0.065955
MEN1	0.767711	4.86453	8.67637	0.00322389	0.0660846
COX7A2L	-0.624878	5.81806	8.67224	0.00323121	0.0661997
TRIQK	-1.26818	3.3465	8.66788	0.00323895	0.0663231
CHCHD1	-0.648507	5.62767	8.66358	0.0032466	0.0664358
GABRP	-0.491892	7.74688	8.66286	0.00324789	0.0664358
PLTP	0.598128	6.09842	8.66159	0.00325016	0.0664471
AK6	-0.901752	4.33496	8.6533	0.00326497	0.0667055
VAMP2	-1.33623	3.23594	8.65259	0.00326624	0.0667055
CSF3R	-2.98089	1.56841	8.65065	0.00326973	0.0667325
SHANK2	-0.892483	4.32811	8.64922	0.00327228	0.0667325
RBBP5	0.615794	5.89394	8.64897	0.00327274	0.0667325
PRKX	0.615651	5.88441	8.64092	0.00328724	0.0669928
PIR	0.772853	4.8418	8.63822	0.0032921	0.0670566
RARRES2	4.7137	0.462264	8.62816	0.00331034	0.0673924
MXI1	0.951032	4.11173	8.62721	0.00331207	0.0673924
RHNO1	0.68749	5.33925	8.62417	0.00331759	0.0674517
CDC42BPB	-0.515509	7.25459	8.62369	0.00331847	0.0674517
APLF	1.11864	3.66628	8.6185	0.00332793	0.0676085
ENTPD6	-1.09629	3.7371	8.61534	0.00333371	0.0676905
RSU1	0.613328	5.893	8.61307	0.00333787	0.0677393
RAB11FIP1	-0.419194	10.0424	8.61188	0.00334005	0.067748
H1-4	0.618335	5.838	8.60729	0.00334848	0.0678732
C11orf98	-0.653177	5.59763	8.60661	0.00334973	0.0678732
G2E3	0.663812	5.4952	8.58566	0.00338849	0.0686228
FLNC	-5.65327	0.338175	8.5828	0.00339381	0.0686944
MID2	-2.00386	2.27262	8.58108	0.00339703	0.0687237
MT-RNR2	-0.27992	16.5809	8.57711	0.00340443	0.0688374
ATP2B1	-0.514658	7.27842	8.56629	0.00342473	0.0692117
CLIC5	-2.70963	1.73029	8.56365	0.0034297	0.069276
GPX1	-0.595946	6.01993	8.56178	0.00343322	0.0692986
EPHA7	7.06953	0.158084	8.56115	0.0034344	0.0692986
METAP1D	-4.2782	0.784362	8.55994	0.0034367	0.0693088
PKP4	0.49429	7.64873	8.55876	0.00343892	0.0693174
DNAH6	7.74482	-0.151822	8.55476	0.00344649	0.0694339
MEPCE	0.948312	4.11573	8.55052	0.00345451	0.0695594
CERT1	-0.538441	6.77844	8.5481	0.00345911	0.0696157
STAT5A	-7.97843	-0.152001	8.54637	0.00346241	0.0696458
SUCLG2	-0.6709	5.42524	8.54452	0.00346592	0.0696804
MMUT	-0.73865	4.9967	8.5388	0.00347684	0.0698636
ZNF689	-1.12124	3.65151	8.52758	0.00349833	0.0702589
TM9SF2	-0.76776	4.83293	8.52455	0.00350415	0.0703393
PALB2	-1.03172	3.88468	8.52247	0.00350817	0.0703812
NDUFB9	0.468289	8.29719	8.52159	0.00350987	0.0703812
TGFBR2	-0.744189	4.97508	8.51658	0.00351954	0.0705385
RNF216P1	0.630552	5.73248	8.51074	0.00353085	0.0707284
CBWD1	0.668401	5.45971	8.49837	0.00355494	0.0711401
H3C8	4.06987	0.875194	8.49759	0.00355646	0.0711401
ZNF157	-7.7093	-0.0524955	8.49736	0.00355691	0.0711401
SLC22A18AS	-1.25294	3.35593	8.49113	0.00356911	0.0713471
ERC1	-0.639524	5.66027	8.4885	0.00357427	0.0714134
DCAF1	-1.18108	3.49397	8.48705	0.00357713	0.0714337
MYH9	0.449742	8.85054	8.47874	0.00359351	0.0717238
RPUSD1	0.719619	5.10801	8.47339	0.00360409	0.0718979
PPP1R14C	-2.64879	1.68887	8.46794	0.0036149	0.0720763
PYCR2	-0.802266	4.64845	8.46381	0.00362312	0.072203
DCDC2	0.52215	7.00963	8.45874	0.00363323	0.0723672
STON2	-1.61762	2.78413	8.45547	0.00363978	0.0724604
NFIX	0.741569	4.96406	8.45337	0.00364398	0.0725068
LACC1	-1.83476	2.48325	8.452	0.00364672	0.0725241
RBBP8	-0.57466	6.23848	8.44246	0.0036659	0.0728463
SNORA79B	1.78873	2.52825	8.44114	0.00366855	0.0728463
LAMB1	0.497943	7.50181	8.44113	0.00366857	0.0728463
CYHR1	0.854209	4.46204	8.43958	0.00367171	0.0728711
TXNDC11	-1.1354	3.64635	8.43799	0.00367492	0.0728974
TJP2	-0.595763	5.98515	8.43655	0.00367783	0.0729179
URB2	-1.55744	2.80871	8.43032	0.00369045	0.0731306
LTK	-7.89079	-0.141035	8.42912	0.0036929	0.0731416
CMBL	-0.996588	3.96743	8.42545	0.00370036	0.073252
TOP1	-0.42649	9.5929	8.41787	0.00371581	0.0735201
TMCC3	1.55361	2.80698	8.4148	0.0037221	0.073607
PKIB	0.854814	4.47541	8.41071	0.00373047	0.0737349
ATP5PB	-0.554852	6.44893	8.40104	0.00375036	0.0740902
KPNA4	0.462181	8.37335	8.38649	0.0037805	0.0746474
NUTF2	0.481329	7.8149	8.38213	0.00378958	0.0747886
NDUFB2	-0.540399	6.64763	8.37917	0.00379577	0.0748726
WDR31	0.744292	4.94745	8.37443	0.00380566	0.0749999
RXYLT1-AS1	-7.93997	-0.171594	8.37423	0.0038061	0.0749999
H1-0	-0.540199	6.65828	8.37051	0.00381389	0.0751151
MRPS24	0.523935	6.91885	8.36244	0.00383087	0.0754113
PINK1	1.74029	2.72414	8.3614	0.00383306	0.075416
UBR2	0.616402	5.81205	8.35648	0.00384344	0.0755818
ZNF611	0.849739	4.48316	8.35423	0.00384821	0.0756371
MPST	0.579877	6.11644	8.35103	0.003855	0.0757321
PDCD2L	-1.34133	3.1615	8.34972	0.00385778	0.0757483
MLPH	-0.869229	4.39973	8.34415	0.00386962	0.0759424
SNRPC	0.492497	7.55215	8.33943	0.00387969	0.0760965
SC5D	-0.705495	5.1518	8.33862	0.00388141	0.0760965
DGUOK	0.616136	5.78623	8.335	0.00388917	0.0762099
ESYT2	-0.589218	6.04773	8.33404	0.0038912	0.0762112
TRIP11	-0.52156	6.95034	8.32779	0.00390462	0.0764354
CHST11	7.88032	-0.249485	8.32595	0.00390858	0.0764741
SYT14	2.17507	2.03766	8.32492	0.0039108	0.0764789
EPS8L2	0.537456	6.64596	8.3223	0.00391644	0.0765506
CFI	-1.42326	3.04026	8.31742	0.00392698	0.0767178
TSPAN13	-0.556333	6.41394	8.31067	0.0039416	0.0769473
ISY1	0.5082	7.20426	8.31016	0.0039427	0.0769473
RAB4B	1.09777	3.72939	8.30815	0.00394707	0.0769775
HNRNPUL2	0.530427	6.7695	8.30762	0.00394823	0.0769775
CEP68	0.777388	4.72869	8.29947	0.00396599	0.0772848
CENPV	-0.831445	4.5177	8.29324	0.0039796	0.0774842
LRATD1	5.72336	0.0628551	8.29296	0.00398022	0.0774842
IL15RA	-3.57923	0.99769	8.29032	0.00398601	0.0775573
DPH3	-1.11838	3.60655	8.28942	0.00398798	0.0775573
HNRNPA1	0.446235	8.77944	8.28645	0.0039945	0.0775849
MRPL3	-0.575833	6.14076	8.28635	0.00399472	0.0775849
RGPD3	-7.24837	0.134402	8.28604	0.00399542	0.0775849
PRAG1	-0.739269	4.93049	8.27424	0.00402146	0.0780515
ZBED3	-1.09954	3.64045	8.26689	0.00403778	0.0783288
PARM1	-2.1064	2.1253	8.26152	0.00404974	0.0785215
ZNF772	-1.14272	3.54683	8.25653	0.00406088	0.0786981
SLC6A8	0.804964	4.62053	8.24837	0.00407918	0.0790132
B3GNT5	-0.767967	4.75484	8.2462	0.00408405	0.0790304
[truncated: 33,001 more rows]

## Sheet: JQ1_DEG
	logFC	logCPM	F	PValue	FDR
TM4SF4	-9.13495	8.02607	1410.98	5.40892e-308	2.09331e-303
ANKRD1	5.30062	9.43547	883.951	6.22242e-194	1.20407e-189
KRT13	-5.61069	8.47367	827.535	1.0476e-181	1.35144e-177
NEAT1	5.03599	9.46111	820.718	3.14656e-180	3.04437e-176
TSPAN8	-6.55527	7.03307	782.062	7.54023e-172	5.83629e-168
MALAT1	3.40105	13.375	712.298	1.01177e-156	6.52611e-153
MT-TS1	4.8162	8.68156	689.182	1.04396e-151	5.77174e-148
GABRP	-4.79505	7.74688	590.657	2.48923e-130	1.2042e-126
AGR2	-5.14109	7.19963	590.096	3.29421e-130	1.41655e-126
TP53I11	-6.80448	5.83233	557.304	4.32399e-123	1.67343e-119
MUC5AC	-5.79362	6.15493	542.665	6.51558e-120	2.13969e-116
LGALS4	-5.59213	6.3228	542.629	6.63452e-120	2.13969e-116
FGFBP1	-8.6008	5.37993	539.315	3.47809e-119	1.03543e-115
TCN1	-6.05795	6.1409	525.665	3.2002e-116	8.84649e-113
CSN3	-3.5516	9.97646	502.28	3.83101e-111	9.88425e-108
RARRES1	-4.07966	8.06726	481.9	1.02227e-106	2.47267e-103
H19	-6.63988	5.44853	471.728	1.65651e-104	3.77109e-101
SFTA2	-5.68748	5.88031	460.135	5.46481e-102	1.17496e-98
SLC6A14	-4.8726	6.44063	458.497	1.24011e-101	2.52597e-98
DDIT4	-4.44972	6.96115	449	1.43489e-99	2.77658e-96
ODAM	-5.67191	5.75758	445.164	9.77888e-99	1.80215e-95
TM4SF1	-3.56138	8.97038	442.457	3.78764e-98	6.66297e-95
UCA1	3.54455	8.4573	408.881	7.49824e-91	1.26169e-87
TESC	-3.9434	7.38722	406.276	2.76146e-90	4.45297e-87
IFI27	-5.34527	5.72241	404	8.62622e-90	1.33537e-86
IFITM3	-4.21777	6.78521	400.092	6.10122e-89	9.08166e-86
PDZK1IP1	-5.76579	5.48942	387.952	2.65633e-86	3.80751e-83
B3GALT5	-4.63536	6.05638	375.5	1.35327e-83	1.87046e-80
MX1	-4.78515	5.93926	374.952	1.78045e-83	2.37604e-80
EREG	-3.11632	9.31159	369.61	2.58349e-82	3.33278e-79
CFTR	-4.32719	6.57224	368.679	4.11705e-82	5.13981e-79
MT-TQ	4.07708	6.57092	358.048	8.43863e-80	1.02057e-76
PRR15L	-6.42035	5.07968	351.699	2.02727e-78	2.37749e-75
H4C3	-2.78649	10.2033	339.942	7.31231e-76	8.32334e-73
MAP1B	3.43033	7.61529	337.611	2.3495e-75	2.59794e-72
SLPI	-4.20103	6.20657	336.776	3.56936e-75	3.83716e-72
DBNDD2	-4.38001	5.90998	324.492	1.67857e-72	1.75574e-69
FDCSP	-2.63364	10.5537	322.111	5.5331e-72	5.63518e-69
SPP1	-3.31668	7.59997	317.451	5.71092e-71	5.66714e-68
CXCL1	-4.38242	5.85837	317.06	6.94604e-71	6.72047e-68
CXCL5	-2.58197	10.6295	313.818	3.525e-70	3.32734e-67
PYCR1	-4.95589	5.3419	307.431	8.6488e-69	7.96946e-66
ZNF618	-5.4157	5.0493	301.158	2.00507e-67	1.80461e-64
SPNS2	-4.14024	5.86145	296.141	2.47637e-66	2.17814e-63
TPM4	-2.84552	8.75738	292.191	1.79331e-65	1.54229e-62
GDF15	-3.37092	6.99198	290.904	3.41683e-65	2.87467e-62
CACNG6	-2.97864	8.07886	288.34	1.2352e-64	1.0171e-61
PTGS2	-3.96312	5.95013	285.67	4.70845e-64	3.79628e-61
S100A6	-2.5616	9.98426	285.447	5.26562e-64	4.15887e-61
TRIB3	-5.18394	5.03123	285.367	5.48251e-64	4.24357e-61
ANXA4	-3.08257	7.50418	277.093	3.4679e-62	2.63159e-59
VGLL1	-3.53299	6.39542	271.259	6.45945e-61	4.80745e-58
CTSE	-3.46924	6.4293	269.402	1.63848e-60	1.19643e-57
GALNT5	-3.22752	6.97104	266.808	6.01482e-60	4.31073e-57
SCD	-2.75751	8.32878	260.814	1.21485e-58	8.54835e-56
FASN	-2.8182	8.05761	260.377	1.51288e-58	1.04554e-55
MMP7	-4.71683	5.387	259.217	2.70587e-58	1.83719e-55
ID1	-3.12609	7.00624	257.098	7.83186e-58	5.22588e-55
DNPH1	-3.43169	6.34634	253.593	4.53952e-57	2.97769e-54
HDGF	-2.72111	8.2684	252.063	9.77891e-57	6.30756e-54
FXYD3	-3.92616	5.6324	248.929	4.70813e-56	2.98704e-53
ANGPTL4	6.14413	4.26099	245.308	2.89481e-55	1.80697e-52
GOLGA8A	3.74853	5.71249	240.849	2.71035e-54	1.66497e-51
TRIM14	-3.55168	5.97001	239.917	4.32625e-54	2.61609e-51
DYSF	5.11249	4.69646	236.376	2.55614e-53	1.52193e-50
GTF3C6	-4.33253	5.1952	235.696	3.59396e-53	2.10742e-50
S100P	-2.70294	7.80837	233.323	1.1824e-52	6.82985e-50
LGALS9	-3.44526	6.01963	231.929	2.37896e-52	1.35395e-49
ARHGAP23	-2.88085	7.21708	231.826	2.50559e-52	1.40535e-49
IGFBP3	-2.81609	7.38485	229.593	7.6822e-52	4.24727e-49
IFITM2	-5.84981	4.35234	228.509	1.3233e-51	7.21312e-49
IL1RN	-3.89876	5.46156	225.679	5.47433e-51	2.94253e-48
MED24	-2.54392	8.34951	225.486	6.02995e-51	3.19678e-48
CSTB	-2.71413	7.58771	225.147	7.14901e-51	3.73884e-48
OAS2	-6.40519	4.20612	222.762	2.36586e-50	1.22082e-47
LINP1	-3.56795	5.77255	221.341	4.82755e-50	2.4583e-47
RPS10-NUDT3	-2.56445	8.09196	220.241	8.38205e-50	4.2129e-47
ANXA10	-6.69431	3.9839	218.019	2.557e-49	1.2687e-46
DHRS9	-5.97721	4.19549	216.615	5.17361e-49	2.53448e-46
PHLDA2	-2.46671	8.42736	216.542	5.36605e-49	2.59589e-46
EEF1A1	-1.96292	11.6345	215.995	7.06073e-49	3.37354e-46
H2AC14	-3.6628	5.67694	215.872	7.51014e-49	3.54451e-46
NPC1L1	-6.14653	4.10633	211.585	6.45771e-48	3.01108e-45
IFI44L	-7.46971	3.90869	210.75	9.82145e-48	4.525e-45
RPS21	-2.12659	10.2443	209.977	1.44755e-47	6.59079e-45
H2AC13	-3.07049	6.38943	209.017	2.3438e-47	1.05474e-44
UPK1B	-3.71343	5.40405	207.977	3.95046e-47	1.75732e-44
GOLGA8B	3.671	5.40343	204.281	2.52613e-46	1.11095e-43
LCN2	-2.30905	8.82394	202.414	6.44974e-46	2.80462e-43
TOMM7	-2.39029	8.30462	200.699	1.52582e-45	6.56119e-43
RPS27A	-1.94011	11.2149	200.312	1.85311e-45	7.88101e-43
POLR2J3	2.90643	6.43721	200.19	1.97006e-45	8.28732e-43
S100A14	-3.26898	5.78032	195.934	1.67034e-44	6.95094e-42
INSIG1	-2.76147	6.70904	195.021	2.64188e-44	1.08769e-41
SCARNA22	-2.87494	6.55957	193.676	5.19071e-44	2.11459e-41
KCNN4	-3.61572	5.42471	192.374	9.97995e-44	4.02327e-41
TFPI	-2.76818	6.61337	192.117	1.13575e-43	4.53139e-41
ADGRF1	-2.66264	6.9736	191.629	1.45103e-43	5.73023e-41
OAS1	-3.71362	5.2534	191.019	1.97118e-43	7.70572e-41
BAAT	-4.13573	4.84277	190.701	2.31205e-43	8.94787e-41
UGT2B7	-4.27121	4.90766	189.903	3.45271e-43	1.323e-40
PCSK9	-6.45061	3.92382	189.639	3.94088e-43	1.49525e-40
PYCARD	-3.50121	5.47566	188.729	6.22466e-43	2.33884e-40
KLK6	-2.73686	6.62179	188.08	8.62487e-43	3.20953e-40
GRB7	-1.90803	10.9431	187.521	1.14184e-42	4.20862e-40
EPS8L3	-8.36888	3.57137	187.369	1.23289e-42	4.50132e-40
CEACAM6	-5.05868	4.23873	187.043	1.45166e-42	5.25054e-40
STC1	3.27893	5.67569	186.646	1.77206e-42	6.35006e-40
USH1C	-8.6246	3.56267	186.368	2.03782e-42	7.23538e-40
C6orf223	-4.57957	4.54396	184.691	4.7324e-42	1.66499e-39
KRT23	-2.27667	8.21607	181.247	2.67008e-41	9.30945e-39
RNU2-2P	-3.63834	5.17998	180.127	4.68698e-41	1.61956e-38
TSC22D3	-2.89177	6.13328	179.8	5.52341e-41	1.8917e-38
BCAS1	-3.27173	5.55225	178.284	1.18274e-40	4.0152e-38
TNNT1	-3.80262	5.04684	176.545	2.83436e-40	9.53849e-38
GJB1	-2.94302	5.97941	176.44	2.98846e-40	9.97039e-38
DKK1	-3.75585	4.98086	176.025	3.67996e-40	1.21725e-37
FAM133CP	5.061	4.1495	175.879	3.96138e-40	1.29923e-37
CYC1	-2.49763	7.10211	175.528	4.7243e-40	1.53643e-37
FDFT1	-2.26498	7.89113	172	2.78166e-39	8.97108e-37
ECH1	-2.53349	6.85325	171.817	3.0498e-39	9.75458e-37
RPS19	-1.82642	10.8947	171.72	3.2024e-39	1.01587e-36
PLAU	-2.46366	7.05554	171.394	3.77318e-39	1.1872e-36
BAIAP2L2	-8.82587	3.47424	170.487	5.95103e-39	1.85735e-36
RPS29	-1.77515	11.2472	170.234	6.7564e-39	2.09184e-36
PLAAT4	-2.36977	7.40826	169.509	9.72929e-39	2.98836e-36
PHLDB2	3.13476	5.59485	169.441	1.0065e-38	3.06713e-36
TXNRD1	2.20418	8.13317	169.341	1.05857e-38	3.20059e-36
EHF	-2.27767	7.74848	169.018	1.24513e-38	3.73547e-36
GPR132	5.44424	3.93804	167.71	2.40241e-38	7.15196e-36
ANXA11	-1.97718	9.50012	166.794	3.80718e-38	1.12475e-35
CAPN12	-1.93407	9.77146	165.87	6.05833e-38	1.77624e-35
AQP5	-6.27549	4.04115	165.766	6.38543e-38	1.85806e-35
LAD1	-2.28731	7.605	165.327	7.95945e-38	2.29879e-35
PPFIBP2	-4.54941	4.37943	164.822	1.02596e-37	2.94117e-35
NFIC	-2.64465	6.37318	164.426	1.2522e-37	3.56333e-35
MT-ND4L	-1.88032	10.1257	164.396	1.27118e-37	3.59094e-35
NPIPB4	2.60221	6.43115	164.356	1.29714e-37	3.63771e-35
MAP2	2.61689	6.41236	162.7	2.9817e-37	8.3018e-35
CTSS	-2.67134	6.26187	162.18	3.87366e-37	1.07082e-34
ATF3	3.36958	5.19662	161.536	5.35368e-37	1.46945e-34
DHCR7	-2.39867	7.02588	161.145	6.51674e-37	1.77609e-34
MZT2B	-2.3411	7.26409	160.94	7.22576e-37	1.95555e-34
HSPB1	-2.5047	6.63147	159.804	1.27882e-36	3.43692e-34
LGALS1	-2.66227	6.21546	157.742	3.60753e-36	9.62862e-34
CYP1B1	-3.0427	5.66328	157.684	3.71256e-36	9.84107e-34
CXCL8	-3.68485	4.8253	157.236	4.65219e-36	1.22479e-33
NMI	-2.88576	5.7972	157.165	4.81965e-36	1.2603e-33
MALL	-3.17485	5.36164	155.581	1.06892e-35	2.7764e-33
GSDMB	2.14395	7.87939	155.531	1.09632e-35	2.82858e-33
SCARA3	-4.80323	4.15735	155.228	1.27704e-35	3.27302e-33
RPL37A	-1.71123	11.0682	155.211	1.2881e-35	3.27966e-33
H1-4	-2.84306	5.838	154.791	1.59056e-35	4.02329e-33
CFAP97	-2.50336	6.48343	154.288	2.04908e-35	5.14945e-33
IFI6	-2.36857	6.88052	153.215	3.51481e-35	8.77591e-33
XBP1	-2.66607	6.03142	151.902	6.80149e-35	1.68734e-32
B3GNT3	-3.0526	5.42101	150.516	1.36596e-34	3.36713e-32
LSM5	-2.42702	6.57322	149.881	1.8796e-34	4.60395e-32
EMP1	-2.61934	6.13496	149.359	2.44415e-34	5.94912e-32
HS3ST1	-2.66465	5.99763	148.182	4.41819e-34	1.06868e-31
AASS	2.47038	6.38231	148.02	4.79314e-34	1.15217e-31
PIM3	-2.2017	7.39166	147.858	5.19949e-34	1.24213e-31
PADI1	-5.18293	3.87757	145.206	1.97444e-33	4.68791e-31
XACT	1.94065	8.70214	145.111	2.07107e-33	4.88734e-31
KLF5	-2.10552	7.6641	144.066	3.50417e-33	8.21908e-31
CLIC1	-2.12492	7.58856	143.932	3.74925e-33	8.74095e-31
PFDN4	-2.07883	7.769	142.987	6.03044e-33	1.39751e-30
CXCL3	-3.39141	4.94613	142.503	7.69492e-33	1.77263e-30
EIF5A	-1.99777	8.20057	142.307	8.49156e-33	1.94457e-30
MPZL2	-2.47296	6.28744	142.125	9.30679e-33	2.11872e-30
SOX4	1.73248	10.1321	141.135	1.53181e-32	3.46681e-30
RPS11	-1.83389	9.27918	140.837	1.77955e-32	4.00409e-30
TSPO	-2.17811	7.25065	140.775	1.83598e-32	4.10718e-30
FAM43A	-6.05999	3.51079	140.414	2.20136e-32	4.89626e-30
ISG15	-2.83876	5.56639	139.89	2.86561e-32	6.33726e-30
ISG20	-4.27348	4.25279	139.856	2.91437e-32	6.40847e-30
PTP4A1	-2.61492	5.9577	139.023	4.43393e-32	9.69478e-30
ATP1B3	2.08465	7.49391	137.275	1.0686e-31	2.32337e-29
TBC1D3L	5.32476	3.7454	136.82	1.34333e-31	2.90438e-29
CHURC1-FNTB	-3.9477	4.46967	136.632	1.47668e-31	3.17495e-29
PLEKHA4	-3.32177	4.92502	135.84	2.20093e-31	4.70597e-29
SNORD3C	-1.7954	9.29146	135.483	2.63372e-31	5.60042e-29
UBE2C	-2.26778	6.66246	134.958	3.42976e-31	7.25329e-29
EHD2	-2.65902	5.73284	134.049	5.4218e-31	1.14038e-28
TRIM31	-3.11288	5.1312	134.026	5.48361e-31	1.14714e-28
FCGRT	-2.91934	5.34955	133.882	5.89712e-31	1.22701e-28
ZFP36L2	-3.49756	4.66315	133.438	7.37398e-31	1.5261e-28
RN7SL602P	2.15956	6.98678	132.941	9.46906e-31	1.94927e-28
PGM2L1	2.4786	6.00502	132.531	1.16377e-30	2.38301e-28
MRPL24	-2.34806	6.3501	131.67	1.79538e-30	3.657e-28
H1-3	-2.46681	6.04585	131.54	1.91728e-30	3.88485e-28
RPS5	-1.71015	9.70076	130.225	3.71658e-30	7.49142e-28
IFIT2	-3.65424	4.54878	130.061	4.0375e-30	8.09613e-28
UPK3B	-4.43592	4.04433	129.978	4.21049e-30	8.39949e-28
USP32P3	2.59846	5.7276	129.737	4.75294e-30	9.43301e-28
MACC1	-1.92562	7.99735	129.276	5.99477e-30	1.18369e-27
FAM83H	-2.1325	6.94279	128.078	1.0961e-29	2.15331e-27
THRA	-2.06657	7.26314	127.958	1.16417e-29	2.27549e-27
TIMP3	-2.51831	5.85434	127.922	1.18575e-29	2.30601e-27
FBL	-1.77949	8.98467	127.851	1.22856e-29	2.37732e-27
TMEM97	-1.95798	7.75573	127.665	1.34945e-29	2.59826e-27
GPX2	-3.2456	4.85542	126.942	1.94235e-29	3.72132e-27
HGD	-9.22888	3.07447	126.015	3.09723e-29	5.90473e-27
DDX60	-3.17196	4.90247	125.788	3.47223e-29	6.5872e-27
ADAP1	-2.49118	5.85293	124.936	5.33315e-29	1.00682e-26
ELOVL6	-2.41079	5.97775	124.036	8.39323e-29	1.57683e-26
MDK	-2.49671	5.83052	123.858	9.18174e-29	1.71663e-26
ANP32A	-2.12128	6.81713	123.841	9.25722e-29	1.72242e-26
ITGB4	-2.14252	6.71235	123.824	9.3413e-29	1.72975e-26
PLSCR1	-1.90595	7.82566	123.378	1.16945e-28	2.15519e-26
SAMHD1	2.2632	6.30961	122.958	1.44466e-28	2.64975e-26
SLC44A4	-3.10402	4.92043	122.634	1.70058e-28	3.10443e-26
DDTL	-2.11657	6.78686	122.261	2.05247e-28	3.72924e-26
NKTR	2.16964	6.5297	121.54	2.95205e-28	5.33865e-26
EPHB4	-2.6378	5.51457	120.829	4.22378e-28	7.60299e-26
KLK7	-3.69596	4.43563	120.801	4.28275e-28	7.67345e-26
CCDC144B	2.32637	6.05337	120.737	4.42419e-28	7.89036e-26
APH1A	-1.89543	7.7585	120.427	5.17156e-28	9.18094e-26
IRF2BPL	-2.3323	6.07752	120.255	5.63755e-28	9.9625e-26
EPS8L1	-4.17907	4.07395	120.077	6.1694e-28	1.08528e-25
LMNA	-1.91825	7.59689	119.796	7.10589e-28	1.24437e-25
RASGRP3	2.62829	5.46692	119.513	8.19395e-28	1.42844e-25
NUDT3	-1.95317	7.42962	119.504	8.23148e-28	1.42855e-25
NAALADL2	-3.64177	4.45152	119.414	8.61495e-28	1.48842e-25
CCN1	1.99678	7.15442	119.093	1.01255e-27	1.74163e-25
TBXA2R	3.02004	4.90953	117.92	1.82862e-27	3.13138e-25
PSAT1	-2.69787	5.32146	117.794	1.9487e-27	3.32231e-25
FAM133DP	-10.4807	3.19373	117.205	2.62197e-27	4.45056e-25
FAM149A	-3.82259	4.24892	116.788	3.23512e-27	5.46735e-25
CHD3	-2.10033	6.63956	116.765	3.27386e-27	5.50876e-25
HAX1	-2.31337	6.01651	116.302	4.13354e-27	6.92519e-25
WASF2	-1.91505	7.46534	116.238	4.26895e-27	7.12124e-25
BEX5	2.71757	5.29416	115.371	6.60775e-27	1.09754e-24
RPS3	-1.51845	10.5165	115.173	7.30337e-27	1.2079e-24
SNRPB	-1.93837	7.31798	115.16	7.35168e-27	1.21071e-24
HMGCS1	-1.95957	7.20256	115.141	7.42073e-27	1.21691e-24
RN7SL524P	2.24779	6.11602	114.999	7.9718e-27	1.30176e-24
C3	-3.44847	4.51816	114.542	1.00352e-26	1.63182e-24
PYGB	-1.98801	7.0361	114.334	1.1145e-26	1.8047e-24
SNHG32	-2.19498	6.25772	114.242	1.16769e-26	1.88296e-24
CDKN2A	-1.85739	7.63069	113.584	1.62714e-26	2.61294e-24
NEK7	-2.3559	5.86025	113.466	1.72695e-26	2.76176e-24
RPL41	-1.33881	12.3304	113.333	1.84609e-26	2.94015e-24
SGPP2	-2.51067	5.56366	113.176	1.99846e-26	3.16976e-24
TMSB4X	-1.55109	10.039	113.035	2.14566e-26	3.38935e-24
CRYZ	-2.74566	5.18494	112.435	2.90286e-26	4.56682e-24
RPS14	-1.4728	10.7848	112.414	2.93475e-26	4.59829e-24
DEFB1	-2.8726	5.01133	111.838	3.92356e-26	6.12281e-24
AHNAK	-1.85622	7.55881	111.777	4.04652e-26	6.28934e-24
TRIM47	-3.40664	4.48354	111.398	4.89679e-26	7.55424e-24
SLC16A5	-3.49133	4.36632	111.397	4.89939e-26	7.55424e-24
ZNF853	-3.04913	4.79339	111.281	5.19484e-26	7.97799e-24
TRIP6	-2.78675	5.11463	111.077	5.75835e-26	8.80846e-24
NPM3	-2.16751	6.24837	110.956	6.12048e-26	9.32553e-24
RPL23A	-1.59642	9.4589	110.845	6.47263e-26	9.82342e-24
CLTRN	-4.74273	3.72888	110.662	7.09774e-26	1.07301e-23
KRT10	-1.96173	6.98272	110.121	9.32285e-26	1.40391e-23
PLXNA3	2.63597	5.26228	109.461	1.30062e-25	1.95098e-23
ACAT2	-2.31078	5.88461	109.366	1.3647e-25	2.0392e-23
SQLE	-1.71336	8.3642	109.228	1.46257e-25	2.17704e-23
HINT1	-1.62706	9.01432	108.475	2.1384e-25	3.17082e-23
SERPINB2	-4.30318	3.97279	108.352	2.27569e-25	3.3615e-23
ITGB3BP	-2.1297	6.29358	108.179	2.48234e-25	3.65281e-23
APOBEC3C	-2.17738	6.15948	107.926	2.82054e-25	4.13476e-23
TOP2A	-1.27994	12.634	107.76	3.06685e-25	4.47887e-23
VILL	-3.67162	4.22244	107.317	3.83571e-25	5.58066e-23
TMED1	-10.7885	2.89598	107.159	4.15379e-25	6.02082e-23
RPS27	-1.57716	9.37393	107.145	4.18145e-25	6.03829e-23
PIK3AP1	-2.86119	4.91174	106.84	4.8783e-25	7.0184e-23
SLC9A3-AS1	7.76895	3.14972	106.34	6.27703e-25	8.9973e-23
SLC35E3	2.0154	6.53864	106.33	6.30802e-25	9.00837e-23
UBE2L6	-4.26896	3.89814	106.029	7.3432e-25	1.04481e-22
ANP32B	-1.69842	8.26208	105.858	8.00645e-25	1.13501e-22
FKBP10	2.35176	5.67065	105.774	8.35376e-25	1.17992e-22
EGR1	1.81397	7.48231	105.7	8.67086e-25	1.22026e-22
CEBPB	-2.20662	5.96289	105.569	9.26123e-25	1.29862e-22
PEG10	1.60173	9.02114	105.432	9.92378e-25	1.3865e-22
MRPL11	-2.4707	5.48682	104.904	1.29502e-24	1.80283e-22
AP1M2	-2.22363	5.92304	104.815	1.35454e-24	1.87892e-22
TCEA1	-1.80687	7.46388	104.045	1.99759e-24	2.76103e-22
STEAP1	-3.34991	4.39411	103.792	2.27054e-24	3.12713e-22
PHLDA1	-1.82689	7.32692	103.572	2.53675e-24	3.48138e-22
RCC2-AS1	-2.61246	5.16847	103.484	2.65122e-24	3.62562e-22
CRABP2	-4.76375	3.54771	103.414	2.74712e-24	3.74354e-22
SULT1A3	3.61546	4.13662	103.341	2.85018e-24	3.87034e-22
NME4	-2.69045	5.12625	103.328	2.86881e-24	3.88202e-22
NPM1P27	4.71888	3.5167	103.281	2.93734e-24	3.9609e-22
TM7SF2	1.99794	6.50075	103.257	2.97343e-24	3.99565e-22
LSMEM2	-3.3851	4.38954	103.208	3.04825e-24	4.08202e-22
VNN2	-7.53574	3.01313	103.162	3.11978e-24	4.1634e-22
RN7SL440P	3.30732	4.38892	103.106	3.20914e-24	4.26794e-22
FTX	2.04501	6.3296	103.062	3.28069e-24	4.34815e-22
LARGE2	-3.51713	4.3164	102.865	3.6229e-24	4.78532e-22
SPG7	1.93796	6.69746	102.709	3.92133e-24	5.16188e-22
PPP1R14B	-1.88416	6.99696	102.607	4.12733e-24	5.41464e-22
SHMT2	-2.06144	6.29747	102.526	4.29901e-24	5.62081e-22
MTND1P23	1.40923	10.7178	102.464	4.43591e-24	5.78027e-22
SUCLG2	-2.45328	5.42524	102.323	4.76287e-24	6.17372e-22
CBLC	-4.40435	3.70369	102.32	4.76976e-24	6.17372e-22
OAS3	-2.26769	5.78708	102.094	5.3476e-24	6.89858e-22
HMGA2	-2.20308	5.90857	102.062	5.43543e-24	6.98859e-22
RPS2	-1.34805	11.3611	102.012	5.57371e-24	7.14265e-22
SLCO1B3	-2.20361	5.9184	101.991	5.63193e-24	7.19344e-22
PHF5A	-2.44454	5.44982	101.821	6.13703e-24	7.8128e-22
NDUFB4	-2.17743	5.93887	101.603	6.84994e-24	8.69179e-22
HNRNPC	-1.58336	8.91653	101.562	6.9939e-24	8.84546e-22
PRSS12	-2.66347	5.13409	101.48	7.28773e-24	9.18705e-22
COMT	-2.26522	5.74349	101.303	7.97034e-24	1.00149e-21
TSIX	2.42762	5.41188	101.285	8.04186e-24	1.00721e-21
PLBD1	-2.3222	5.63264	100.892	9.8091e-24	1.22459e-21
SIGIRR	-3.59251	4.14494	100.65	1.10831e-23	1.37918e-21
TUBA1A	2.37355	5.51307	100.364	1.27994e-23	1.58765e-21
HSP90AA1	1.23621	12.5988	100.317	1.31087e-23	1.62083e-21
NMT2	2.02798	6.29131	100.167	1.41388e-23	1.74264e-21
PCSK7	2.42866	5.37944	100.12	1.44828e-23	1.77936e-21
TMEM205	-2.28917	5.67837	100.108	1.45663e-23	1.78395e-21
VEGFA	-2.10072	6.07004	99.8867	1.62892e-23	1.98867e-21
RPSA	-1.58094	8.79816	99.5749	1.9065e-23	2.32023e-21
PLK1	-1.87321	6.91373	99.2855	2.20644e-23	2.67685e-21
NIBAN2	-1.87255	6.88814	99.217	2.28408e-23	2.76238e-21
EIF4B	-1.72837	7.63894	99.0633	2.46833e-23	2.97591e-21
TMBIM1	-1.86045	6.91055	99.022	2.52032e-23	3.02916e-21
IQGAP2	-5.85395	3.11872	99.012	2.53304e-23	3.03502e-21
KCNQ1OT1	1.95133	6.49073	98.9254	2.64623e-23	3.16085e-21
HNMT	-2.69593	4.98056	98.7399	2.90592e-23	3.46037e-21
LMNB1	-2.00547	6.35319	98.6705	3.00951e-23	3.57273e-21
FYB1	-2.38103	5.61403	98.2169	3.78398e-23	4.4784e-21
LRPAP1	1.9512	6.47536	98.1322	3.94928e-23	4.65979e-21
VASP	-1.83759	6.99451	98.0544	4.10753e-23	4.83178e-21
INHBA	1.86254	6.83687	97.879	4.48785e-23	5.26315e-21
GBP3	-2.60798	5.08697	97.7578	4.77085e-23	5.57815e-21
IFIT3	-2.46598	5.29253	97.5437	5.31556e-23	6.19631e-21
XRCC5	-1.60089	8.46504	97.4145	5.67365e-23	6.59388e-21
HMGN1P38	3.87766	4.02065	97.3977	5.72199e-23	6.63015e-21
HCFC1R1	1.82846	7.01064	97.3715	5.79839e-23	6.69862e-21
POLR2M	-2.02793	6.21684	97.285	6.05715e-23	6.97672e-21
SAMD9	-1.80768	7.11962	97.1876	6.36251e-23	7.30669e-21
ZNF556	2.63292	4.98351	96.5252	8.88908e-23	1.0178e-20
MCRIP1	1.99258	6.29572	96.4549	9.21035e-23	1.05147e-20
RCAN1	-2.54086	5.15543	96.2269	1.03338e-22	1.17626e-20
FOXA3	-4.41219	3.63839	96.1925	1.05153e-22	1.19341e-20
SLC1A5	-1.85197	6.81156	96.1732	1.06183e-22	1.20158e-20
MT-ATP8	-1.24723	12.0937	96.0437	1.13358e-22	1.27903e-20
CAVIN3	-2.84942	4.77839	95.9849	1.1677e-22	1.3137e-20
CASKIN1	-2.7418	4.83692	95.9309	1.19998e-22	1.34609e-20
TMEM99	-2.5119	5.19329	95.9093	1.21313e-22	1.35691e-20
HIPK2	-2.204	5.72497	95.543	1.45963e-22	1.62792e-20
MT-TF	-1.80985	7.01065	95.509	1.48487e-22	1.65132e-20
FLII	-2.12131	5.91304	95.3771	1.58717e-22	1.76003e-20
IFI44	-5.33103	3.30518	95.3153	1.63751e-22	1.81066e-20
IFIT1	-4.29425	3.72889	95.2173	1.72052e-22	1.89703e-20
FAM83D	-2.22347	5.70014	95.1751	1.75765e-22	1.93247e-20
LINC00504	1.81797	6.90627	94.9738	1.94567e-22	2.13313e-20
LINC00685	2.08577	5.95658	94.8886	2.03117e-22	2.22058e-20
PDE1C	-2.96372	4.64305	94.849	2.07228e-22	2.25914e-20
IDI1	-1.95981	6.32739	94.8022	2.12183e-22	2.30665e-20
ETHE1	-2.07243	5.9921	94.5957	2.35507e-22	2.55304e-20
CAPG	-1.74074	7.35206	94.5186	2.44848e-22	2.64689e-20
ATRAID	-2.05568	6.02456	94.4116	2.58445e-22	2.7861e-20
COPZ1	-1.90967	6.49259	94.2421	2.81546e-22	3.0267e-20
ST6GALNAC1	-3.43072	4.14174	93.8199	3.48457e-22	3.73389e-20
AAMDC	2.66514	4.88827	93.8153	3.4926e-22	3.73389e-20
RPS23	-1.42837	9.79461	93.4943	4.10732e-22	4.37899e-20
MFSD4B	2.11317	5.83788	93.0926	5.03133e-22	5.34939e-20
RAB25	-2.0447	6.00409	92.8586	5.66252e-22	6.00398e-20
CDKN1A	2.76108	4.73548	92.8308	5.74251e-22	6.07216e-20
VSIG1	-2.24666	5.52727	92.5733	6.54038e-22	6.89698e-20
PABPC1	-1.36339	10.4185	92.5242	6.70457e-22	7.05091e-20
CSPP1	1.97221	6.18285	92.2811	7.58034e-22	7.95032e-20
COA6	-2.92236	4.57077	92.2315	7.77275e-22	8.13009e-20
IDS	1.78573	6.92651	92.1639	8.04296e-22	8.39004e-20
LDLR	-1.536	8.62312	92.0681	8.44154e-22	8.78216e-20
MRPS24	-1.7939	6.91885	91.9003	9.18828e-22	9.5334e-20
RN7SL134P	2.44403	5.17454	91.8927	9.22354e-22	9.54439e-20
RN7SL275P	2.90811	4.57126	91.8522	9.41422e-22	9.71572e-20
RPL10	-1.54685	8.51227	91.7529	9.89888e-22	1.01887e-19
MGAT3	-6.13618	2.99677	91.6528	1.04121e-21	1.06886e-19
SLC16A9	-4.06974	3.83824	91.5436	1.10027e-21	1.12649e-19
RPL10A	-1.45151	9.37823	91.4224	1.16976e-21	1.19448e-19
FOSB	3.01029	4.43185	91.3662	1.20343e-21	1.22563e-19
GADD45A	2.20633	5.60199	91.3094	1.23847e-21	1.25801e-19
PON2	-2.2603	5.51174	90.9095	1.5157e-21	1.53557e-19
PCK2	-3.33423	4.16203	90.8825	1.53655e-21	1.55264e-19
DCTPP1	-2.02945	5.98957	90.6998	1.68511e-21	1.69831e-19
MSMO1	-1.8086	6.73554	90.6393	1.73739e-21	1.74646e-19
TPD52L1	-2.62644	4.89666	90.5841	1.78652e-21	1.7912e-19
MZT2A	-2.16603	5.69859	90.2609	2.1035e-21	2.10355e-19
RSL24D1	-1.72706	7.15385	90.1181	2.26088e-21	2.25512e-19
ACSL5	-3.75051	3.89133	89.9883	2.41405e-21	2.4017e-19
FBLN1	-3.36792	4.15738	89.9242	2.49353e-21	2.47441e-19
PLOD2	1.86805	6.43967	89.6303	2.89278e-21	2.86326e-19
RPLP0	-1.29981	10.891	89.5483	3.01515e-21	2.97676e-19
MYT1L	2.09768	5.76456	89.0896	3.80162e-21	3.74368e-19
CCNB2	-1.77655	6.83475	88.889	4.20719e-21	4.13255e-19
HHEX	-2.22504	5.50414	88.5041	5.1105e-21	5.00713e-19
LINC01551	2.02262	5.91013	88.4845	5.16137e-21	5.0442e-19
ARL14	-2.98673	4.43127	88.468	5.20457e-21	5.07361e-19
YDJC	-2.44035	5.13348	88.371	5.46607e-21	5.31513e-19
NDUFS4	-2.17055	5.6102	88.3349	5.56688e-21	5.39959e-19
NKILA	2.2258	5.46102	87.8389	7.15267e-21	6.92039e-19
ITPRID2	-1.73935	6.9496	87.8214	7.21624e-21	6.96448e-19
EEF1B2	-1.46302	8.95655	87.7851	7.34994e-21	7.07587e-19
UBALD2	-2.11476	5.7029	87.7554	7.46108e-21	7.16505e-19
MITF	-2.33972	5.26059	87.5371	8.33123e-21	7.98086e-19
RGS2	-2.50381	4.96607	87.3866	8.98992e-21	8.59059e-19
CTDSPL	-2.09547	5.7239	87.1533	1.01152e-20	9.64208e-19
E2F3P2	3.12173	4.26247	87.1004	1.0389e-20	9.87877e-19
SNORD26	-1.61629	7.65602	87.0492	1.06613e-20	1.01128e-18
ERBB3	-1.85276	6.40084	86.8447	1.18225e-20	1.11868e-18
PSMB8	-2.44539	5.06866	86.5581	1.36655e-20	1.28992e-18
VAV3	-2.74894	4.6944	86.4389	1.45145e-20	1.36673e-18
SDF4	-1.7234	6.96409	86.3095	1.54952e-20	1.45553e-18
COX7C	-1.44839	8.96784	86.2606	1.5883e-20	1.48835e-18
CAVIN1	2.2429	5.37023	85.9269	1.88014e-20	1.75756e-18
RND1	3.59477	3.88277	85.7951	2.00969e-20	1.87415e-18
PCLO	1.84845	6.34776	85.4904	2.34439e-20	2.18102e-18
ABHD17C	-1.65204	7.30271	85.3581	2.50653e-20	2.32626e-18
MGAT4B	-1.47961	8.59995	85.3481	2.51935e-20	2.33257e-18
KBTBD12	3.54774	3.89809	85.2305	2.67367e-20	2.46954e-18
IFNGR2	-2.31718	5.22739	85.0794	2.88586e-20	2.65918e-18
CXCL16	-2.55205	4.87264	84.864	3.21789e-20	2.95809e-18
HS6ST2	-3.38504	4.03999	84.7808	3.3561e-20	3.07783e-18
LRATD2	-2.1628	5.50164	84.6704	3.54877e-20	3.24683e-18
LFNG	2.19367	5.42556	84.6619	3.56418e-20	3.25324e-18
MRPL3	-1.9	6.14076	84.5206	3.82797e-20	3.4858e-18
TMPRSS4	-2.38044	5.105	84.4197	4.02833e-20	3.65217e-18
CHCHD2	-1.28726	10.5758	84.4192	4.02955e-20	3.65217e-18
DPM3	-2.57815	4.82319	84.208	4.48356e-20	4.05416e-18
TMED2-DT	2.31478	5.19629	84.1574	4.59974e-20	4.14953e-18
HNF4G	-4.8788	3.28514	84.1275	4.66981e-20	4.20294e-18
GPRC5B	-1.52561	8.08503	84.0785	4.78692e-20	4.29834e-18
TNS1-AS1	2.92852	4.39472	84.0137	4.94648e-20	4.43133e-18
MRPL15	-2.29582	5.26429	83.9938	4.99639e-20	4.46572e-18
SLC16A7	-1.75707	6.65135	83.8737	5.30924e-20	4.7344e-18
RPLP1	-1.19099	11.6935	83.6476	5.95229e-20	5.29563e-18
EIF3F	-1.6193	7.40756	83.5952	6.11218e-20	5.4254e-18
MT-TN	-1.50281	8.26388	83.5633	6.21161e-20	5.50104e-18
ADGRG6	-2.13368	5.54459	83.5502	6.2529e-20	5.52497e-18
CDK6	-1.77307	6.57555	83.5128	6.3723e-20	5.61764e-18
RAN	-1.36893	9.49899	82.9205	8.59766e-20	7.56223e-18
PHGDH	-2.20352	5.37547	82.8384	8.96229e-20	7.86507e-18
TCF12	-1.89448	6.08588	82.4157	1.10985e-19	9.71774e-18
MYCN	-4.16511	3.67056	82.2704	1.19446e-19	1.04349e-17
KCNK5	-2.5712	4.79007	82.2484	1.20784e-19	1.0528e-17
SELENOH	-1.87327	6.13543	81.9547	1.40129e-19	1.21868e-17
ELOA-AS1	3.22985	4.07086	81.8327	1.49049e-19	1.29335e-17
RPL22	-1.40496	8.98695	81.5662	1.70557e-19	1.47667e-17
PPP1R15A	-1.77021	6.47174	81.5235	1.74284e-19	1.50557e-17
EIF3EP2	2.54509	4.73021	81.1435	2.11222e-19	1.82061e-17
MT-TE	1.95312	5.86273	80.8597	2.43829e-19	2.09698e-17
XRCC4	-2.62093	4.6818	80.8474	2.45351e-19	2.10539e-17
SELENOW	-1.49041	8.12683	80.7817	2.53647e-19	2.17176e-17
RBPMS	-1.93529	5.90008	80.7578	2.56728e-19	2.1933e-17
CHCHD10	-1.59226	7.37975	80.5854	2.80126e-19	2.38792e-17
CCNB1	-1.72447	6.624	80.5487	2.85367e-19	2.42725e-17
H2AC20	-2.60172	4.71032	80.4702	2.96939e-19	2.52014e-17
SLC2A11	2.49376	4.8084	80.3544	3.14857e-19	2.66637e-17
GRIN2A	-3.64999	3.79282	80.2046	3.39639e-19	2.86995e-17
RBMX	-1.39761	8.93452	80.1088	3.5651e-19	3.00595e-17
LUC7L3	1.45651	8.33963	80.0199	3.72911e-19	3.1374e-17
ZNF141	2.30549	5.1018	79.8949	3.9726e-19	3.328e-17
SKIL	1.5043	7.87307	79.8947	3.97286e-19	3.328e-17
LINC01568	2.76325	4.47289	79.8829	3.99679e-19	3.34081e-17
TJP3	-3.01404	4.26347	79.8192	4.12762e-19	3.44274e-17
RN7SL121P	2.70155	4.54329	79.751	4.27254e-19	3.55595e-17
CLDN4	-1.44179	8.46006	79.7054	4.37221e-19	3.6311e-17
G6PD	1.85331	6.09173	79.6696	4.45228e-19	3.68967e-17
BACE2	-1.78211	6.36469	79.5821	4.65382e-19	3.84845e-17
GVQW3	2.53507	4.72558	79.5447	4.74277e-19	3.91364e-17
RN7SL202P	2.78072	4.44499	79.4706	4.92389e-19	4.04665e-17
NDUFC1	-2.45318	4.86403	79.4702	4.92486e-19	4.04665e-17
ZNF66	2.2943	5.10361	79.3169	5.32198e-19	4.36369e-17
CFB	-2.0673	5.58061	79.2476	5.51195e-19	4.5099e-17
CYSTM1	-1.65861	6.85228	79.1562	5.77306e-19	4.71357e-17
SHISA5	-1.80873	6.23927	79.0572	6.06962e-19	4.94527e-17
LMO7	-1.92682	5.87059	79.0178	6.19167e-19	5.03296e-17
TBL1XR1	-1.63663	7.00999	79.0141	6.20326e-19	5.03296e-17
KIF3A	1.85818	6.02455	78.9807	6.30897e-19	5.10803e-17
MAN1B1-DT	1.91055	5.89535	78.9748	6.32787e-19	5.11263e-17
STAT6	-1.83161	6.1645	78.9335	6.46151e-19	5.20973e-17
BCAR1	-2.12946	5.41084	78.9047	6.55636e-19	5.27521e-17
SREBF2	-1.92619	5.87528	78.7334	7.15013e-19	5.74102e-17
LMNB2	-2.11739	5.43414	78.7008	7.26924e-19	5.82457e-17
ZBTB25	2.17988	5.29124	78.5642	7.78921e-19	6.22831e-17
LINC01764	3.32723	4.01986	78.5507	7.84294e-19	6.25834e-17
NAPRT	-2.12963	5.39409	78.3213	8.80808e-19	7.01402e-17
CCDC144A	2.27148	5.09971	78.3042	8.88488e-19	7.06065e-17
KIF5C	3.2313	4.03829	78.2503	9.13059e-19	7.24105e-17
NECTIN2	-1.79624	6.22912	78.083	9.93733e-19	7.86472e-17
KBTBD6	2.26745	5.10743	78.0132	1.02945e-18	8.13078e-17
CBS	-3.05472	4.17192	77.8445	1.12121e-18	8.83746e-17
UNC13D	-1.92576	5.83327	77.7933	1.15066e-18	9.05118e-17
PDE4DIP	2.45303	4.79133	77.6987	1.20708e-18	9.47569e-17
CBSL	-3.0132	4.20876	77.674	1.22223e-18	9.57524e-17
EPSTI1	-5.69833	2.90197	77.6425	1.24194e-18	9.70993e-17
SNRPE	-1.69636	6.58371	77.5044	1.33179e-18	1.03914e-16
TOR4A	-1.96581	5.74419	77.4719	1.35388e-18	1.05426e-16
TSKU	-2.41335	4.88917	77.4155	1.39309e-18	1.08261e-16
CDHR4	3.33362	3.9132	77.4078	1.39857e-18	1.08456e-16
ANAPC11	-1.69204	6.59209	77.404	1.40123e-18	1.08456e-16
MRPL19	-2.20957	5.23021	77.4001	1.40401e-18	1.08456e-16
HELLPAR	1.57419	7.25784	77.3953	1.40745e-18	1.08505e-16
CAPN1	-1.9653	5.72542	77.3391	1.44806e-18	1.11414e-16
RPL31	-1.30299	9.67644	77.1382	1.60305e-18	1.23095e-16
SLC26A4-AS1	2.08825	5.40561	76.9345	1.77712e-18	1.36191e-16
STOML2	-1.87558	5.93634	76.71	1.99104e-18	1.52283e-16
SMIM14	1.60329	7.02779	76.3887	2.34268e-18	1.78825e-16
NDUFAB1	-1.59263	7.09893	76.2775	2.47843e-18	1.88461e-16
C1orf43	-1.71083	6.46435	76.2773	2.47866e-18	1.88461e-16
LINC01608	2.27586	5.03493	76.0697	2.75327e-18	2.0893e-16
TRIP10	-1.99496	5.62077	75.9249	2.96279e-18	2.24389e-16
PALM3	-5.33314	2.99985	75.7651	3.21235e-18	2.42815e-16
RPS7	-1.26638	9.9557	75.6158	3.46468e-18	2.61378e-16
TTC3	1.43371	8.14677	75.5647	3.55543e-18	2.67702e-16
PTPRH	-3.63919	3.69847	75.5309	3.61678e-18	2.71792e-16
HSPE1	-1.38498	8.6288	75.5221	3.63302e-18	2.72484e-16
HOXA5	-3.93906	3.51374	75.4944	3.68437e-18	2.758e-16
PNISR	1.57577	7.1182	75.4351	3.79653e-18	2.83648e-16
RPL7A	-1.30471	9.47914	75.4111	3.8429e-18	2.86559e-16
MIA-RAB4B	-4.28851	3.43115	75.3835	3.89714e-18	2.90045e-16
ABL2	1.6137	6.88465	75.3132	4.03826e-18	2.9997e-16
RPL22L1	-1.70036	6.45217	75.2761	4.11477e-18	3.05068e-16
CYB561A3	2.38344	4.82782	75.2333	4.20508e-18	3.11168e-16
JAG1	-1.60449	6.95089	75.102	4.49416e-18	3.31925e-16
HOXA10	-2.36543	4.9034	75.0036	4.72376e-18	3.48217e-16
LINC02503	1.6237	6.76799	74.7124	5.4741e-18	4.02763e-16
ATP5IF1	-1.64511	6.64749	74.4198	6.34848e-18	4.66209e-16
MYO6	1.36026	8.75852	74.3451	6.59322e-18	4.83265e-16
ATP5MC1	-1.58439	7.02954	74.29	6.77967e-18	4.95992e-16
MTLN	-3.198	3.96561	74.0823	7.53188e-18	5.49984e-16
SLC29A2	-2.41193	4.80074	74.0245	7.75554e-18	5.65249e-16
MT-TP	-2.53808	4.641	73.9275	8.14584e-18	5.92579e-16
CNKSR3	2.4827	4.65886	73.9095	8.22071e-18	5.96904e-16
SNRPG	-1.42227	8.09463	73.7204	9.04692e-18	6.55665e-16
SLC7A11	-1.695	6.40055	73.495	1.01409e-17	7.33576e-16
FOXH1	2.21547	5.09277	73.4786	1.02254e-17	7.38308e-16
IHO1	3.04827	4.05487	73.3955	1.0665e-17	7.68612e-16
RPS9	-1.37146	8.54613	73.1501	1.20764e-17	8.68715e-16
SMAGP	-1.79806	6.0099	73.123	1.22438e-17	8.79125e-16
LRRC75A	-1.50177	7.45941	73.1055	1.23526e-17	8.8529e-16
ANXA1	-1.56097	7.078	72.8373	1.415e-17	1.01223e-15
GALNT3	-1.90613	5.72711	72.7887	1.45026e-17	1.03554e-15
MRPL22	-2.04857	5.4043	72.764	1.46851e-17	1.04664e-15
RPS10	-1.22561	10.1524	72.6921	1.52303e-17	1.08351e-15
CALD1	2.41931	4.71392	72.5615	1.62721e-17	1.1555e-15
VEPH1	-2.46678	4.68633	72.3664	1.79621e-17	1.27317e-15
CMPK1	-1.79419	5.98239	72.3086	1.84956e-17	1.30859e-15
NDUFB8	-1.64798	6.54161	72.2904	1.86673e-17	1.31811e-15
LOXL2	5.35822	2.95305	72.2871	1.86983e-17	1.31811e-15
NOP10	-1.86418	5.80028	72.2663	1.88964e-17	1.32829e-15
ABCA5	3.07322	4.023	72.2638	1.89208e-17	1.32829e-15
FAM234A	1.60091	6.75748	72.2612	1.89456e-17	1.32829e-15
TLN2	2.66365	4.43348	72.1845	1.96959e-17	1.3784e-15
HSD17B10	-1.93652	5.64741	72.1764	1.97769e-17	1.38156e-15
AIP	-2.30108	4.92683	72.1153	2.03984e-17	1.42241e-15
ANXA3	-1.90219	5.69273	71.9182	2.25405e-17	1.56895e-15
EIF2AK2	-1.48208	7.48644	71.898	2.27723e-17	1.57829e-15
PLP2	-1.64773	6.50034	71.8962	2.2794e-17	1.57829e-15
ZNF829	2.06427	5.30257	71.8959	2.27969e-17	1.57829e-15
ECT2	-1.51333	7.28155	71.8015	2.39139e-17	1.65266e-15
RN7SL784P	2.36308	4.74741	71.5068	2.77648e-17	1.91537e-15
GNG11	-3.84461	3.51625	71.4953	2.79275e-17	1.92046e-15
SLC25A6	-1.47387	7.53038	71.4945	2.79378e-17	1.92046e-15
C8orf33	-1.69514	6.32017	71.4801	2.81426e-17	1.93111e-15
ROMO1	-1.37787	8.30836	71.4433	2.86728e-17	1.96401e-15
LYPD1	2.94701	4.16209	71.3065	3.0731e-17	2.10127e-15
AREG	-1.37092	8.34262	71.2454	3.16971e-17	2.16351e-15
MRPS18C	-1.9808	5.50008	71.0943	3.42196e-17	2.33157e-15
RNF145	-1.85851	5.77566	70.9325	3.71426e-17	2.52629e-15
UQCRFS1	-1.60919	6.61914	70.8577	3.8578e-17	2.61931e-15
CLSPN	1.64098	6.47355	70.8377	3.89698e-17	2.64128e-15
IL32	-2.30479	4.87191	70.7672	4.03876e-17	2.73259e-15
F12	-3.60851	3.66642	70.6345	4.31973e-17	2.91759e-15
PCDH1	-1.50934	7.22538	70.3562	4.97412e-17	3.35372e-15
KIAA2012	2.87918	4.12521	70.352	4.98456e-17	3.35491e-15
ARL6IP5	-1.47087	7.46134	70.3458	5.00021e-17	3.3596e-15
MAL2	-1.36813	8.29139	70.2807	5.16807e-17	3.46637e-15
KRBA2	2.26241	4.89075	70.2254	5.31495e-17	3.55872e-15
KLF6	1.4392	7.64604	70.1664	5.47633e-17	3.66044e-15
SEPTIN8	-2.29571	4.85851	70.0417	5.8334e-17	3.89239e-15
STC2	-2.07396	5.25185	69.9715	6.04481e-17	4.02651e-15
CAPS	-2.97495	4.0744	69.8569	6.40611e-17	4.25985e-15
S100A16	-1.48475	7.32134	69.7902	6.62667e-17	4.39895e-15
ATXN10	-1.55579	6.85887	69.7153	6.88292e-17	4.56123e-15
MIA2	-1.69439	6.21741	69.7098	6.90197e-17	4.56604e-15
SERPINA4	-5.12315	2.92538	69.6349	7.16928e-17	4.73479e-15
LONP1	-2.16182	5.08507	69.6024	7.28823e-17	4.80514e-15
MRPL37	-1.86236	5.72561	69.3317	8.36036e-17	5.50263e-15
RPL18	-1.20351	10.0512	69.3117	8.44525e-17	5.5402e-15
DHCR24	-1.3584	8.28697	69.3115	8.44609e-17	5.5402e-15
ANXA9	-3.51381	3.6645	69.293	8.5259e-17	5.58309e-15
SNHG26	2.16619	5.03372	69.2035	8.92135e-17	5.83218e-15
PITX1	-2.71615	4.34142	69.1858	9.00212e-17	5.87506e-15
S100A11	-1.23999	9.58108	69.1775	9.03983e-17	5.88974e-15
DNAAF5	-2.26641	4.88105	69.1732	9.05947e-17	5.89262e-15
POLR1H	-3.47089	3.68728	69.1465	9.18302e-17	5.96295e-15
HNRNPUL1	-1.3431	8.3985	68.9177	1.03121e-16	6.68489e-15
RPL39	-1.19212	10.1165	68.6261	1.1955e-16	7.73695e-15
MRPS18B	-1.37939	8.0162	68.5856	1.22034e-16	7.88453e-15
FILIP1L	2.07748	5.19836	68.581	1.22317e-16	7.88968e-15
USP18	-3.4768	3.66931	68.5261	1.25769e-16	8.09879e-15
CORO2A	-1.68888	6.17102	68.4187	1.32804e-16	8.53764e-15
CDC20	-1.90902	5.60172	68.3205	1.39586e-16	8.95876e-15
SHKBP1	-1.88956	5.61645	68.2707	1.43153e-16	9.16872e-15
ANKRD26	1.63482	6.36734	68.2683	1.43332e-16	9.16872e-15
ATP5MC3	-1.38532	7.88566	68.0816	1.5756e-16	1.00623e-14
ZKSCAN3	2.12735	5.06573	67.9693	1.66791e-16	1.06342e-14
CHST9	-2.12611	5.10492	67.9599	1.67589e-16	1.06675e-14
ETFA	-1.44376	7.45341	67.9321	1.69967e-16	1.08011e-14
TRMT112	-1.33497	8.38086	67.8756	1.74909e-16	1.1097e-14
STIM2	1.91832	5.50285	67.7588	1.85579e-16	1.17446e-14
ATP9A	-1.56813	6.6401	67.7573	1.85724e-16	1.17446e-14
NCMAP	-1.80701	5.79987	67.6935	1.9182e-16	1.21103e-14
RNH1	-1.81616	5.76292	67.6223	1.98874e-16	1.25352e-14
CD63	-1.21207	9.72501	67.4341	2.18787e-16	1.37679e-14
ZNF26	1.97124	5.34368	67.3055	2.33531e-16	1.46719e-14
CDKN1B	-2.05723	5.20238	67.1866	2.48055e-16	1.55591e-14
TMEM158	2.66905	4.32583	67.1463	2.53167e-16	1.58541e-14
SOCS3	-2.54299	4.43594	67.0317	2.68321e-16	1.67759e-14
NOB1	-1.70352	6.07659	66.9716	2.76622e-16	1.7267e-14
NEDD9	1.7605	5.86195	66.8217	2.9847e-16	1.86008e-14
HNRNPF	-1.43992	7.39361	66.7966	3.02295e-16	1.88089e-14
CWC22	-1.73365	5.95959	66.7701	3.06381e-16	1.90325e-14
CFH	-3.79868	3.4591	66.7397	3.1115e-16	1.92978e-14
PBK	-1.8825	5.57647	66.655	3.24809e-16	2.01127e-14
SSH3	-2.49679	4.50192	66.628	3.2929e-16	2.03576e-14
H4C14	3.74132	3.4702	66.6138	3.31666e-16	2.04718e-14
MIF	-2.16195	4.97542	66.6066	3.32878e-16	2.05139e-14
MAP3K20	-1.42931	7.44826	66.4183	3.66227e-16	2.25331e-14
RPL21	-1.28583	8.71253	66.1972	4.09693e-16	2.51675e-14
CEBPD	-2.2765	4.7741	66.0961	4.31261e-16	2.64505e-14
TBC1D24	1.91202	5.44063	66.0365	4.44481e-16	2.72181e-14
CUEDC2	-2.96953	4.01433	66.0312	4.45692e-16	2.72491e-14
SERF2	-1.26414	8.93386	66.0274	4.46553e-16	2.72588e-14
LSR	-1.35101	8.00471	65.9767	4.58177e-16	2.79243e-14
SLC2A4RG	-1.43216	7.39494	65.9673	4.60376e-16	2.80141e-14
FRMD4B	-2.85681	4.08558	65.96	4.62069e-16	2.80565e-14
ABT1	-1.92894	5.44494	65.9581	4.62521e-16	2.80565e-14
DBNDD1	-2.45799	4.54961	65.9205	4.71437e-16	2.85526e-14
PDLIM7	1.72073	5.94077	65.8059	4.99643e-16	3.02135e-14
LINC02822	1.86235	5.55461	65.7921	5.03146e-16	3.0378e-14
MYH3	2.87845	4.04193	65.7515	5.13627e-16	3.09624e-14
MRPL23	-3.65418	3.54347	65.6587	5.38369e-16	3.24035e-14
LBR	-1.44863	7.22795	65.3744	6.21892e-16	3.73724e-14
CUX1	-1.63353	6.23391	65.3091	6.42839e-16	3.85713e-14
PKM	1.13654	10.4581	65.2962	6.47069e-16	3.8765e-14
MBNL3	-2.44083	4.52313	65.278	6.53077e-16	3.90645e-14
ALG11	-1.68177	6.05294	65.163	6.92301e-16	4.13468e-14
RN7SL510P	3.19222	3.77447	65.1363	7.01759e-16	4.18471e-14
VPS37B	-1.52115	6.73897	65.1048	7.13047e-16	4.24548e-14
ATP5PB	-1.57671	6.44893	64.97	7.63522e-16	4.53903e-14
ESRP1	-1.68294	6.02276	64.8956	7.92888e-16	4.70637e-14
PRC1	-1.35654	7.83392	64.7253	8.64448e-16	5.12328e-14
CDK4	-1.42785	7.31661	64.5603	9.39946e-16	5.56221e-14
FGFR1	2.41309	4.53334	64.547	9.46292e-16	5.58333e-14
INMT	2.22265	4.76516	64.5468	9.464e-16	5.58333e-14
BICC1	1.53011	6.61309	64.5085	9.64963e-16	5.68418e-14
EIF2S2P4	2.8789	3.99986	64.5051	9.66669e-16	5.68557e-14
MEFV	2.93767	3.94679	64.3064	1.0692e-15	6.2791e-14
PLPP2	-1.59933	6.33061	64.2497	1.10039e-15	6.45246e-14
ZFC3H1	1.71631	5.88136	64.2159	1.11943e-15	6.55419e-14
CDH1	-1.4304	7.24185	64.1101	1.18119e-15	6.90535e-14
NDUFAF3	-1.82409	5.61222	63.9033	1.31185e-15	7.6576e-14
CDCA7	-2.46491	4.45338	63.8213	1.36764e-15	7.97123e-14
AKT2	-1.36004	7.73103	63.6642	1.48111e-15	8.61962e-14
MEG8	2.68546	4.16611	63.5899	1.53802e-15	8.93737e-14
KRT17	1.28074	8.47208	63.5421	1.57583e-15	9.14335e-14
SNHG4	3.09871	3.80074	63.3797	1.71116e-15	9.91372e-14
SLC25A1	-1.58817	6.32944	63.2191	1.85653e-15	1.07399e-13
APOC1	-2.77421	4.14631	63.1699	1.90347e-15	1.09949e-13
EPHA2	-3.55208	3.45208	63.1476	1.92515e-15	1.11036e-13
UBE3B	-1.82525	5.56706	62.9013	2.18145e-15	1.25631e-13
WIPI1	2.37452	4.52529	62.8426	2.24741e-15	1.29238e-13
MGST2	-2.50744	4.36943	62.7444	2.36237e-15	1.35647e-13
EFNA1	-2.56111	4.33543	62.7172	2.39514e-15	1.37325e-13
PCBP4	-1.9856	5.21972	62.6975	2.4192e-15	1.38499e-13
ZNF579	-2.60494	4.27233	62.627	2.50744e-15	1.43339e-13
TCERG1	-1.43772	7.07176	62.5054	2.66711e-15	1.52242e-13
EZR	-1.12119	10.3227	62.497	2.6785e-15	1.52666e-13
SEPTIN9	-1.3249	7.87595	62.3528	2.88182e-15	1.64014e-13
HNRNPA1	-1.2404	8.77944	62.3013	2.95825e-15	1.68117e-13
SEMA3A	-1.95883	5.249	62.2701	3.00551e-15	1.70552e-13
MGAM2	-4.67528	3.07537	62.2189	3.08453e-15	1.7478e-13
ERG28	-1.89477	5.34529	62.1731	3.15714e-15	1.78632e-13
FAM153CP	1.73444	5.75285	62.1501	3.19422e-15	1.80467e-13
MT2A	1.73049	5.78377	62.1389	3.21252e-15	1.81235e-13
RBCK1	-1.56018	6.37	62.115	3.25164e-15	1.83176e-13
RPL24	-1.27727	8.34816	62.067	3.33194e-15	1.87427e-13
LRG1	-1.84459	5.50895	62.039	3.37963e-15	1.89833e-13
TRIOBP	-1.4741	6.76617	62.0351	3.38634e-15	1.89934e-13
PKP3	-1.66483	5.96821	62.0068	3.43535e-15	1.92404e-13
ZYG11A	4.4914	2.99245	61.9174	3.59481e-15	2.01044e-13
MDH2	-1.5349	6.46364	61.851	3.71808e-15	2.07639e-13
MT-ND2	-0.942654	12.9635	61.7027	4.00877e-15	2.2355e-13
ILVBL	-2.56469	4.29201	61.6624	4.09162e-15	2.27842e-13
ZNF431	2.29467	4.59915	61.5907	4.24331e-15	2.35949e-13
RNF5	-2.01292	5.10409	61.5729	4.28188e-15	2.37752e-13
TMA7	-1.35093	7.61645	61.5564	4.31807e-15	2.39418e-13
PLXNB2	-1.41445	7.14602	61.4903	4.46537e-15	2.47231e-13
TMEM101	-2.44205	4.44091	61.3543	4.78465e-15	2.6453e-13
RBM25	1.3004	7.99481	61.2738	4.98417e-15	2.75167e-13
SPINK1	-2.80852	4.01624	61.1449	5.3214e-15	2.93367e-13
GAR1	-2.46696	4.39106	61.1306	5.3603e-15	2.95091e-13
CMPK2	-10.5956	2.06491	61.0977	5.45061e-15	2.99636e-13
GBP1	-2.7973	4.04287	61.0627	5.54827e-15	3.04572e-13
ANP32E	-1.49117	6.62802	61.045	5.59827e-15	3.06882e-13
OLMALINC	1.36909	7.41642	61.038	5.61831e-15	3.07545e-13
UACA	1.3311	7.69581	60.9981	5.73315e-15	3.13388e-13
APOL2	2.31659	4.56859	60.9612	5.84178e-15	3.18875e-13
RAB27B	-2.25817	4.63437	60.9353	5.91919e-15	3.22646e-13
COX7A2	-1.33049	7.70176	60.8402	6.21198e-15	3.38067e-13
MCAM	2.59839	4.24559	60.8378	6.21958e-15	3.38067e-13
ARF6	-1.44021	6.91313	60.8159	6.28895e-15	3.41359e-13
FBXL20	1.58811	6.13378	60.502	7.37607e-15	3.99806e-13
PMEPA1	1.05725	10.9632	60.4743	7.4804e-15	4.04893e-13
SNHG6	-1.69325	5.81683	60.4527	7.56315e-15	4.08801e-13
MMUT	-2.03672	4.9967	60.412	7.72098e-15	4.1675e-13
HNRNPK	-1.17557	9.32846	60.3997	7.76954e-15	4.18787e-13
CACNA1A	2.54898	4.23852	60.3461	7.98385e-15	4.2974e-13
PCBD1	-1.42672	6.96816	60.3347	8.03016e-15	4.31632e-13
TRA2A	1.43849	6.86508	60.3298	8.05019e-15	4.32109e-13
CEP290	1.44791	6.79589	60.2063	8.57152e-15	4.59455e-13
HINFP	2.15372	4.73696	60.1006	9.0441e-15	4.84116e-13
TMEM9	-1.67555	5.86806	60.0455	9.30109e-15	4.97185e-13
SEMA7A	1.6933	5.79124	60.021	9.41747e-15	5.02711e-13
RPS16	-1.09254	10.3942	59.9656	9.68636e-15	5.16352e-13
ZCCHC10	-1.80608	5.51885	59.8993	1.00179e-14	5.33292e-13
GPR37L1	-1.73975	5.65652	59.805	1.05094e-14	5.58687e-13
UPF3B	1.53051	6.34087	59.759	1.07581e-14	5.71125e-13
TFPI2	1.29094	7.90138	59.6928	1.11258e-14	5.89835e-13
CKLF	-1.55836	6.22304	59.6548	1.1343e-14	6.00528e-13
EIF3H	-1.48907	6.51342	59.4115	1.28349e-14	6.78583e-13
DDX28	-2.73868	4.05703	59.3753	1.30734e-14	6.90248e-13
TSPAN15	-1.48176	6.53887	59.2997	1.35851e-14	7.16289e-13
LINC02432	2.25954	4.57429	59.2407	1.39986e-14	7.3709e-13
COX8A	-1.29748	7.80792	59.1573	1.46045e-14	7.67945e-13
GPX1	-1.60013	6.01993	59.075	1.52279e-14	7.9964e-13
PGAP3	-1.22984	8.50515	58.9382	1.63244e-14	8.56056e-13
TPM2	-1.70811	5.74032	58.8982	1.6659e-14	8.72425e-13
SLC25A5	-1.38868	7.09581	58.8836	1.67833e-14	8.77743e-13
RPL9	-1.17829	9.08734	58.8335	1.72161e-14	8.99165e-13
MFSD2B	-1.33521	7.50947	58.8182	1.73504e-14	9.04956e-13
PWWP2B	-2.65317	4.10461	58.7946	1.75597e-14	9.14638e-13
ZC3H8	1.91328	5.17676	58.7765	1.77218e-14	9.20702e-13
TNFSF10	-2.37872	4.45227	58.7763	1.77237e-14	9.20702e-13
UBE2G2	1.46499	6.56487	58.5882	1.95012e-14	1.01168e-12
TCF3	-1.80355	5.44804	58.5764	1.96189e-14	1.01643e-12
IL27RA	-4.2326	3.13185	58.5653	1.97296e-14	1.02079e-12
RPS3A	-1.1134	9.90354	58.4539	2.08795e-14	1.07885e-12
CKS1B	-1.28057	7.87966	58.3553	2.19523e-14	1.13277e-12
TXN	-1.58024	6.04167	58.3338	2.2193e-14	1.14366e-12
CRYBG1	-1.50331	6.39419	58.3216	2.2331e-14	1.14925e-12
CCT4	-1.31009	7.6358	58.2959	2.26242e-14	1.16279e-12
MRPL46	-2.00043	5.021	58.2181	2.35375e-14	1.20812e-12
ANKRD30BP2	2.28623	4.49983	58.0184	2.60519e-14	1.33541e-12
TMC4	-1.60681	5.95252	57.8993	2.76772e-14	1.41685e-12
RPS18	-1.05162	10.6957	57.8177	2.88488e-14	1.47487e-12
CHMP4B	-1.18756	8.8467	57.7895	2.92652e-14	1.49418e-12
PCDHB1	3.16917	3.60691	57.7826	2.93681e-14	1.49658e-12
PRRG3	1.21326	8.53074	57.7812	2.93894e-14	1.49658e-12
PAK1	-1.50616	6.34022	57.7391	3.0025e-14	1.52693e-12
SMG1	1.39059	6.9822	57.7314	3.01427e-14	1.53091e-12
ZBED1	-2.60266	4.12926	57.7142	3.04079e-14	1.54236e-12
EMX2	2.04445	4.85694	57.6842	3.08751e-14	1.56393e-12
HDAC1	-1.53312	6.23665	57.6817	3.09141e-14	1.56393e-12
PSEN2	1.58367	5.98558	57.6671	3.11432e-14	1.57346e-12
LSM3	-1.52213	6.28477	57.6341	3.16699e-14	1.59799e-12
CD44	-1.26922	7.89582	57.6084	3.20864e-14	1.6169e-12
SPCS2	-1.47337	6.49248	57.4425	3.49105e-14	1.75692e-12
TOB1	-1.78207	5.45186	57.3191	3.717e-14	1.8682e-12
SRGAP2	1.74613	5.52244	57.2637	3.82321e-14	1.91909e-12
RPS15A	-1.1258	9.5652	57.2438	3.86203e-14	1.93607e-12
RPL35A	-1.13532	9.43383	57.2193	3.9104e-14	1.95778e-12
DHX15	-1.64497	5.81796	57.1894	3.97036e-14	1.98523e-12
LCP1	-1.61294	5.90839	57.1024	4.14992e-14	2.07234e-12
CEBPG	-2.13553	4.68678	57.0718	4.21502e-14	2.10213e-12
EEF2KMT	-2.52725	4.20925	57.0543	4.25257e-14	2.11813e-12
MRPL45	-1.40353	6.84301	57.0432	4.27674e-14	2.12743e-12
IDH2	-1.38149	7.00608	57.0141	4.34052e-14	2.15639e-12
SAP30L-AS1	2.42317	4.29108	56.9926	4.38819e-14	2.17727e-12
MT-RNR1	-0.829438	14.3847	56.9684	4.44235e-14	2.20132e-12
WDR83OS	-1.6294	5.8637	56.8363	4.75105e-14	2.35129e-12
SSRP1	-1.24434	8.07591	56.7164	5.0497e-14	2.49589e-12
ZNF90	2.29555	4.45487	56.7139	5.05621e-14	2.49592e-12
SMARCA1	-2.01791	4.93031	56.709	5.06884e-14	2.49853e-12
RAMP1	-3.06884	3.73453	56.7068	5.07439e-14	2.49853e-12
ANKRD36	1.67975	5.66513	56.5667	5.44897e-14	2.67955e-12
FAU	-1.09772	9.84972	56.4547	5.76838e-14	2.83302e-12
SUGP2	1.89817	5.12583	56.3779	5.99809e-14	2.9421e-12
PRR13	-1.27663	7.72861	56.3433	6.10444e-14	2.99048e-12
C1orf198	-1.99666	4.9204	56.3091	6.21163e-14	3.03914e-12
SORBS3	-3.4648	3.41462	56.3062	6.22087e-14	3.03982e-12
ARL17B	1.8533	5.20599	56.2708	6.33374e-14	3.09107e-12
MRPS17P1	2.79151	3.89278	56.1868	6.6101e-14	3.22188e-12
FRMPD1	2.75546	3.91776	56.1633	6.68978e-14	3.25662e-12
SIRPA	-3.65185	3.31106	56.1396	6.77061e-14	3.29183e-12
ULK1	1.70786	5.57663	56.1369	6.78e-14	3.29226e-12
UBE2Q2P2	3.24713	3.51198	56.0855	6.95943e-14	3.37515e-12
MT-ND1	1.06686	10.2246	56.0397	7.12349e-14	3.45039e-12
C19orf33	-1.51481	6.20462	56.033	7.14795e-14	3.45791e-12
CHCHD1	-1.68916	5.62767	55.9973	7.27872e-14	3.51678e-12
C2CD4A	-3.36896	3.43593	55.918	7.57841e-14	3.65701e-12
MGST3	-1.49022	6.28749	55.9021	7.63986e-14	3.68207e-12
RPL30	-1.11986	9.43974	55.7763	8.14445e-14	3.92038e-12
CSDE1	-1.18298	8.6437	55.7185	8.38746e-14	4.03234e-12
COA4	-1.76673	5.41427	55.7129	8.41172e-14	4.03898e-12
SLC39A1	-1.61759	5.82393	55.6715	8.5904e-14	4.11967e-12
LINC01609	1.91204	5.05715	55.6554	8.66111e-14	4.14843e-12
CBFA2T2	1.74724	5.42702	55.5985	8.91525e-14	4.26488e-12
RUVBL1	-1.34913	7.10318	55.5919	8.94563e-14	4.27413e-12
RPAP2	1.44818	6.45471	55.5362	9.20226e-14	4.39133e-12
RGL2	-1.98575	4.93644	55.5226	9.26645e-14	4.41651e-12
ATM	1.84448	5.20799	55.5104	9.32408e-14	4.43851e-12
COX6B1	-1.26384	7.74186	55.4898	9.42243e-14	4.47982e-12
LINC00963	1.6507	5.70499	55.483	9.45501e-14	4.4898e-12
C19orf48	-1.71172	5.55538	55.4661	9.53656e-14	4.52297e-12
RPS13	-1.14016	9.12655	55.4606	9.5634e-14	4.53015e-12
RCC1L	-2.83213	3.88479	55.4056	9.83458e-14	4.65291e-12
RN7SL525P	2.10452	4.68	55.3985	9.87023e-14	4.66408e-12
NEXN-AS1	2.91235	3.75163	55.3794	9.96655e-14	4.70385e-12
MBP	-1.17501	8.67815	55.3232	1.02552e-13	4.83419e-12
RBMXL1	-1.75701	5.41871	55.3183	1.02813e-13	4.84057e-12
RN7SL716P	3.02806	3.64694	55.2279	1.07649e-13	5.06214e-12
NPIPB5	1.99642	4.8566	55.1855	1.09995e-13	5.16617e-12
COX20	1.53601	6.05174	55.181	1.10249e-13	5.17182e-12
EIF2S2	-1.06042	10.1938	55.1468	1.12182e-13	5.25611e-12
DTYMK	-1.81691	5.27098	55.1167	1.13913e-13	5.33075e-12
SLC16A14	-3.48738	3.43023	55.0875	1.15616e-13	5.40394e-12
MYO18A	-1.4336	6.51412	55.0502	1.1783e-13	5.50077e-12
CAPN15	-1.87966	5.13834	55.0364	1.18658e-13	5.53277e-12
CLINT1	-1.26876	7.65705	55.0112	1.20191e-13	5.59747e-12
WDR18	-1.9559	4.99413	54.9822	1.21976e-13	5.67378e-12
MRPL14	-1.48687	6.27922	54.8903	1.27813e-13	5.93816e-12
CLDN3	-1.22898	8.02698	54.8796	1.28513e-13	5.96351e-12
PFDN1	-1.43363	6.50433	54.8767	1.28705e-13	5.9653e-12
NEU1	1.28845	7.49799	54.8594	1.29841e-13	6.01074e-12
SLCO4A1	-2.77369	3.9342	54.8388	1.31212e-13	6.06693e-12
ITM2B	-1.28463	7.51436	54.7746	1.35566e-13	6.26081e-12
NBPF14	1.44957	6.39321	54.7161	1.39662e-13	6.44227e-12
RN7SL1	-1.63312	5.76852	54.6617	1.4358e-13	6.6151e-12
APOL6	-1.75919	5.35784	54.4446	1.60343e-13	7.37862e-12
TBL1X	-1.41578	6.55575	54.4052	1.63593e-13	7.51923e-12
C5AR2	2.28168	4.40425	54.3951	1.64436e-13	7.54904e-12
ZBTB8B	2.27289	4.40599	54.3583	1.67546e-13	7.68269e-12
BLACAT1	-5.23248	2.65601	54.3447	1.68707e-13	7.72676e-12
NRIP3	3.22157	3.49307	54.3397	1.69133e-13	7.73713e-12
GIMAP2	2.87315	3.7744	54.3174	1.71066e-13	7.81634e-12
CCDC82	1.87436	5.09834	54.2244	1.7936e-13	8.18561e-12
YEATS4	-1.32595	7.15399	54.2106	1.80616e-13	8.23324e-12
RETREG1	-2.66367	3.98332	54.1979	1.81794e-13	8.27718e-12
TTL	1.57113	5.88567	54.1177	1.89367e-13	8.61184e-12
ATP5MC2	-1.27829	7.49996	54.1102	1.90089e-13	8.63454e-12
BMP1	2.37022	4.27397	54.0588	1.95119e-13	8.85265e-12
COQ5	-1.81935	5.22078	54.0175	1.9927e-13	9.03039e-12
TMEM238	-2.00628	4.83483	53.8978	2.11784e-13	9.58626e-12
NT5C3A	-1.55699	5.91549	53.8834	2.13336e-13	9.64523e-12
CFLAR	-1.25612	7.65666	53.8762	2.14119e-13	9.66933e-12
RN7SL693P	3.11893	3.53979	53.8356	2.18597e-13	9.86004e-12
UFC1	-1.54772	5.9662	53.806	2.21906e-13	9.99765e-12
UBE2Q1	-1.54097	5.96645	53.7949	2.23166e-13	1.00427e-11
CYP51A1	-1.27798	7.45168	53.6969	2.34577e-13	1.0544e-11
MAP2K3	-1.51039	6.05336	53.5698	2.50257e-13	1.12357e-11
MAPT-AS1	3.01307	3.63153	53.5638	2.51016e-13	1.12568e-11
ZNF793	2.20403	4.48013	53.5508	2.52682e-13	1.13184e-11
PFDN2	-1.48425	6.17597	53.5261	2.55884e-13	1.14485e-11
UQCR10	-1.37804	6.69629	53.5179	2.56952e-13	1.1483e-11
AKR1C3	-1.66214	5.6353	53.5058	2.58538e-13	1.15406e-11
DDX54	-1.39682	6.59993	53.445	2.6666e-13	1.18894e-11
HEXIM1	1.50829	6.04734	53.4263	2.6921e-13	1.19893e-11
ATIC	-1.33313	7.01894	53.3813	2.75454e-13	1.22533e-11
OASL	-4.93839	2.68649	53.3567	2.78915e-13	1.23801e-11
ERGIC2	-1.61787	5.70519	53.3565	2.78946e-13	1.23801e-11
RPL29	-1.21808	7.92336	53.3322	2.82419e-13	1.25199e-11
EMD	-1.70675	5.47653	53.32	2.84181e-13	1.25836e-11
TSPAN1	-2.64844	3.95672	53.2839	2.89444e-13	1.2802e-11
DTX3	-4.4005	2.85331	53.2786	2.90231e-13	1.28222e-11
C8orf82	-1.81347	5.19768	53.0449	3.26888e-13	1.44252e-11
CSE1L	-1.26314	7.51444	53.0031	3.33918e-13	1.47186e-11
CTTN	-1.26289	7.5041	52.9695	3.39688e-13	1.49559e-11
CHST4	-3.82924	3.11461	52.9103	3.50068e-13	1.53954e-11
CPM	1.51487	5.99097	52.8843	3.54742e-13	1.55833e-11
OR2M3	1.94769	4.86434	52.8621	3.5877e-13	1.57424e-11
ITGA6	-1.21132	7.92739	52.8349	3.63769e-13	1.59275e-11
HSPA8	-1.12264	8.99152	52.8347	3.63812e-13	1.59275e-11
NUAK1	2.02198	4.73065	52.7633	3.77271e-13	1.6498e-11
BCCIP	-1.44482	6.3221	52.6664	3.96354e-13	1.7313e-11
MAGI2	2.22802	4.41402	52.652	3.99273e-13	1.74208e-11
C15orf48	-1.60488	5.7182	52.5704	4.16205e-13	1.81391e-11
NDUFA4	-1.20565	7.95553	52.5519	4.20133e-13	1.82897e-11
TSN	-1.36621	6.68435	52.4814	4.35481e-13	1.89366e-11
MYH9	1.12965	8.85054	52.4774	4.3637e-13	1.89539e-11
PRXL2C	1.52267	5.9336	52.3563	4.64139e-13	2.01375e-11
RPL38	-1.08534	9.41267	52.2623	4.86868e-13	2.11e-11
MRPS35	-1.37461	6.60657	52.2583	4.87883e-13	2.11203e-11
NSMCE1	-1.55447	5.86176	52.2129	4.99278e-13	2.15894e-11
RASSF7	-1.71173	5.40521	52.1936	5.04204e-13	2.17781e-11
TP53I3	3.01332	3.61315	52.145	5.16846e-13	2.22993e-11
H1-5	-2.22877	4.4645	52.0748	5.35654e-13	2.3085e-11
UNC93B1	-1.44028	6.29157	52.0009	5.56198e-13	2.39437e-11
GLMP	2.04861	4.65352	51.9368	5.74655e-13	2.47108e-11
OR7A17	4.38032	2.80377	51.7713	6.25174e-13	2.68534e-11
IARS1	-1.73226	5.30929	51.7409	6.34916e-13	2.72415e-11
COX6C	-1.28178	7.22909	51.6753	6.56505e-13	2.81367e-11
SMOC1	-2.84229	3.73815	51.4764	7.26476e-13	3.11011e-11
FOXRED2	1.42881	6.30198	51.4186	7.48188e-13	3.19952e-11
LINC00486	5.43532	2.42854	51.4077	7.52345e-13	3.21374e-11
LENG9	2.17855	4.46377	51.3907	7.58881e-13	3.23809e-11
TMEM258	-1.23989	7.54008	51.3544	7.73054e-13	3.29493e-11
IBTK	-1.34954	6.67943	51.3306	7.82473e-13	3.33141e-11
FNBP4	1.39526	6.42688	51.2773	8.04006e-13	3.41932e-11
PHB2	-1.28114	7.20224	51.143	8.60911e-13	3.65471e-11
PARD6G	3.13062	3.46057	51.1423	8.61242e-13	3.65471e-11
RN7SL811P	2.10841	4.53566	51.1305	8.66434e-13	3.67075e-11
ATP1A1-AS1	-1.24224	7.49289	51.1294	8.66919e-13	3.67075e-11
NUGGC	3.00394	3.55591	51.1225	8.69959e-13	3.67959e-11
TUBA1C	-1.0951	9.10101	51.0766	8.90538e-13	3.76252e-11
VARS1	-1.41383	6.36102	51.0078	9.22296e-13	3.89245e-11
ARHGAP1	-1.51899	5.90127	50.9766	9.3705e-13	3.95041e-11
FEM1A	1.69556	5.35676	50.9593	9.45345e-13	3.98104e-11
BRIX1	-1.59243	5.68413	50.957	9.46469e-13	3.98145e-11
SERPINA1	-3.9237	3.07604	50.9469	9.5133e-13	3.99755e-11
TUBB3	1.33452	6.77161	50.9402	9.54621e-13	4.00703e-11
THOC7	-1.53982	5.83509	50.9304	9.59396e-13	4.02271e-11
SGK2	-2.61272	3.97096	50.917	9.65967e-13	4.04588e-11
LSM14A	-1.37245	6.51823	50.8994	9.74641e-13	4.07779e-11
CEP41	-1.71661	5.32831	50.8717	9.88476e-13	4.13121e-11
FUNDC1	-1.77519	5.19777	50.8391	1.00505e-12	4.19597e-11
AGO3	1.59151	5.65381	50.7999	1.02532e-12	4.27597e-11
MKNK1	2.34462	4.21239	50.5978	1.1365e-12	4.73454e-11
DAZAP1	-1.29865	7.01203	50.5634	1.15658e-12	4.80842e-11
MTA2	-1.69469	5.38485	50.5624	1.1572e-12	4.80842e-11
DEPDC1	-1.95241	4.79764	50.5611	1.15797e-12	4.80842e-11
ABLIM1	-1.36896	6.51235	50.4871	1.20242e-12	4.98766e-11
MLXIPL	2.21923	4.36273	50.4614	1.21828e-12	5.04805e-11
CTDSP1	-1.76774	5.20154	50.3982	1.25818e-12	5.20779e-11
CCDC59	-1.59905	5.64737	50.3845	1.26695e-12	5.23848e-11
LRRC28	2.14439	4.47022	50.3294	1.30303e-12	5.3819e-11
ARF1	-1.1621	8.15608	50.3025	1.321e-12	5.45031e-11
TRIO	1.43564	6.16834	50.2008	1.3913e-12	5.73426e-11
MYBBP1A	-2.27253	4.29003	50.1589	1.42132e-12	5.85176e-11
ATP6V0A2	1.74977	5.19767	50.0659	1.49024e-12	6.129e-11
DSTN	-1.13473	8.45554	50.0136	1.53053e-12	6.28803e-11
TRIP11	-1.29578	6.95034	50.0101	1.53325e-12	6.29251e-11
PIGX	1.37033	6.46054	49.9932	1.54653e-12	6.34027e-11
PTTG1	-1.21777	7.59535	49.9878	1.55073e-12	6.35078e-11
SREK1	1.2758	7.08942	49.8992	1.62239e-12	6.63723e-11
HMGB2	-1.34911	6.57435	49.8836	1.63532e-12	6.68305e-11
LRRC69	1.87009	4.90548	49.8772	1.64068e-12	6.69787e-11
SCEL	-3.54179	3.20123	49.8302	1.68046e-12	6.85307e-11
TFDP2	1.26861	7.13309	49.7817	1.72247e-12	7.01699e-11
UBE2R2	-1.3027	6.89271	49.7745	1.7288e-12	7.03538e-11
TMBIM4	-1.47075	5.98805	49.7535	1.74743e-12	7.10298e-11
TMED9	-1.14176	8.33965	49.7516	1.74909e-12	7.10298e-11
FST	-2.90415	3.60047	49.7449	1.75508e-12	7.11985e-11
XRCC6	-1.13702	8.39091	49.7215	1.77618e-12	7.1979e-11
STAG3L2	2.23694	4.30747	49.7088	1.78769e-12	7.23698e-11
AMMECR1	-1.68866	5.34614	49.6903	1.80456e-12	7.29764e-11
QSER1	-1.31593	6.77766	49.6514	1.84074e-12	7.43617e-11
MAGOHB	-1.86823	4.93129	49.6469	1.84497e-12	7.4455e-11
PALMD	-2.41738	4.17583	49.6222	1.86835e-12	7.532e-11
LAIR1	3.17702	3.39858	49.5468	1.94156e-12	7.81896e-11
SNRPA1	-1.39103	6.33821	49.5333	1.95492e-12	7.8646e-11
GPR37	-2.78803	3.76824	49.5094	1.97893e-12	7.9529e-11
TJP2	-1.46912	5.98515	49.4923	1.99625e-12	8.01419e-11
OGA	1.32168	6.67163	49.2564	2.25119e-12	9.02831e-11
RN7SL744P	2.31781	4.18288	49.2394	2.27085e-12	9.09773e-11
LRP10	-1.27479	7.0303	49.167	2.35622e-12	9.42999e-11
YIF1A	-1.33095	6.6122	49.1446	2.38323e-12	9.52824e-11
MAPRE3-AS1	2.27842	4.21648	49.0665	2.47999e-12	9.90487e-11
DBI	-1.09456	8.79466	48.935	2.65191e-12	1.05806e-10
RPS19BP1	-1.61143	5.54188	48.8997	2.70015e-12	1.0761e-10
ANK3	-1.67269	5.35391	48.8978	2.70268e-12	1.0761e-10
HLA-DMA	-2.29767	4.2634	48.8721	2.73841e-12	1.0892e-10
COLEC12	2.59723	3.88219	48.8407	2.78253e-12	1.10561e-10
RBFADN	2.57363	3.88517	48.7632	2.89466e-12	1.14899e-10
ZCCHC3	-3.85004	3.02947	48.6987	2.9915e-12	1.18621e-10
ATF6B	1.81738	4.97752	48.6945	2.99788e-12	1.18752e-10
RPL37	-0.99375	10.2146	48.6898	3.00502e-12	1.18913e-10
MICAL2	-1.37918	6.31937	48.6388	3.08422e-12	1.21923e-10
OR5AS1	2.17932	4.3445	48.6224	3.11015e-12	1.22822e-10
TNFRSF11A	-1.88415	4.83977	48.602	3.14255e-12	1.2385e-10
TMEM141	-1.54841	5.72637	48.602	3.14258e-12	1.2385e-10
LSM7	-1.51009	5.82555	48.5738	3.18806e-12	1.25515e-10
LSM4	-1.42474	6.10989	48.5586	3.21287e-12	1.26363e-10
COLGALT1	-1.30685	6.72171	48.4797	3.34485e-12	1.3142e-10
RNASET2	1.47875	5.89019	48.4761	3.35098e-12	1.31528e-10
RN7SL644P	2.09461	4.47365	48.4577	3.38249e-12	1.3263e-10
DNMT3A	1.129	8.26709	48.4524	3.39175e-12	1.32858e-10
PCDHB13	3.03437	3.45567	48.2716	3.71913e-12	1.45535e-10
ONECUT3	-1.90085	4.77744	48.2658	3.73026e-12	1.45823e-10
NDUFB7	-1.56026	5.64796	48.2383	3.78285e-12	1.4773e-10
RBM6	1.69126	5.2566	48.211	3.83585e-12	1.49648e-10
CXCL6	-2.87586	3.69224	48.1455	3.96619e-12	1.54577e-10
SHOX	3.00535	3.48307	48.1253	4.00717e-12	1.56018e-10
LTB4R	2.43981	4.0121	48.0726	4.11636e-12	1.60077e-10
NOL11	-1.48913	5.84768	48.071	4.1197e-12	1.60077e-10
ACTR3	-1.23152	7.26053	48.0622	4.13834e-12	1.6064e-10
SLC22A18AS	-3.24664	3.35593	48.0249	4.21778e-12	1.6356e-10
UBL4A	-1.88924	4.80228	48.0066	4.2572e-12	1.64923e-10
AGPAT3	-1.35796	6.39944	47.9738	4.32919e-12	1.67544e-10
EFR3B	7.43315	2.04432	47.9366	4.41189e-12	1.70574e-10
ARSL	-4.61738	2.74961	47.8915	4.51455e-12	1.74369e-10
MID1IP1	-2.08608	4.47525	47.8512	4.60838e-12	1.77816e-10
CEP250	1.53619	5.67858	47.7996	4.73115e-12	1.82371e-10
RPS8	-0.952336	10.7259	47.7853	4.76591e-12	1.83528e-10
MCPH1	-2.19923	4.32702	47.7746	4.79199e-12	1.84349e-10
FOXQ1	-1.52307	5.7159	47.701	4.97518e-12	1.91206e-10
CETN3	-1.18154	7.64725	47.6813	5.0256e-12	1.92952e-10
NDUFB3	-1.97619	4.62186	47.6782	5.03349e-12	1.93063e-10
ZNF519	2.01686	4.56013	47.6298	5.15927e-12	1.97692e-10
TYW3	-1.77551	5.06376	47.6075	5.21829e-12	1.99756e-10
PCYOX1	1.26994	6.90093	47.5945	5.25295e-12	2.00884e-10
H1-0	1.29563	6.65828	47.4989	5.5153e-12	2.10708e-10
IQCN	2.8402	3.59921	47.3944	5.81728e-12	2.21886e-10
DYNC1H1	1.06157	8.9919	47.3937	5.81935e-12	2.21886e-10
PSMA3-AS1	1.58935	5.48489	47.3854	5.8442e-12	2.22573e-10
H2AZ1	-1.06519	8.94809	47.3838	5.84886e-12	2.22573e-10
ALDH7A1	1.35121	6.37368	47.3806	5.85847e-12	2.2272e-10
FAM126A	1.81555	4.91864	47.3727	5.882e-12	2.23395e-10
LUC7L	1.67902	5.25088	47.3687	5.89411e-12	2.23635e-10
ZNF827	-1.43395	5.99667	47.3511	5.94732e-12	2.25433e-10
SEC11A	-1.12477	8.17159	47.3066	6.08388e-12	2.30384e-10
GUCD1	-1.30652	6.59862	47.2933	6.12525e-12	2.31724e-10
MICAL3	1.96207	4.63009	47.2303	6.32531e-12	2.39058e-10
LMO4	-1.32783	6.47072	47.1719	6.51665e-12	2.46049e-10
DYNC2I1	1.70908	5.16663	47.1642	6.54208e-12	2.46769e-10
ARHGAP12	-1.29768	6.62728	47.1423	6.61575e-12	2.49305e-10
BID	-1.51711	5.71238	47.0807	6.8269e-12	2.57012e-10
ECI1	-1.54467	5.62669	47.0667	6.87589e-12	2.58604e-10
NME1	-1.26048	6.92828	46.9553	7.27796e-12	2.7346e-10
SPRY1	-2.38216	4.05693	46.9144	7.43133e-12	2.78952e-10
NCDN	1.90654	4.74777	46.9065	7.46138e-12	2.79809e-10
SNHG5	-1.13387	7.99594	46.8903	7.52313e-12	2.81851e-10
HOXB7	-1.5836	5.50303	46.8771	7.57418e-12	2.83486e-10
BYSL	-2.19055	4.31369	46.8752	7.58141e-12	2.83486e-10
RPS17	-0.950932	10.5961	46.8689	7.60591e-12	2.84128e-10
RTL6	-1.96642	4.6359	46.857	7.65226e-12	2.85584e-10
ZWINT	-1.42035	6.02345	46.8237	7.78316e-12	2.90189e-10
CNP	-1.20778	7.31844	46.7315	8.15805e-12	3.03874e-10
SLC44A2	-1.33647	6.41468	46.7047	8.27046e-12	3.07764e-10
TFCP2L1	-1.37791	6.23192	46.6813	8.36961e-12	3.11155e-10
RPLP2	-0.983804	10.0141	46.5276	9.05276e-12	3.36229e-10
LUZP1	1.47336	5.80333	46.4994	9.18391e-12	3.40773e-10
GFER	-2.13337	4.4177	46.452	9.40861e-12	3.48777e-10
MRPL13	-1.87855	4.74259	46.4486	9.42486e-12	3.49045e-10
GTDC1	1.90375	4.70221	46.4292	9.51861e-12	3.5218e-10
C12orf45	1.36594	6.22191	46.3831	9.74546e-12	3.60228e-10
USP13	-1.53653	5.60761	46.3574	9.87384e-12	3.64625e-10
CRYM	-5.50611	2.34195	46.2787	1.02782e-11	3.79198e-10
VPS72	-1.55459	5.56257	46.2709	1.03196e-11	3.80361e-10
COL27A1	-2.96846	3.46133	46.2491	1.0435e-11	3.84249e-10
DKC1	-1.13352	7.91295	46.2393	1.0487e-11	3.85794e-10
HSF1	-1.51635	5.67159	46.2147	1.06198e-11	3.90311e-10
PLTP	1.39387	6.09842	46.2087	1.06522e-11	3.91129e-10
EEF1A2	-1.11683	8.10957	46.1953	1.07253e-11	3.93247e-10
TBXAS1	-3.2408	3.2959	46.1944	1.07302e-11	3.93247e-10
MSH5	2.50197	3.87362	46.1634	1.09016e-11	3.9915e-10
SLC26A2	1.44765	5.88126	46.1412	1.10256e-11	4.03308e-10
WSB1	1.32777	6.39535	46.1157	1.11698e-11	4.08197e-10
TMX2	-1.33646	6.36769	46.0628	1.14756e-11	4.18977e-10
MRPS5	-1.30906	6.4986	46.0161	1.17525e-11	4.28684e-10
LINC00842	3.29749	3.23741	45.8959	1.2496e-11	4.55374e-10
FZD2	-1.41817	5.99957	45.8748	1.26313e-11	4.59873e-10
PAFAH1B3	-1.48043	5.78482	45.8709	1.26568e-11	4.60151e-10
PCSK6-AS1	2.7562	3.64039	45.8699	1.26627e-11	4.60151e-10
LINC00342	1.74732	4.99993	45.8062	1.30817e-11	4.74929e-10
ETV4	-3.35215	3.23228	45.779	1.32643e-11	4.81107e-10
TBRG4	-1.55953	5.51826	45.7561	1.34205e-11	4.86318e-10
NCBP2-AS1	-5.81067	2.45914	45.7479	1.34765e-11	4.87889e-10
ABHD16A	-1.45017	5.86549	45.7437	1.35052e-11	4.88471e-10
THEM6	-1.18425	7.4143	45.7283	1.36123e-11	4.91885e-10
SPN	2.76156	3.61524	45.711	1.3733e-11	4.95784e-10
LRCH3	1.52056	5.60793	45.6646	1.40619e-11	5.07184e-10
SET	-0.953341	10.3525	45.6518	1.41543e-11	5.10042e-10
LINC02381	-3.8201	2.91068	45.6194	1.43898e-11	5.18045e-10
APOL1	1.12132	7.95663	45.5649	1.47963e-11	5.32184e-10
GBP4	1.76571	4.94191	45.5572	1.48543e-11	5.33777e-10
TBCB	-1.15924	7.58406	45.461	1.5602e-11	5.60122e-10
ISY1	-1.20545	7.20426	45.4569	1.56344e-11	5.60767e-10
THBS1	1.45048	5.85898	45.4549	1.56506e-11	5.60826e-10
SPINT2	-1.10164	8.15863	45.4248	1.5893e-11	5.68986e-10
DCBLD2	1.18289	7.36431	45.4111	1.60043e-11	5.72442e-10
ZNF282	-2.08555	4.39603	45.3164	1.67972e-11	6.00249e-10
RGS3	-2.72074	3.67168	45.3109	1.68447e-11	6.0139e-10
DST	1.06215	8.64452	45.2467	1.74057e-11	6.20845e-10
CCDC115	-1.65837	5.21771	45.2087	1.77468e-11	6.3243e-10
ZNF22	-1.63226	5.27239	45.1971	1.78519e-11	6.35589e-10
TMPO	-1.13786	7.7261	45.0816	1.89364e-11	6.73583e-10
FAM122C	2.06737	4.39502	45.0288	1.94542e-11	6.91366e-10
RAD23A	-1.72061	5.0495	45.0244	1.94975e-11	6.92269e-10
RMI2	-1.57568	5.41169	44.9993	1.97493e-11	7.00566e-10
CIAO2B	-1.30893	6.42615	44.9889	1.9854e-11	7.03634e-10
FSTL3	2.77162	3.56055	44.9794	1.99506e-11	7.06413e-10
ABCA7	3.00066	3.40052	44.964	2.01082e-11	7.11341e-10
BNIP3L	1.33602	6.2639	44.9067	2.07047e-11	7.31773e-10
CLNS1A	-1.35091	6.19053	44.8714	2.10817e-11	7.44418e-10
PSMB5	-1.22746	6.95524	44.8325	2.15051e-11	7.58676e-10
BTD	2.10835	4.32926	44.8265	2.15709e-11	7.60306e-10
CXCL2	-4.0107	2.80496	44.7523	2.2404e-11	7.88952e-10
OBSL1	-2.07782	4.38914	44.7346	2.26067e-11	7.95364e-10
CCDC142	1.67367	5.13039	44.7263	2.27036e-11	7.98049e-10
RAB4B	2.62292	3.72939	44.7009	2.29996e-11	8.07721e-10
GPAT4	1.21727	6.99576	44.6313	2.38311e-11	8.36163e-10
KHDRBS1	-1.10974	7.93912	44.6236	2.39255e-11	8.38714e-10
MT-TM	-1.90261	4.66758	44.6075	2.41224e-11	8.44851e-10
RTCA-AS1	1.80367	4.8051	44.602	2.41902e-11	8.46462e-10
ZC3H12A	-2.21957	4.17205	44.5824	2.44345e-11	8.54237e-10
RUSC1-AS1	-1.27503	6.56564	44.552	2.48161e-11	8.66795e-10
ERBB2	-0.949378	10.2205	44.5323	2.50679e-11	8.74799e-10
ERF	-2.33673	4.03031	44.5259	2.515e-11	8.76874e-10
B4GALT2	-1.52926	5.55194	44.5087	2.53713e-11	8.83793e-10
H4C8	3.22678	3.29769	44.4867	2.5658e-11	8.92976e-10
ZNF75A	2.07046	4.36599	44.4305	2.64049e-11	9.18147e-10
C5orf15	-1.80507	4.79514	44.4201	2.65458e-11	9.22217e-10
SLC25A37	1.16891	7.35987	44.383	2.70534e-11	9.39009e-10
TSPAN18	-6.44429	2.05901	44.3787	2.71131e-11	9.40235e-10
ANKRD22	-2.32704	4.04248	44.3618	2.73474e-11	9.47514e-10
UBE2S	-1.11509	7.84315	44.3288	2.78124e-11	9.62763e-10
RAD21	-1.10199	7.99509	44.3208	2.79261e-11	9.65834e-10
CDC23	-2.47885	3.86724	44.2833	2.84662e-11	9.83636e-10
SPATS2	1.46994	5.70136	44.2591	2.8821e-11	9.95007e-10
POC1B-GALNT4	-1.3104	6.36224	44.2193	2.9412e-11	1.0145e-09
CNPPD1	-1.70811	5.0475	44.213	2.95075e-11	1.01689e-09
RPL27A	-0.896016	11.0566	44.1993	2.97149e-11	1.02313e-09
SGK3	2.01081	4.44975	44.1772	3.00523e-11	1.03383e-09
SERPINH1	-1.71245	5.03766	44.1334	3.07325e-11	1.05629e-09
NMNAT3	1.30037	6.36674	44.1073	3.11449e-11	1.06951e-09
RNU4ATAC	-0.976569	9.71488	44.1031	3.1212e-11	1.07086e-09
PMCHL1	4.21174	2.68963	44.0944	3.13504e-11	1.07466e-09
MYRF	-1.61255	5.25492	44.0854	3.14946e-11	1.07865e-09
LSS	-2.57309	3.75653	44.0565	3.19634e-11	1.09329e-09
ADGRE5	-1.98488	4.50175	44.0555	3.19787e-11	1.09329e-09
UBD	-1.5703	5.37016	44.0525	3.20286e-11	1.09403e-09
DEPDC1B	-1.47484	5.66617	44.021	3.25474e-11	1.11077e-09
B4GALT5	-1.35488	6.1035	43.9927	3.30224e-11	1.12599e-09
DYNLL1	-1.09354	8.04359	43.9862	3.31318e-11	1.12873e-09
IPO8	-1.58331	5.34494	43.97	3.34067e-11	1.13644e-09
RPL3	-0.995413	9.38543	43.9694	3.3417e-11	1.13644e-09
PLEKHH2	1.92095	4.5786	43.9335	3.4035e-11	1.15644e-09
ARHGAP18	-1.11272	7.7994	43.8311	3.58635e-11	1.2175e-09
TTC14	1.47799	5.63719	43.8044	3.63561e-11	1.23314e-09
RPL19	-0.876223	11.3268	43.7828	3.67586e-11	1.2457e-09
MAN2B2	1.66079	5.1243	43.7537	3.73093e-11	1.26326e-09
GMDS	-1.50491	5.57179	43.7412	3.75487e-11	1.27026e-09
ABCC5	1.8927	4.62461	43.7325	3.77154e-11	1.27478e-09
SNRPA	-1.60159	5.29876	43.7277	3.7808e-11	1.2768e-09
MPHOSPH8	1.31674	6.2565	43.7034	3.8282e-11	1.29167e-09
SUV39H1	-3.2999	3.2432	43.6549	3.92412e-11	1.32289e-09
ZNF524	-2.89484	3.51248	43.6493	3.93533e-11	1.32551e-09
C4orf48	-2.07003	4.39525	43.6321	3.97011e-11	1.33606e-09
KEAP1	-1.97027	4.5047	43.5275	4.1881e-11	1.4082e-09
GAS5	-1.2886	6.40238	43.4933	4.26195e-11	1.43179e-09
KAT2A	-2.19824	4.18248	43.4771	4.29735e-11	1.44243e-09
ZNF611	1.97076	4.48316	43.4017	4.46605e-11	1.49775e-09
GLOD4	-1.78829	4.79777	43.3796	4.51686e-11	1.51348e-09
UTP20	-1.44928	5.73245	43.3472	4.59213e-11	1.53737e-09
IPO4	-1.58342	5.32091	43.2751	4.76453e-11	1.59289e-09
PHF11	-2.92845	3.43664	43.2744	4.7662e-11	1.59289e-09
LACTB2	-1.56804	5.3356	43.2662	4.78625e-11	1.59821e-09
WIZ	-2.11216	4.2792	43.2598	4.80205e-11	1.60211e-09
RN7SL274P	2.44385	3.84966	43.2333	4.86741e-11	1.62251e-09
GRWD1	-1.50053	5.55507	43.1835	4.99298e-11	1.6616e-09
LINC00520	3.62421	2.93867	43.1834	4.99327e-11	1.6616e-09
C1orf131	-1.64196	5.15363	43.1411	5.1023e-11	1.69643e-09
RAPGEF5	-1.5832	5.311	43.1267	5.13996e-11	1.70748e-09
ZNF394	1.92653	4.53552	43.0977	5.21664e-11	1.73147e-09
SPR	-1.70692	4.99777	43.0648	5.30501e-11	1.75929e-09
RCN1	-1.19798	6.96735	43.0554	5.33078e-11	1.76508e-09
KCNQ3	-2.96096	3.46537	43.0551	5.33159e-11	1.76508e-09
CYP24A1	-1.50732	5.53223	43.0441	5.36158e-11	1.77349e-09
OSTC	-1.41457	5.82113	42.9397	5.65546e-11	1.8691e-09
ZNF850	1.94011	4.50313	42.9356	5.66723e-11	1.87139e-09
TKT	-1.12208	7.62766	42.9176	5.71964e-11	1.88709e-09
IL4R	-1.71001	4.96902	42.8416	5.94607e-11	1.96013e-09
KIAA0408	3.33618	3.11519	42.8137	6.0315e-11	1.9866e-09
ZBTB38	-1.28676	6.36067	42.7959	6.08661e-11	2.00304e-09
CAPN3	2.50911	3.77446	42.7747	6.15295e-11	2.02316e-09
CST6	1.38377	5.91654	42.7605	6.19791e-11	2.03621e-09
ACOT2	-2.25863	4.05542	42.6836	6.44624e-11	2.116e-09
VPS33A	1.77795	4.77559	42.6093	6.69584e-11	2.19606e-09
HOOK3	1.12874	7.50157	42.6051	6.71004e-11	2.19886e-09
DCTN4	-1.61959	5.18439	42.5969	6.73856e-11	2.20634e-09
SLC16A1-AS1	1.80827	4.70276	42.537	6.94777e-11	2.27291e-09
CYP20A1	1.23886	6.57466	42.5304	6.97137e-11	2.27871e-09
MEST	-1.7671	4.79334	42.507	7.05541e-11	2.30423e-09
SRSF11	1.08013	7.96061	42.4859	7.13195e-11	2.32727e-09
DCXR	1.28513	6.3374	42.4425	7.29192e-11	2.37746e-09
COMMD10	-2.26633	4.03941	42.403	7.44041e-11	2.42383e-09
ZNF554	2.02888	4.34444	42.3263	7.7379e-11	2.51862e-09
URM1	-1.73092	4.9228	42.2828	7.91203e-11	2.57314e-09
MBOAT1	-1.78789	4.75409	42.2585	8.01098e-11	2.60313e-09
CDH6	2.1333	4.18587	42.241	8.08278e-11	2.62426e-09
ZNF546	2.10562	4.2107	42.2302	8.12786e-11	2.63668e-09
NR2F1	-1.30733	6.22023	42.2045	8.23542e-11	2.66934e-09
ZDHHC2	-2.31274	3.97026	42.1646	8.40473e-11	2.72194e-09
PYCR2	-1.83961	4.64845	42.1525	8.45708e-11	2.7366e-09
LINC02359	2.88822	3.39773	42.1355	8.53083e-11	2.75816e-09
KLK10	-1.49188	5.52829	42.0627	8.85427e-11	2.86034e-09
EPRS1	-1.13195	7.41365	42.0592	8.87031e-11	2.86314e-09
TNFSF13	-2.55022	3.74974	42.0074	9.1085e-11	2.93757e-09
NDUFA1	-1.24177	6.51694	41.9381	9.43684e-11	3.04093e-09
SNHG16	-1.08187	7.86941	41.9126	9.56086e-11	3.07833e-09
CCNDBP1	1.56949	5.25034	41.9037	9.60447e-11	3.0898e-09
RPL17-C18orf32	-1.05454	8.1928	41.8627	9.80764e-11	3.15254e-09
MIPOL1	1.26629	6.3649	41.8567	9.83789e-11	3.15964e-09
ST13P15	1.3749	5.9194	41.8198	1.00256e-10	3.21726e-09
PRR5	2.74912	3.49005	41.7773	1.02457e-10	3.28515e-09
GBF1	1.41548	5.72606	41.7457	1.04125e-10	3.33587e-09
TCP1	-1.09057	7.7552	41.7089	1.06102e-10	3.3964e-09
GAPVD1	-0.990928	9.05229	41.629	1.10529e-10	3.53518e-09
KIAA0319L	1.26223	6.38369	41.6254	1.10735e-10	3.53686e-09
CUEDC1	-1.573	5.27054	41.6249	1.10764e-10	3.53686e-09
DHX30	-1.62204	5.13758	41.6209	1.10986e-10	3.54103e-09
WBP2	-1.29667	6.1967	41.5638	1.14275e-10	3.64296e-09
SH3TC2	-2.40297	3.852	41.5589	1.14562e-10	3.6491e-09
KDELR1	-1.00384	8.84421	41.5439	1.15449e-10	3.67433e-09
UCK2	-1.71239	4.89667	41.5185	1.16956e-10	3.71766e-09
GPS2	1.21273	6.66242	41.5177	1.17002e-10	3.71766e-09
GLO1	-1.08458	7.78902	41.5158	1.17116e-10	3.71822e-09
MORF4L1	-0.969506	9.32889	41.4383	1.21855e-10	3.86549e-09
CEACAM1	-2.26861	3.98979	41.3655	1.26473e-10	4.00872e-09
NDUFA9	-1.24804	6.46039	41.3499	1.27488e-10	4.03757e-09
KLHDC7A	-4.27317	2.61119	41.3376	1.28293e-10	4.05973e-09
BCL3	-2.3955	3.85733	41.3052	1.30438e-10	4.12424e-09
MRPL58	-1.78746	4.71846	41.2689	1.32884e-10	4.19815e-09
TRAK1	-1.25411	6.40895	41.2502	1.34161e-10	4.23503e-09
BNIP3	2.50172	3.76807	41.2377	1.3502e-10	4.25869e-09
GPRC5C	-1.85581	4.60797	41.2174	1.36429e-10	4.29962e-09
RNF24	1.84979	4.59997	41.1907	1.38304e-10	4.35518e-09
LINC02517	2.12654	4.12949	41.1569	1.4072e-10	4.42764e-09
AAK1	1.26072	6.34654	41.1319	1.42531e-10	4.48099e-09
ARL8A	-1.65185	5.01626	41.1215	1.43286e-10	4.50107e-09
EXOSC5	-1.6078	5.13778	41.1178	1.43556e-10	4.50517e-09
ARL2BP	-4.06538	2.72189	41.1166	1.4365e-10	4.50517e-09
NDUFV3	1.21461	6.59546	41.0923	1.45442e-10	4.55769e-09
PSMB6	-1.19839	6.75527	41.0755	1.46699e-10	4.59337e-09
DCDC2	-1.16553	7.00963	41.0606	1.47824e-10	4.62485e-09
H3C12	-4.7656	2.51083	41.0566	1.48128e-10	4.63061e-09
DDR1	-1.06589	7.91081	41.0411	1.49307e-10	4.6637e-09
FAM133B	1.32901	5.97741	41.0106	1.5165e-10	4.73307e-09
MAFF	-1.46542	5.52488	41.0062	1.51994e-10	4.74e-09
PCSK1N	2.35584	3.89781	40.9962	1.52777e-10	4.76055e-09
EIF2A	-1.19649	6.73575	40.9694	1.54884e-10	4.82234e-09
PALLD	2.10148	4.21042	40.9462	1.56731e-10	4.87592e-09
HOXB6	-1.94972	4.43036	40.7788	1.70743e-10	5.30758e-09
PTGFRN	-2.55368	3.68491	40.6821	1.79409e-10	5.57246e-09
CRIP2	-1.50332	5.44872	40.6625	1.81211e-10	5.62394e-09
SRC	-1.81287	4.65591	40.6386	1.83444e-10	5.68869e-09
PSMA1	-1.36539	5.84323	40.6243	1.84791e-10	5.72587e-09
NCOR2	-1.16913	6.91023	40.575	1.89518e-10	5.86763e-09
CHAC1	-3.55391	2.91039	40.5489	1.92064e-10	5.94171e-09
MRPL16	-1.55457	5.24514	40.5374	1.93195e-10	5.97192e-09
CHRAC1	-1.37591	5.79506	40.5324	1.93688e-10	5.98237e-09
DDAH2	-1.49977	5.40533	40.455	2.01513e-10	6.2191e-09
NDUFA8	-1.52231	5.33139	40.4437	2.02689e-10	6.2504e-09
C12orf75	-1.05714	7.92468	40.4398	2.03086e-10	6.25767e-09
SCP2	-1.49482	5.38816	40.413	2.05899e-10	6.3393e-09
AGPAT2	-1.49332	5.41954	40.3893	2.08403e-10	6.41128e-09
FAM120A	-1.03193	8.2339	40.3302	2.14804e-10	6.60296e-09
BTF3	-1.0533	7.94407	40.3072	2.1735e-10	6.67591e-09
PSMC4	-1.03141	8.24806	40.2907	2.19193e-10	6.72336e-09
GASK1B	-3.32681	3.07926	40.29	2.19275e-10	6.72336e-09
CDKN1C	-4.07297	2.67318	40.2887	2.19416e-10	6.72336e-09
TMEM11	-2.39574	3.84233	40.2375	2.25245e-10	6.89653e-09
LINC01106	-2.71093	3.47982	40.2321	2.25861e-10	6.90991e-09
LDHA	0.983708	8.88592	40.2179	2.27517e-10	6.9551e-09
RBP1	3.35542	3.00368	40.2073	2.28746e-10	6.98714e-09
SMIM30	-2.0544	4.23104	40.1763	2.32408e-10	7.09339e-09
SLC24A4	2.46899	3.73363	40.1721	2.32907e-10	7.10301e-09
KIF22	-1.39349	5.74931	40.155	2.34954e-10	7.15981e-09
LRFN4	-4.37573	2.50627	40.1508	2.35463e-10	7.16968e-09
LINC01116	1.93689	4.399	40.1366	2.37176e-10	7.21616e-09
DNAJB6	1.12715	7.21495	40.1134	2.40007e-10	7.29656e-09
CA5B	2.49328	3.7042	40.0878	2.43177e-10	7.38713e-09
COX7A2L	-1.36237	5.81806	40.0707	2.45321e-10	7.4464e-09
RPL27	-0.940892	9.52514	40.0605	2.46605e-10	7.47951e-09
TMEM250	-1.69245	4.89854	40.0482	2.48156e-10	7.52067e-09
ALG3	-1.14145	7.0957	40.0181	2.52017e-10	7.63169e-09
METTL2B	1.21936	6.47005	40.0028	2.53997e-10	7.68565e-09
KCTD1	-1.60002	5.08389	39.9786	2.57161e-10	7.77529e-09
TANGO2	1.6524	4.94673	39.949	2.6109e-10	7.88687e-09
EEF2	-0.925188	9.76271	39.9477	2.61259e-10	7.88687e-09
RAB5C	-1.07211	7.70535	39.9174	2.65341e-10	8.00388e-09
TGFBI	1.29812	6.06688	39.8745	2.71236e-10	8.17532e-09
TPX2	-1.00484	8.52741	39.8396	2.76129e-10	8.31632e-09
POLR2I	-1.22748	6.43926	39.8222	2.78596e-10	8.38409e-09
SMIM15	-1.26052	6.24881	39.7964	2.823e-10	8.48895e-09
OSBPL10-AS1	2.62398	3.5349	39.7824	2.84333e-10	8.54345e-09
UBE2E1	-1.46364	5.48269	39.7462	2.89648e-10	8.6964e-09
SEZ6L2	-1.10449	7.36813	39.6833	2.99124e-10	8.97395e-09
NDUFA12	-1.29237	6.06082	39.6448	3.05074e-10	9.14538e-09
TRAM1	-1.1099	7.29469	39.6003	3.12106e-10	9.34891e-09
FAM227A	2.62185	3.53601	39.5233	3.24655e-10	9.7173e-09
MAPKAPK3	-2.10718	4.14656	39.5144	3.26149e-10	9.75447e-09
NDC1	-1.7719	4.6688	39.4693	3.33754e-10	9.97422e-09
UBAP2	1.25734	6.22095	39.4675	3.34066e-10	9.97585e-09
C1orf21	-1.74336	4.74255	39.4596	3.35423e-10	1.00087e-08
TSGA10	2.00998	4.2606	39.4554	3.36137e-10	1.00222e-08
MXD3	-1.37697	5.75617	39.4193	3.42415e-10	1.02016e-08
TRMT9B	2.66042	3.48923	39.401	3.45642e-10	1.02898e-08
SCNN1A	-1.90356	4.45493	39.3914	3.47344e-10	1.03325e-08
ZBED3	-2.52056	3.64045	39.3541	3.54034e-10	1.05209e-08
SDHC	-1.27096	6.13461	39.3531	3.54221e-10	1.05209e-08
MACROH2A1	-1.1137	7.23956	39.3488	3.55007e-10	1.05361e-08
MRPL49	-1.43762	5.50584	39.3057	3.62931e-10	1.07631e-08
KRTAP2-3	2.85092	3.36136	39.298	3.64354e-10	1.0797e-08
NDUFA7	-1.5986	5.0469	39.2498	3.73463e-10	1.10585e-08
CALM2	-0.907926	9.912	39.2482	3.73778e-10	1.10593e-08
H4C11	-2.10816	4.13189	39.2403	3.75279e-10	1.10953e-08
ELF3-AS1	2.02588	4.20061	39.1409	3.94878e-10	1.16658e-08
AURKA	-1.11578	7.21521	39.113	4.00557e-10	1.18245e-08
NAMPT	-1.07611	7.5568	39.0664	4.10231e-10	1.21009e-08
LITAF	-0.974723	8.80555	39.0596	4.11679e-10	1.21343e-08
CDC42EP5	-7.64994	1.81334	38.9925	4.26069e-10	1.25489e-08
SYPL1	-1.34251	5.81702	38.99	4.26607e-10	1.25552e-08
NAT14	-1.63115	4.97805	38.9736	4.30215e-10	1.26518e-08
NUAK2	2.29564	3.85384	38.9095	4.44556e-10	1.30636e-08
TMPRSS3	-2.70001	3.47699	38.8735	4.52839e-10	1.32969e-08
CEP57	-1.14645	6.88873	38.8565	4.56792e-10	1.34028e-08
CCDC30	2.53311	3.594	38.8309	4.62824e-10	1.35695e-08
ZNF768	-1.72916	4.73628	38.8196	4.65512e-10	1.3638e-08
RBIS	-1.63616	4.9325	38.8151	4.66601e-10	1.36595e-08
LONRF1	-1.55615	5.1289	38.8079	4.68326e-10	1.36997e-08
RTKN	-1.98914	4.29694	38.8054	4.68913e-10	1.37065e-08
PINK1	3.90509	2.72414	38.7925	4.7202e-10	1.37869e-08
RASSF3	-1.50904	5.2557	38.7663	4.78404e-10	1.39628e-08
NELFCD	-1.43663	5.48741	38.763	4.79212e-10	1.39759e-08
CHST12	1.42811	5.49534	38.7532	4.8162e-10	1.40355e-08
STARD4	-2.22077	3.96765	38.7347	4.86197e-10	1.41582e-08
TRIM72	2.25768	3.89454	38.7027	4.94251e-10	1.4382e-08
PRPS2	-1.45455	5.42031	38.6832	4.99206e-10	1.45152e-08
KIF20A	-1.88266	4.44569	38.6516	5.0734e-10	1.47407e-08
BROX	1.20609	6.42122	38.6362	5.11364e-10	1.48464e-08
ACY1	-1.90385	4.41252	38.6339	5.11983e-10	1.48533e-08
NSDHL	-1.27005	6.11522	38.617	5.16426e-10	1.4971e-08
ADO	-1.62621	4.94143	38.6053	5.19531e-10	1.50497e-08
ARHGDIB	-1.83066	4.56332	38.6035	5.19998e-10	1.50519e-08
SF1	-1.1699	6.63633	38.5832	5.25456e-10	1.51986e-08
DDX21	-0.944914	9.15664	38.5665	5.29971e-10	1.53177e-08
RAC2	-1.89452	4.42714	38.5247	5.41434e-10	1.56373e-08
RTF1	1.15065	6.78938	38.5087	5.45897e-10	1.57545e-08
SAE1	-1.04834	7.74132	38.4917	5.50658e-10	1.588e-08
NSMAF	-4.1637	2.57796	38.4583	5.60164e-10	1.61422e-08
BCKDK	-1.62982	4.93995	38.4359	5.66629e-10	1.63163e-08
GNPTAB	1.23091	6.27176	38.4135	5.73176e-10	1.64925e-08
SNRPD2	-1.04158	7.78999	38.405	5.75685e-10	1.65524e-08
MRPL33	-1.2532	6.1628	38.3931	5.79191e-10	1.66409e-08
CCT8	-1.07116	7.5057	38.3692	5.86341e-10	1.68338e-08
S100A10	-0.974611	8.65831	38.277	6.14686e-10	1.76345e-08
HSPD1	-0.885096	10.1016	38.2151	6.34514e-10	1.81899e-08
ZNF689	-2.48809	3.65151	38.112	6.68932e-10	1.91392e-08
ACAD10	2.10543	4.05911	38.1116	6.69056e-10	1.91392e-08
LACTB2-AS1	1.63776	4.86115	38.1102	6.69546e-10	1.91392e-08
DECR1	-1.79856	4.57459	38.11	6.69607e-10	1.91392e-08
PSMB4	-1.09142	7.27891	38.0594	6.87195e-10	1.96274e-08
GUSBP3	4.02995	2.588	38.0499	6.90554e-10	1.97088e-08
ABHD18	2.01177	4.18222	38.0436	6.92782e-10	1.97578e-08
PPIF	-1.42754	5.47548	38.0333	6.96453e-10	1.98479e-08
ETV5	-1.35888	5.69968	37.988	7.12825e-10	2.02995e-08
ATP2C2	-2.07549	4.09803	37.9861	7.13505e-10	2.03039e-08
DIAPH2	-1.46322	5.34721	37.9727	7.18405e-10	2.04188e-08
SLC43A1	-4.56202	2.37971	37.9722	7.18596e-10	2.04188e-08
BARX2	-2.68091	3.44273	37.9665	7.20707e-10	2.04637e-08
RPL7	-0.926158	9.34321	37.9493	7.27076e-10	2.06295e-08
KLHL23	-1.18332	6.50693	37.9326	7.33339e-10	2.07919e-08
COX17	-1.24531	6.14295	37.8892	7.49816e-10	2.12435e-08
CPEB1-AS1	2.42513	3.67439	37.8716	7.56643e-10	2.14212e-08
TAP2	-1.21743	6.32209	37.8658	7.58864e-10	2.14684e-08
GABPB1-AS1	1.27925	5.96228	37.8495	7.65247e-10	2.16332e-08
EIF4A2	-1.03952	7.72135	37.8278	7.73806e-10	2.18592e-08
RALGAPA1	1.46523	5.31731	37.7846	7.91114e-10	2.23318e-08
LIPE	-3.42531	2.90176	37.7561	8.02776e-10	2.26445e-08
HNRNPA1P54	2.54648	3.53962	37.7418	8.08653e-10	2.27936e-08
EYA4	-1.80177	4.55821	37.7188	8.18278e-10	2.30482e-08
ZNF426	1.60666	4.92244	37.6902	8.30334e-10	2.33707e-08
ARPC2	-0.9068	9.60972	37.6551	8.45403e-10	2.37776e-08
FOXN3	1.59997	4.95167	37.6533	8.46201e-10	2.37827e-08
NDUFS1	-1.27427	5.97623	37.5958	8.71505e-10	2.44761e-08
NCAPD2	-1.2374	6.1809	37.5786	8.79212e-10	2.46747e-08
CSTF2	-1.44669	5.39485	37.5303	9.0125e-10	2.52748e-08
LBH	4.65131	2.27161	37.5167	9.07557e-10	2.54333e-08
RPS6	-0.834559	10.8502	37.4339	9.46923e-10	2.65173e-08
SLC4A1	2.04863	4.10033	37.4256	9.50958e-10	2.6611e-08
MRPL43	-1.71445	4.6934	37.424	9.51764e-10	2.66143e-08
[truncated: 33,616 more rows]

## Sheet: ProteinE_DEG
	logFC	logCPM	F	PValue	FDR
[truncated: 35,000 more rows]

## Sheet: COMP_DEG
	logFC	logCPM	F	PValue	FDR
[truncated: 35,000 more rows]

[truncated: 2 more sheets: TPM, Figure4A]
