# Supplementary material for: BRD2 inhibition blocks SARS-CoV-2 infection by reducing transcription of the host cell receptor ACE2
Source: bioRxiv. 2021 Sep 20:2021.01.19.427194. Originally published 2021 Jan 19. Preprint. [Version 2] doi: 10.1101/2021.01.19.427194 (PMC7836110; doi:10.1101/2021.01.19.427194)
Supplement: Supplement 3 — Extended Data Table 3: Results from Syrian hamster RNA-seq. Results of differential gene expression analyses using edgeR for Syrian hamster lungs. First tab, SARS-CoV-2 infected compared to uninfected Syrian hamster lungs; Second tab, 100nm ABBV-744 compared to vehicle treated Syrian hamster lungs after SARS-CoV-2 infection. Columns are: Gene symbol, log2-fold change, log2 counts per million, F value, P value and FDR by the Benjamini-Hochberg method. [file media-3.xlsx]

## Sheet: SARS-CoV-2 vs. mock 
Gene symbol	logFC	logCPM	F	PValue	FDR
Irf9	2.31434	7.79727	557.347	1.19142e-22	1.76699e-18
ENSMAUG00000007782	3.20473	8.77976	565.986	2.36253e-20	1.2391e-16
ENSMAUG00000008425	3.15509	5.26928	397.835	2.50643e-20	1.2391e-16
Stat1	1.91988	9.23495	286.072	1.08488e-17	4.02246e-14
Cmpk2	3.35977	4.44458	240.659	5.57916e-17	1.65489e-13
Parp9	2.14446	6.17762	232.478	9.34283e-17	2.30939e-13
Herc6	3.74985	6.19624	321.679	1.37422e-15	2.91157e-12
Adar	1.71609	7.80008	200.036	3.14171e-15	5.82433e-12
Ifi44	3.15048	7.19249	317.578	4.22629e-15	6.96446e-12
Bst2	2.98441	5.35795	203.072	1.58574e-14	2.21308e-11
Dtx3l	2.47928	5.28293	174.605	1.64142e-14	2.21308e-11
Nlrc5	1.79727	6.8135	177.985	1.95206e-14	2.41259e-11
Parp12	2.20307	5.15086	155.696	3.08731e-14	3.52215e-11
Oas2	2.97694	6.32228	236.527	5.60852e-14	5.94142e-11
ENSMAUG00000009126	3.01667	4.40529	158.556	7.81747e-14	7.7294e-11
ENSMAUG00000018991	3.348	4.75766	183.265	8.85657e-14	8.20949e-11
Dhx58	2.01132	5.38424	141.779	1.13528e-13	9.90427e-11
Apobec1	4.8339	5.51736	260.984	1.26398e-13	1.04145e-10
ENSMAUG00000002714	2.30432	5.56788	157.01	1.55781e-13	1.216e-10
ENSMAUG00000002119	2.94898	3.2501	134.76	2.27894e-13	1.68995e-10
Slfn1	4.71379	3.77887	152.322	4.6688e-13	3.21582e-10
ENSMAUG00000015073	3.57233	4.68202	167.115	4.77029e-13	3.21582e-10
ENSMAUG00000010948	4.65564	5.84179	243.904	5.57801e-13	3.59684e-10
Trim21	1.34268	6.0833	119.219	1.19001e-12	7.35379e-10
Isg15	5.8344	7.90418	280.735	1.54401e-12	9.13398e-10
Nmi	1.66077	6.47829	132.613	1.60126e-12	9.13398e-10
Rnf114	1.19825	7.95964	115.214	1.98844e-12	1.09224e-09
Mx2	5.62664	9.43728	259.33	3.21742e-12	1.7042e-09
ENSMAUG00000000936	3.65793	6.76766	226.7	3.35189e-12	1.7142e-09
Ube2l6	3.90984	5.91037	195.785	6.89423e-12	3.32925e-09
ENSMAUG00000001228	1.25567	6.91562	105.002	6.95886e-12	3.32925e-09
ENSMAUG00000021045	1.4606	5.56861	103.707	7.40394e-12	3.4315e-09
H2-T24	1.55911	6.04132	107.246	8.51366e-12	3.82624e-09
Irf7	4.70484	6.74855	215.362	1.26471e-11	5.44768e-09
Mitd1	1.97271	4.47664	99.3447	1.28561e-11	5.44768e-09
Psme1	1.05099	7.90512	95.2213	2.20305e-11	9.07596e-09
Mx1	4.19031	8.16194	200.586	2.64563e-11	1.06047e-08
Tap1	1.6464	6.66539	116.274	2.93998e-11	1.14744e-08
Igtp	2.13732	8.30613	154.661	3.36047e-11	1.27793e-08
ENSMAUG00000009739	3.77052	6.52341	182.298	3.73531e-11	1.38496e-08
Helz2	1.69269	8.69675	131.164	3.99333e-11	1.44451e-08
ENSMAUG00000004294	5.89777	8.59316	191.099	4.32694e-11	1.52793e-08
ENSMAUG00000004249	2.20334	4.88764	102.073	6.43088e-11	2.21806e-08
Rsad2	5.12209	5.29264	162.841	8.21149e-11	2.7185e-08
ENSMAUG00000021711	3.22138	3.25522	86.9423	8.24842e-11	2.7185e-08
Ifi209	2.63424	3.52683	83.4433	1.13592e-10	3.66234e-08
Eif2ak2	2.4955	6.71561	139.765	1.38496e-10	4.37029e-08
B2m	0.892347	11.4495	79.8361	1.94124e-10	5.94919e-08
Socs1	2.28516	3.22497	79.6335	2.00158e-10	5.94919e-08
Psmb9	1.53933	6.51377	98.2153	2.00566e-10	5.94919e-08
Ifi47	2.05258	7.5484	126.934	2.38084e-10	6.92358e-08
Pml	1.50278	6.15422	87.9815	2.93876e-10	8.38169e-08
ENSMAUG00000007175	2.24094	8.42128	134.606	3.09535e-10	8.66172e-08
ENSMAUG00000016439	2.95735	5.13386	114.145	3.64505e-10	9.95087e-08
ENSMAUG00000005493	1.66031	4.76809	75.6602	3.69023e-10	9.95087e-08
ENSMAUG00000018005	1.45827	7.50247	97.0602	4.28445e-10	1.12652e-07
Tmem106a	0.986572	6.42712	74.6459	4.32957e-10	1.12652e-07
Ifit2	4.75156	6.15823	142.665	4.42657e-10	1.13191e-07
Siglec1	3.92239	5.18087	118.393	9.46835e-10	2.38009e-07
ENSMAUG00000004389	0.902007	6.32277	69.3062	1.03037e-09	2.5469e-07
Ddx58	2.59835	6.92923	120.432	1.05499e-09	2.56501e-07
Gbp2b	3.36538	4.37737	96.6171	1.6332e-09	3.90677e-07
Ifitm2	1.41491	7.87425	88.6627	1.68878e-09	3.9756e-07
ENSMAUG00000014385	3.66116	8.76612	119.871	1.93292e-09	4.41215e-07
ENSMAUG00000009900	4.11445	6.313	119.281	1.93372e-09	4.41215e-07
Hsh2d	1.95103	3.91083	65.3555	2.01647e-09	4.53126e-07
Tap2	1.14795	7.6299	74.7358	2.24036e-09	4.92613e-07
ENSMAUG00000010500	3.10293	6.77793	115.624	2.25862e-09	4.92613e-07
Stat2	2.24415	6.06745	97.1655	2.38583e-09	5.12814e-07
Calhm6	2.38584	4.34497	79.4018	2.42192e-09	5.13136e-07
Shfl	1.13497	6.10864	64.1404	2.66789e-09	5.57289e-07
ENSMAUG00000009872	2.39901	3.04843	63.2973	2.89218e-09	5.9575e-07
Trex1	1.51132	4.60637	61.6572	3.87692e-09	7.87652e-07
Unc93b1	1.43108	7.13568	80.2647	4.40232e-09	8.82309e-07
ENSMAUG00000020551	2.3649	6.53798	99.0266	4.93982e-09	9.76833e-07
ENSMAUG00000021919	1.84802	4.89852	68.9965	5.88482e-09	1.14839e-06
Ddx60	2.97274	5.72282	96.9005	6.12574e-09	1.17988e-06
Cnp	0.732149	6.63095	58.9401	6.37259e-09	1.21169e-06
Gbp2	3.24759	8.42998	101.393	7.20628e-09	1.34884e-06
Ifi35	2.20887	7.62334	96.9158	7.27578e-09	1.34884e-06
Lgals3bp	2.30102	8.94561	99.0572	7.38925e-09	1.35296e-06
Bak1	0.975468	6.93604	59.8224	8.12139e-09	1.46888e-06
Gbp5	3.82043	8.11034	99.5759	8.35625e-09	1.48718e-06
ENSMAUG00000013430	4.26533	5.0332	96.7596	8.42308e-09	1.48718e-06
ENSMAUG00000001345	2.35785	6.72819	93.6065	9.41958e-09	1.64355e-06
Nt5c3	1.10835	6.63967	61.6342	1.18559e-08	2.03326e-06
Marcksl1	0.89433	6.93137	55.7371	1.19273e-08	2.03326e-06
Mov10	1.05333	5.51884	54.8304	1.39108e-08	2.34444e-06
Casp1	1.09534	5.03554	53.4544	1.82171e-08	3.03571e-06
Psmb8	1.7818	7.66277	78.5253	2.95304e-08	4.86628e-06
ENSMAUG00000015092	0.770066	7.29852	50.6889	3.17475e-08	5.17415e-06
Csf1	0.807426	6.70938	49.4952	4.05838e-08	6.54237e-06
Rbm43	1.16674	5.32829	48.5459	5.18365e-08	8.26653e-06
Stoml1	0.953962	5.6824	47.2749	6.47073e-08	1.01297e-05
Znfx1	1.24149	7.19496	60.0484	6.48858e-08	1.01297e-05
Rnase6	1.42988	3.63956	46.6075	7.46407e-08	1.15312e-05
Lgals9	0.792791	9.32838	48.0021	9.05044e-08	1.38378e-05
Uba7	2.66665	6.93486	70.9695	1.04393e-07	1.57984e-05
Rnf31	0.594362	7.24262	44.9438	1.07129e-07	1.60488e-05
Slc2a6	2.23113	3.10737	45.0072	1.17185e-07	1.73797e-05
Zc3hav1	0.994782	5.57764	44.445	1.1957e-07	1.75579e-05
ENSMAUG00000014013	3.37158	6.07752	69.5179	1.23091e-07	1.78977e-05
Gbp7	3.71517	5.12938	65.5841	1.84137e-07	2.6514e-05
ENSMAUG00000015001	1.07718	5.18937	41.0498	2.57645e-07	3.67417e-05
Il15ra	2.42493	2.43262	40.7909	2.73579e-07	3.86424e-05
Slc15a3	0.942801	5.46144	40.5701	2.87999e-07	4.02954e-05
Ubd	3.0384	2.95109	47.5329	3.07829e-07	4.24276e-05
Ccrl2	1.10168	6.27994	45.8294	3.0896e-07	4.24276e-05
Apol6	2.24205	3.5308	44.0406	3.28941e-07	4.47572e-05
Mfsd12	0.84301	5.72156	39.7695	3.47395e-07	4.68383e-05
Rnasel	0.873172	4.95523	39.6411	3.58072e-07	4.7843e-05
Nr1d1	1.05979	7.1862	46.3257	4.69281e-07	6.20452e-05
Epsti1	2.33618	3.21949	41.8924	4.72733e-07	6.20452e-05
Nampt	0.716513	7.69726	38.8297	4.91916e-07	6.39965e-05
ENSMAUG00000009569	1.16713	4.55621	37.4207	6.09792e-07	7.86419e-05
Xdh	1.32295	8.80408	51.5186	6.67155e-07	8.52981e-05
Mlkl	1.69736	2.79218	36.4867	7.66801e-07	9.72002e-05
Tdrd7	0.773317	6.63474	35.7422	1.07004e-06	0.000134321
Parp10	0.851622	5.84158	35.1225	1.07775e-06	0.000134321
Pgghg	0.971198	5.40661	35.0364	1.10144e-06	0.000136129
Lap3	0.990107	7.12196	41.1	1.20209e-06	0.000147341
Kctd12b	0.776374	5.57806	34.5995	1.23031e-06	0.000149564
Spats2l	0.929794	5.1043	34.1429	1.38225e-06	0.000166668
ENSMAUG00000019177	1.05125	7.84149	42.5069	1.44717e-06	0.000173089
ENSMAUG00000018352	1.01486	4.64204	33.6127	1.58397e-06	0.000187935
ENSMAUG00000008914	1.56495	3.32129	33.5607	1.60539e-06	0.000188965
Ttyh2	1.66505	4.11583	37.2147	1.69924e-06	0.000198436
Aicda	5.69192	0.485244	36.2963	1.72271e-06	0.000199605
Tapbp	0.967778	8.16755	39.5738	2.16782e-06	0.000249232
ENSMAUG00000016905	3.54689	5.88778	45.9482	2.25601e-06	0.000257376
Lmo2	0.546337	7.08667	31.9334	2.45714e-06	0.000278183
Psmf1	0.610721	6.35462	31.6346	2.66004e-06	0.000298872
ENSMAUG00000010572	0.912645	5.21257	31.0766	3.08809e-06	0.000344357
Zbp1	2.15454	3.45892	34.9532	3.12496e-06	0.000345868
ENSMAUG00000010143	0.967553	4.98471	30.9238	3.21769e-06	0.000353493
Cebpd	1.06758	4.89994	31.5826	3.49064e-06	0.00038066
Themis2	1.48057	4.12498	32.795	3.81748e-06	0.000413263
Tnfsf10	0.680634	7.88791	31.5835	3.91551e-06	0.000420803
Pxk	0.621561	6.49314	30.0495	4.07878e-06	0.000435197
Slc6a9	0.852577	5.86211	30.2493	4.30883e-06	0.00045646
Pycard	0.734473	5.5374	29.724	4.45917e-06	0.000469035
ENSMAUG00000014158	1.80021	2.74875	29.463	4.79121e-06	0.000500412
Pop7	1.07146	4.26217	29.3844	4.89627e-06	0.000507808
1600014C10Rik	0.957104	6.37546	33.1758	5.43259e-06	0.000559519
Morc3	0.624646	6.26668	28.6355	6.02942e-06	0.000616706
Nek2	0.95943	4.36223	28.522	6.22419e-06	0.000632267
Ccl4	2.94608	1.4723	28.0834	7.04157e-06	0.000710433
Nfam1	0.97695	4.81752	27.8338	8.12348e-06	0.00081405
ENSMAUG00000009998	1.14794	7.62916	35.6373	8.31907e-06	0.000828054
Coa7	0.920397	4.11125	26.9585	9.70438e-06	0.000959504
Arsb	0.601101	6.0125	26.8794	9.92807e-06	0.00097512
Ppa1	0.602874	7.26516	26.7126	1.06755e-05	0.00104164
ENSMAUG00000018054	1.41236	2.84246	26.3691	1.15097e-05	0.00110966
Ogfr	0.584158	6.82438	26.3653	1.15223e-05	0.00110966
Atp2a3	-0.591866	6.89349	26.3284	1.16467e-05	0.0011144
Dipk2b	0.515031	6.94227	26.2491	1.19189e-05	0.00113313
Cry1	-0.807258	4.14368	26.0686	1.2564e-05	0.00118686
Tie1	-0.479392	8.4049	25.8658	1.33335e-05	0.00125158
Ms4a4a	1.81236	2.67565	25.4298	1.51619e-05	0.00141425
Khdrbs3	0.78742	4.73344	25.3487	1.55305e-05	0.00143958
Cxcl11	5.77924	0.464699	27.0479	1.60868e-05	0.00148189
Rpgrip1l	1.74664	2.80171	25.0197	1.7126e-05	0.00156787
Cdkl1	-0.917111	5.12494	25.4129	1.73173e-05	0.00157566
ENSMAUG00000000335	0.452186	7.20943	24.7081	1.87979e-05	0.0016982
Ccnd3	0.575854	7.93794	25.1127	1.88931e-05	0.0016982
Fbxo39	1.00203	3.75356	24.5672	1.96099e-05	0.00175201
Cxcl10	4.09055	4.46232	32.2648	2.10121e-05	0.00186605
Sectm1a	1.18624	3.77539	24.2397	2.16449e-05	0.00191081
Slc36a4	-0.588543	5.77182	24.1689	2.21137e-05	0.00194064
ENSMAUG00000008373	0.848578	4.87796	24.0899	2.26495e-05	0.00197597
Acod1	4.09636	3.07195	30.7027	2.47297e-05	0.00213388
Ncf2	0.593317	6.54676	23.7986	2.47473e-05	0.00213388
Pik3r5	0.919027	4.61483	23.7024	2.568e-05	0.0022015
Mbd2	0.385634	7.49112	23.357	2.83304e-05	0.00241476
ENSMAUG00000016704	0.722363	7.60884	25.9309	2.85776e-05	0.00242191
Fcer1g	1.07374	8.36607	29.2265	3.18475e-05	0.0026837
Il18bp	1.37673	3.5703	23.1871	3.42131e-05	0.00285551
Tpcn1	-0.440051	8.24716	22.7414	3.42716e-05	0.00285551
ENSMAUG00000002564	0.687055	6.75605	23.9991	3.46868e-05	0.00287397
Ccl7	3.57455	2.32904	27.2082	3.51368e-05	0.00289507
Vcam1	0.577394	6.19023	22.2087	4.04827e-05	0.00331712
Gadd45b	0.579424	6.50605	22.1763	4.08977e-05	0.00333272
Kif1c	-0.518932	8.76418	22.3428	4.17688e-05	0.00337055
Zbtb7a	1.17172	3.6003	22.1057	4.18166e-05	0.00337055
ENSMAUG00000001148	0.931986	5.11204	23.2598	4.2496e-05	0.0034068
Azi2	0.564648	6.66074	21.9555	4.38445e-05	0.00349601
Ifrd1	0.476783	6.57767	21.8665	4.50966e-05	0.00357662
Smchd1	0.544483	6.53229	21.8144	4.5846e-05	0.00361671
B3gnt3	1.87842	1.78476	21.7593	4.66541e-05	0.00366099
Fyb	1.21052	4.04128	22.6356	4.70592e-05	0.00367334
Fcgr4	3.03549	3.733	27.4072	5.19865e-05	0.00403671
Tlr7	1.0156	4.5308	22.2041	5.44061e-05	0.00420259
Usf1	0.411457	7.28643	21.0375	5.87482e-05	0.00451448
F2rl2	1.59959	3.21269	21.7026	6.19724e-05	0.0047377
Aif1	1.01538	5.54435	23.4979	6.28708e-05	0.00478173
Spi1	0.840808	6.2365	23.2184	6.4161e-05	0.00485496
Rnf19b	0.616999	5.65268	20.7004	6.54983e-05	0.00493099
Tlr1	1.0531	3.77951	20.665	6.62553e-05	0.00496279
Tldc2	1.6359	2.37184	20.5995	6.76768e-05	0.00504379
Taf10	0.522631	6.11929	20.3727	7.28563e-05	0.00540266
Slc16a2	-0.626951	5.68949	20.3133	7.42828e-05	0.00548103
Rhob	-0.647353	5.81096	20.278	7.51447e-05	0.00550545
Inka1	0.747105	4.3527	20.2694	7.53561e-05	0.00550545
Ccl5	2.42138	3.50275	24.8007	7.72355e-05	0.0056048
ENSMAUG00000008633	0.857188	6.90914	23.5766	7.74718e-05	0.0056048
Rnpep	0.406693	6.97551	20.0786	8.02094e-05	0.00577469
Tnfaip2	0.651239	5.31163	19.9128	8.47012e-05	0.00606862
Cd38	0.666761	5.50235	19.8867	8.54304e-05	0.00609144
Trim25	0.765262	5.05525	19.7047	9.0717e-05	0.00641136
ENSMAUG00000015711	0.471388	7.25176	19.7025	9.07819e-05	0.00641136
ENSMAUG00000017210	-1.47316	5.46011	24.2796	9.23128e-05	0.00648858
Them6	0.737718	5.07832	19.4751	9.78838e-05	0.00684771
ENSMAUG00000019682	1.40872	3.48241	20.1693	9.92793e-05	0.00691273
Car4	-0.627387	7.93986	21.0031	0.000100528	0.00694259
Nub1	0.416002	6.7927	19.3914	0.000100644	0.00694259
Dbp	1.98623	4.14112	23.6536	0.000102156	0.00701427
Cd48	0.653856	5.88107	19.3882	0.000103532	0.00707594
H2-Ab1	0.475137	9.30967	19.371	0.000106371	0.00723667
Glipr2	0.655298	5.39123	19.1784	0.000108052	0.00731369
ENSMAUG00000017054	1.34066	3.65434	20.1298	0.00010849	0.00731369
Ccl12	2.5635	1.20004	19.0958	0.000111077	0.00745424
Zcchc2	0.748498	4.56894	18.8684	0.000119883	0.00800897
ENSMAUG00000014351	0.467975	6.63047	18.851	0.000120587	0.00801982
Tctex1d1	4.87835	-0.0800908	19.2903	0.000121836	0.00806675
Tifab	1.11382	3.73476	18.7096	0.00012838	0.00846224
Ctsf	0.573063	5.65719	18.5462	0.000133652	0.0087473
H2ax	1.78017	2.20613	18.541	0.000133884	0.0087473
Clic4	0.332085	9.93552	18.4439	0.000138365	0.00900041
Sema3g	-0.40339	9.10803	18.4178	0.0001396	0.009036
Nmnat3	0.656909	4.25286	18.4066	0.000140131	0.009036
ENSMAUG00000018475	3.73364	1.14096	19.2155	0.000143193	0.00919352
Sh3bp2	0.673924	4.8191	18.2832	0.000146133	0.00934183
Adk	-0.543501	6.14275	18.2105	0.000149799	0.00953505
ENSMAUG00000000639	1.36584	3.95282	19.9701	0.000151399	0.00959572
Usp25	0.484223	6.46627	18.149	0.000152975	0.00965435
Rhog	0.403219	7.51951	18.1303	0.000153957	0.00967517
Ccl8	1.68034	5.47187	22.2318	0.000164604	0.0103006
Efhd2	0.512023	7.54225	18.1224	0.000174541	0.0108766
Abcc9	1.42908	3.87387	19.4763	0.000175639	0.0108992
Tcirg1	0.535514	6.84769	17.8897	0.000182107	0.0112534
Scand1	1.20201	5.75553	20.9852	0.000193509	0.0119084
Trp53inp2	-0.443936	7.30515	17.4498	0.000194582	0.011925
Bloc1s3	1.1574	3.42924	17.4588	0.000196437	0.0119891
Gzma	1.57889	5.63421	21.3787	0.000201643	0.0122564
Cxcl12	-0.511027	8.02253	17.8622	0.000203481	0.0123176
Arpc5	0.347988	8.38276	17.2355	0.000209624	0.012638
Acss2	-0.473018	6.7057	16.9734	0.000229729	0.013794
Arg1	2.66668	6.34592	20.7558	0.00023926	0.0143083
Gsdmd	0.678354	4.80618	16.831	0.000241496	0.0143841
Ido1	2.39836	4.25784	20.6488	0.000243786	0.0144623
Lactb2	-0.556494	4.59991	16.7679	0.00024692	0.0145899
Uxs1	-0.760094	4.42036	16.7389	0.000249451	0.014681
Cd74	0.392454	11.2547	16.7086	0.000252128	0.0147313
Gata3	0.478013	6.66867	16.7068	0.000252292	0.0147313
Aire	2.49583	1.16768	16.6768	0.000254976	0.0148296
Ndufaf8	1.14724	3.18143	16.5928	0.000262646	0.015216
Vcpip1	0.548867	5.50698	16.3588	0.00028535	0.016467
Ptgfrn	-0.344805	7.83783	16.2755	0.000293927	0.0168962
Eid1	0.907967	4.30277	16.6557	0.000301713	0.0172769
ENSMAUG00000014877	0.486258	7.29534	16.3827	0.000304095	0.0173075
Zfp771	0.970271	4.00175	16.4032	0.000304582	0.0173075
Tmem134	0.573077	5.08428	16.1321	0.000309345	0.017511
Nfkbil1	0.663351	5.11921	16.0714	0.000316133	0.0178273
C4b	1.03485	11.0254	19.5003	0.000319486	0.0179481
Pik3ap1	0.752823	5.77555	16.9935	0.000330202	0.0184801
Lacc1	0.671616	4.6922	15.8935	0.000336941	0.0187864
BC028528	0.446778	6.68084	15.8519	0.000342009	0.0189975
Ccl2	2.64979	3.48839	19.0786	0.000352184	0.0194897
Aoah	1.89918	1.8973	15.8285	0.000355705	0.0196114
Il1rn	1.226	5.63263	18.6882	0.000362977	0.0199382
Hid1	-0.486994	6.86627	15.7222	0.000368266	0.0201541
Snx10	0.737366	4.78791	15.746	0.00037051	0.0202023
Bri3	0.437098	6.77437	15.572	0.000378328	0.0205531
Clta	0.341951	7.90648	15.4166	0.000400253	0.0216607
Slamf9	3.25285	3.0053	18.5883	0.000401638	0.0216607
Tsc2	-0.365217	7.79446	15.3739	0.0004065	0.0218435
ENSMAUG00000009775	2.5639	1.36544	15.3923	0.000408399	0.0218663
Ltb	0.646207	5.34182	15.4342	0.000411261	0.0219403
Ccr5	2.02157	4.26214	18.4827	0.000415472	0.022066
Plscr2	4.96305	0.149453	15.6773	0.000416593	0.022066
Cdkn2d	0.512256	5.50806	15.2451	0.000426019	0.022485
Ackr1	0.71828	5.84489	16.0484	0.000436724	0.0229683
Cry2	0.374663	6.57946	15.1323	0.00044392	0.0232642
Tmed7	-0.367459	7.84725	15.1127	0.000447118	0.0232782
Cd274	0.628876	6.42378	16.1397	0.000447327	0.0232782
Plek	0.657612	5.83851	15.5762	0.000459394	0.0238226
ENSMAUG00000000509	-0.637676	6.10985	15.6221	0.000472003	0.0243912
Prkcq	-0.832807	4.27344	15.0409	0.000478809	0.024657
Mcl1	0.499726	5.19081	14.8859	0.000485875	0.0249343
Zfp580	0.702374	4.25798	14.8652	0.000489598	0.0250225
ENSMAUG00000009139	1.7132	1.46969	14.8576	0.000490968	0.0250225
Ppbp	-1.03749	7.1404	17.6348	0.000511533	0.0259813
ENSMAUG00000010107	0.364013	7.2439	14.6758	0.000524992	0.0265739
Gmfg	0.436119	6.80938	14.6431	0.000531371	0.0268053
Nol7	0.426507	5.86759	14.5891	0.00054211	0.0272211
Drd4	2.90018	0.590071	14.5832	0.000543284	0.0272211
Mafb	1.41066	1.98558	14.527	0.00055473	0.0276542
ENSMAUG00000016638	0.82825	5.02139	15.3133	0.000555658	0.0276542
Zp3r	2.34543	0.80361	14.4848	0.000563482	0.0279498
Fgr	0.884899	6.96345	16.9463	0.000577473	0.0285483
Hck	0.599189	6.10986	14.904	0.00057951	0.0285539
Apln	0.398921	8.31367	14.3987	0.000581798	0.0285717
Synm	-0.471569	6.16043	14.348	0.00059287	0.0289597
Tlr2	1.09275	4.14082	15.328	0.000593604	0.0289597
Npy	-1.54416	2.04786	14.3292	0.000597034	0.0290315
ENSMAUG00000020595	-3.41975	0.64427	14.2787	0.000608395	0.0294788
Fbxo7	0.435034	6.35772	14.2678	0.000610866	0.0294788
Ecscr	-0.418948	5.59648	14.262	0.000612196	0.0294788
Pcgf5	0.828359	3.41813	14.2236	0.000621031	0.0297753
Lsp1	0.628473	8.16663	15.8926	0.000622368	0.0297753
Vopp1	-0.361079	6.91098	14.1465	0.000639203	0.0304824
Plcg1	-0.292614	7.83896	13.9829	0.000679637	0.0323067
Sdc4	0.310952	8.87763	13.9704	0.000682836	0.0323551
ENSMAUG00000004595	2.90166	1.37363	14.6156	0.000685873	0.0323955
Ctsz	0.334063	8.61432	13.9072	0.000699277	0.0329237
Acer2	-0.515783	5.85213	13.7764	0.000734618	0.0344782
Bola1	0.71083	4.6443	13.8374	0.000740661	0.0346522
Ccr2	1.12664	3.11303	13.7463	0.000743011	0.0346528
ENSMAUG00000002459	3.96684	-0.375161	13.9577	0.000757531	0.0352193
ENSMAUG00000006345	0.52881	5.13174	13.6683	0.000765275	0.0354681
Amot	-0.722129	4.88421	13.9074	0.000768553	0.0355091
Was	0.629867	5.24651	13.6965	0.000786063	0.0362053
ENSMAUG00000018936	0.562467	5.94411	13.6316	0.000824319	0.0378498
Ly86	0.660567	4.70265	13.4118	0.000843593	0.0386152
Nod1	0.408354	6.25638	13.3556	0.00086186	0.03933
Cd83	0.663932	4.15676	13.3435	0.00086588	0.0393922
Fblim1	-0.84248	3.29037	13.3196	0.000873805	0.0396312
ENSMAUG00000011029	0.521433	5.1484	13.2451	0.000899057	0.0406522
Asap3	0.532888	5.22369	13.2175	0.000908604	0.040959
Cyp4b1	-0.467548	7.8016	13.6399	0.000920974	0.0413908
ENSMAUG00000013659	0.308244	11.6449	13.1394	0.000936218	0.0419359
Tmem100	-0.343483	9.30415	13.1323	0.000938758	0.0419359
ENSMAUG00000009659	0.912645	7.7464	15.43	0.000944132	0.0420493
Chad	-1.02053	3.19855	13.0757	0.000959421	0.0426023
Cotl1	0.451046	7.69088	13.3291	0.000996064	0.0440974
Ypel2	-0.444491	5.58614	12.8111	0.00106247	0.0468974
Alox5ap	0.570313	4.92713	12.7068	0.00110632	0.0486881
ENSMAUG00000010519	0.973509	4.86404	14.0021	0.00112466	0.0493485
Flt3l	0.431557	5.39869	12.5584	0.00117203	0.0512756
Cxcr2	1.80796	5.61739	14.7439	0.00118092	0.0515125
Pmm2	0.362923	6.51933	12.528	0.00118598	0.0515815
Serping1	0.443927	9.29104	12.9847	0.00119782	0.0519439
Itga5	-0.390246	6.31932	12.4598	0.00121795	0.0524685
ENSMAUG00000004543	1.04694	3.43921	12.6317	0.00121982	0.0524685
Ccng2	0.381213	6.8733	12.4497	0.0012228	0.0524685
Tmem140	0.704369	5.87887	13.3729	0.00122406	0.0524685
Brcc3	0.62316	4.58728	12.4069	0.00124344	0.0529565
Gjb4	-4.09812	0.311958	12.477	0.00124777	0.0529565
Abra	-4.00272	0.615744	12.8955	0.00124915	0.0529565
Tubb1	-0.836282	4.37086	12.7704	0.00124973	0.0529565
Fsd2	-5.62176	0.176036	13.1327	0.00127782	0.0539926
Prkab2	-0.438467	5.20842	12.2896	0.00130187	0.054786
Snx20	0.853504	3.25891	12.2845	0.00130447	0.054786
Sdhaf1	1.40741	1.95836	12.2783	0.00130768	0.054786
Foxq1	1.15585	2.53604	12.2522	0.00132111	0.0551926
ENSMAUG00000012428	2.24034	1.80271	12.6406	0.00135242	0.0563421
Snx27	0.321741	7.16839	12.1606	0.00136954	0.0568956
Trim2	-0.427804	5.39028	12.1387	0.00138145	0.0572299
ENSMAUG00000003218	-0.406358	6.63584	12.084	0.00141153	0.0580124
Psap	0.311352	10.9341	12.0823	0.00141249	0.0580124
Cyba	0.537607	6.44893	12.6568	0.00141466	0.0580124
Capg	0.417214	6.93225	12.1091	0.00141608	0.0580124
Mfng	-0.529985	4.68368	12.069	0.0014199	0.0580124
Ptgr2	-0.615032	4.00139	11.9961	0.00146142	0.0595448
Gngt2	1.17147	5.26467	13.8296	0.00146672	0.0595972
Irf2	0.361821	6.54283	11.879	0.00153075	0.0620288
Trim56	0.979821	3.6412	12.0704	0.00154947	0.0626162
Sema4c	-0.50782	4.96565	11.7938	0.00158341	0.0638138
Gdf3	3.22869	-0.242907	11.9837	0.00158929	0.0638773
ENSMAUG00000014730	-0.389267	7.18702	11.7594	0.00160525	0.0643438
Cstb	0.396045	6.50084	11.7526	0.00160957	0.0643438
H2aj	1.06482	5.3014	13.4149	0.00162088	0.0646218
Evi2a	1.16769	2.7859	11.7282	0.00162662	0.0646768
Wscd1	0.601035	5.60474	11.994	0.00164188	0.0650756
ENSMAUG00000020230	0.401608	5.44741	11.6973	0.00164543	0.0650756
ENSMAUG00000010592	3.16138	-0.0491562	11.8819	0.00165306	0.0651221
Rnf125	0.729559	3.74561	11.6822	0.00165539	0.0651221
Adgrg5	1.40789	1.71106	11.6509	0.00167614	0.0657642
Aifm1	-0.546253	4.85308	11.6097	0.00170398	0.0665871
Afap1l2	-0.409585	5.62779	11.6066	0.00170609	0.0665871
ENSMAUG00000008523	0.396227	5.83145	11.5359	0.00175496	0.0683144
a	1.54427	1.53947	11.5223	0.00176455	0.0685078
Sgcg	-2.83482	0.335586	11.473	0.00179975	0.0696854
Pgls	0.57679	5.62499	11.7137	0.00180531	0.0696854
Nfkbid	0.788258	3.7488	11.4603	0.00180897	0.0696854
Unc5b	-0.524674	5.5364	11.4475	0.00181827	0.069862
Acmsd	-2.70001	0.768637	11.4127	0.00187383	0.0718107
ENSMAUG00000003052	-0.709786	4.26022	11.3283	0.00190751	0.0727708
Alpk3	-0.922084	4.37627	12.1445	0.00190869	0.0727708
Mocos	0.430699	5.10179	11.2779	0.00194666	0.0740278
Dusp8	-0.469114	5.7969	11.2345	0.00198102	0.0751418
Gfer	0.428405	5.02534	11.1738	0.00203022	0.0768117
Bmp1	-0.338109	6.13464	11.1497	0.00205005	0.0773646
Sting1	0.662464	4.91089	11.3991	0.00206531	0.0777428
ENSMAUG00000009505	1.25906	2.17657	11.1059	0.00208675	0.0783507
Otud5	0.290548	7.11973	11.0733	0.00211452	0.0791218
Robo4	-0.285417	7.16343	11.0693	0.00211795	0.0791218
ENSMAUG00000017587	2.93333	0.0404739	11.0615	0.00212469	0.0791739
Ing2	0.560787	4.91051	11.0482	0.00213617	0.0794022
Obscn	-4.28415	3.75909	12.7666	0.00214589	0.0795642
Abcb1b	1.01089	3.05751	11.0248	0.00215655	0.0795956
Taf4b	1.72691	0.884581	11.022	0.00215895	0.0795956
D1Ertd622e	0.580482	4.87003	11.0176	0.00216284	0.0795956
ENSMAUG00000012792	1.21067	2.02012	10.9992	0.00217908	0.079995
Tef	0.368699	7.2979	10.9573	0.00221645	0.0811658
Eif5a2	-0.621184	4.6554	10.9509	0.00222231	0.0811801
Emp2	-0.30967	11.3629	10.9276	0.00224346	0.0817111
ENSMAUG00000017092	1.55729	1.67761	10.9204	0.00225002	0.0817111
Sdk1	-0.596053	4.56107	10.9167	0.00225338	0.0817111
ENSMAUG00000018967	0.496504	4.48769	10.9047	0.00226442	0.0819114
Pglyrp1	0.844995	5.92546	12.2312	0.00227557	0.0821143
Slco3a1	-0.391842	6.12991	10.874	0.00229296	0.0825412
Akr1c14	0.492387	5.54859	10.8547	0.00231109	0.0829923
ENSMAUG00000019060	-4.91647	0.214745	11.3988	0.00236343	0.0846668
Ada	-3.11528	4.75758	12.4472	0.00237251	0.0847873
Hypk	0.449516	6.14187	10.7258	0.00245101	0.087382
Tatdn3	-0.847917	2.76954	10.7006	0.00246131	0.0875298
Selplg	0.600667	6.98275	11.7158	0.00247409	0.0875298
Clec12a	0.719935	3.73057	10.6835	0.00247865	0.0875298
Pfkfb3	0.694208	7.24464	12.0422	0.00247876	0.0875298
ENSMAUG00000013702	0.812774	3.38383	10.6679	0.00249453	0.0878773
Fam32a	0.405304	6.97668	10.742	0.0025119	0.0882796
ENSMAUG00000000688	3.19258	-0.261393	10.6442	0.00251897	0.0883187
Nckap1l	0.363378	6.3689	10.6154	0.00254888	0.088476
Samsn1	0.930047	3.52591	10.722	0.00255321	0.088476
Aass	-0.718355	4.80227	10.9386	0.00255363	0.088476
Ankfy1	0.541896	5.00425	10.609	0.00255556	0.088476
ENSMAUG00000011008	-0.680747	3.99432	10.6081	0.00255651	0.088476
Fam192a	0.330891	6.00203	10.6055	0.00255925	0.088476
Synpo2l	-2.37101	1.54919	11.1368	0.00258249	0.089072
ENSMAUG00000012948	-5.36614	2.07486	12.16	0.00259281	0.0892204
Pan2	-0.333391	5.70303	10.5175	0.00265364	0.0910961
Emc6	0.501022	5.21213	10.5043	0.0026681	0.0910961
Sppl2a	0.368246	6.99514	10.498	0.00267509	0.0910961
Scly	0.456887	6.02385	10.4955	0.00267782	0.0910961
Scarf1	-0.414786	5.58035	10.4953	0.00267803	0.0910961
Mcemp1	0.783939	3.92855	10.4928	0.00271803	0.0918755
Ckmt2	-5.17067	3.84607	12.0201	0.00271851	0.0918755
Osgin2	-0.459419	4.76183	10.458	0.00271953	0.0918755
Kctd12	0.832363	2.83212	10.3745	0.00281499	0.0948842
Mybpc2	-3.90253	4.54646	11.8591	0.00286329	0.0960803
Tnnt1	-6.34983	3.37233	11.8589	0.00286343	0.0960803
Dxo	0.471971	4.67186	10.2991	0.00290417	0.0972273
Ndufa2	0.492919	6.05117	10.4756	0.00292196	0.097491
Cebpa	0.802335	4.07657	10.5345	0.00292519	0.097491
Sat1	0.416227	6.72266	10.3829	0.00294352	0.0978819
Gp6	-1.19711	2.52269	10.2373	0.00297964	0.0988291
Gnao1	-0.33385	6.96717	10.23	0.0029887	0.0988291
Pxdn	-0.304112	9.12309	10.2273	0.00299199	0.0988291
Fzd6	-0.416495	6.00928	10.2159	0.00300626	0.0990796
ENSMAUG00000007947	0.364813	8.03274	10.2863	0.00302339	0.0994231
Gda	0.49852	7.95223	10.9394	0.0030487	0.100034
Mrpl43	0.408386	5.68266	10.1719	0.00306177	0.100241
ENSMAUG00000019763	-0.535508	4.99793	10.1648	0.00307072	0.100313
Fxyd6	-0.469998	5.81208	10.1053	0.00314781	0.102458
Trir	0.529572	6.75607	10.7823	0.00315021	0.102458
ENSMAUG00000018786	-4.24614	4.01994	11.5316	0.00318509	0.103366
Lmnb1	0.550556	4.34807	10.0671	0.00319833	0.103569
Tlr3	0.372849	5.95418	10.0442	0.00322915	0.104143
Fbxo27	0.440427	5.22101	10.0434	0.00323012	0.104143
Casq2	-3.61735	2.45805	11.4414	0.00326935	0.104995
Ibsp	1.33581	2.34809	10.1329	0.0032731	0.104995
Gpr65	0.864409	2.91381	10.0027	0.00328561	0.104995
Tmem64	-0.418989	5.28394	9.99607	0.00329469	0.104995
Il12b	3.75528	-0.353068	10.3162	0.00330773	0.104995
Aplnr	-0.395918	6.98427	10.0784	0.00330873	0.104995
Tnf	1.13945	2.61534	9.98333	0.00331228	0.104995
Gtpbp2	0.327909	6.22296	9.98269	0.00331317	0.104995
ENSMAUG00000020841	0.496445	5.66382	10.0263	0.00333462	0.105378
2900026A02Rik	-0.340852	6.90581	9.96379	0.00333948	0.105378
Aoc2	-1.07162	2.31479	9.93654	0.0033778	0.106361
Parvg	0.804524	4.08813	10.1823	0.0033924	0.106595
ENSMAUG00000021205	2.79047	0.5338	9.91033	0.00341511	0.106868
Pim3	0.393894	6.04343	9.91004	0.00341552	0.106868
Cat	-0.319586	8.28903	9.90008	0.00342982	0.10709
Saa3	1.11942	4.83739	11.1706	0.00344152	0.107229
Myom1	-1.12869	4.84832	11.1239	0.00347666	0.108097
Susd5	-4.07844	-0.116584	10.0039	0.0034876	0.10821
Atp2a1	-2.39077	6.21034	11.2202	0.00352911	0.10927
Adssl1	-2.00879	4.53905	11.1724	0.00358436	0.110537
Pcnx4	-0.550408	3.97073	9.79476	0.00358494	0.110537
Sdf2l1	0.552706	4.56824	9.78345	0.00360203	0.110833
Uhrf1	0.716336	3.79261	9.77827	0.0036099	0.110846
Tgm3	-4.41574	1.95599	11.0955	0.00365652	0.112045
Myo18b	-3.19058	2.56425	11.0761	0.00368139	0.112492
Tmc7	-0.511282	4.22265	9.72856	0.00368627	0.112492
ENSMAUG00000012662	-0.260081	6.8013	9.6857	0.00375351	0.114309
ENSMAUG00000020713	-1.4333	2.95432	10.2682	0.00377343	0.114543
Agrn	0.312058	7.99514	9.67115	0.00377664	0.114543
Pdha1	-0.468196	6.15294	9.82678	0.00379778	0.114949
Pygm	-2.32089	4.79995	10.9705	0.00383499	0.115395
Efna3	-3.95218	0.147458	9.79936	0.00383615	0.115395
Cdh13	-0.497807	4.67224	9.63212	0.00383944	0.115395
Max	0.30241	6.75708	9.62952	0.00384365	0.115395
Arpp21	-3.16077	0.295066	9.6184	0.00386176	0.115698
Klf4	-0.412708	7.85593	9.94621	0.00387003	0.115698
Nfkb2	0.296077	7.12723	9.60901	0.00387713	0.115698
Ccdc85b	0.859658	4.59242	10.3175	0.00394313	0.117431
ENSMAUG00000010804	-0.304693	6.54445	9.56283	0.00395368	0.117509
Inpp1	0.392471	5.15226	9.55398	0.00396852	0.117714
Col5a1	-0.333276	7.41213	9.53184	0.00400595	0.118504
Adgrl1	-0.371273	5.73394	9.52878	0.00401114	0.118504
Cav2	-0.308076	9.10965	9.49723	0.00406519	0.119689
Fas	0.807465	3.05553	9.49597	0.00406737	0.119689
Fads2b	-2.39929	0.588769	9.48953	0.00407851	0.119779
ENSMAUG00000017381	0.457199	5.2406	9.46129	0.00412771	0.120984
Retreg1	-0.500129	6.19666	9.76339	0.00415013	0.121
Nol4l	-0.462153	4.72889	9.44767	0.00415168	0.121
Clcn1	-3.23332	0.391909	9.629	0.0041527	0.121
Ltbp2	-0.408013	8.11498	9.76442	0.00418892	0.121274
Plekho2	0.359793	7.40233	9.46519	0.00419434	0.121274
Itga6	0.331617	7.39173	9.42344	0.00419468	0.121274
Sptb	-0.835789	3.14257	9.42336	0.00419483	0.121274
Ank3	-0.410276	6.06769	9.41041	0.00421799	0.12166
Rbm24	-2.47921	1.70273	10.1968	0.0042246	0.12166
ENSMAUG00000002112	-3.71889	3.58245	10.6449	0.00427941	0.122954
Dennd3	-0.338357	6.92542	9.3728	0.00428609	0.122954
Zfp503	0.475441	6.54436	9.74387	0.00433792	0.1242
Rps15	0.376435	8.58244	9.55525	0.00440442	0.125861
Atp2a2	-0.571482	7.30555	10.1694	0.00445089	0.126731
Arntl	-0.436767	5.43801	9.28355	0.00445246	0.126731
Mrpl3	0.286885	6.19248	9.27933	0.00446048	0.126731
Tcaf1	-0.268788	7.36707	9.26666	0.0044847	0.127175
Cfl2	-0.749434	5.15934	9.9346	0.00449459	0.127212
ENSMAUG00000013640	-0.470592	5.81946	9.28836	0.00454186	0.12804
Xirp1	-2.99103	0.444914	9.39384	0.00454874	0.12804
Dpp4	-0.469627	6.01165	9.35979	0.00454973	0.12804
Oat	-0.30552	7.32378	9.21946	0.00457617	0.12854
Arhgap28	-0.617285	3.47304	9.20729	0.00460008	0.128968
Cdhr3	-3.42722	0.398945	9.19639	0.0046216	0.129162
Stra6	-2.75833	0.198299	9.19496	0.00462445	0.129162
Nlrp3	0.608854	4.73322	9.32376	0.00464484	0.129487
Ldb3	-3.65832	4.28825	10.3991	0.00465354	0.129487
Mpped2	-0.735535	3.37307	9.15161	0.00471119	0.130846
Thap1	-0.628568	3.63474	9.1469	0.00472072	0.130865
Rasa4	-0.427391	6.10537	9.16454	0.00474233	0.131219
Atf3	0.805242	4.65535	9.75535	0.00476863	0.131701
Ppp1r9b	0.258073	8.98495	9.11353	0.00478881	0.132013
Cox8a	0.396598	7.12077	9.29452	0.00481157	0.132394
Ier5	0.639396	3.95172	9.09691	0.00482315	0.132467
Taldo1	0.277794	7.65389	9.05345	0.00491412	0.134716
ENSMAUG00000000248	1.09257	1.9986	9.03726	0.00494849	0.135408
Qrich2	-3.87324	0.210269	9.19329	0.00497888	0.135989
Ms4a6d	1.59255	1.51952	9.01098	0.00500481	0.136445
Krt5	-5.15204	2.42185	10.1708	0.00503315	0.136966
Nod2	0.414454	6.30497	9.04928	0.00508047	0.138001
Nipal4	-2.67379	1.21896	9.42563	0.00510877	0.138516
Ubxn2a	-0.427348	4.81344	8.94117	0.00515782	0.139591
ENSMAUG00000008742	3.14132	-0.218608	9.03412	0.00521705	0.140936
Zc3h6	0.512061	4.53702	8.91023	0.00522723	0.140955
Bcl2l15	1.88735	0.697095	8.89547	0.00526069	0.141389
Rmi2	2.23726	0.414529	8.89471	0.00526241	0.141389
Plcd3	-0.696067	3.71226	8.88774	0.00527831	0.14156
Fads2	-0.264641	8.45953	8.8656	0.00532911	0.142603
Nkain1	0.725478	3.90814	8.89508	0.00534062	0.142603
1700003F12Rik	2.18147	0.00767658	8.85827	0.00534605	0.142603
Nxph4	-1.21658	1.7439	8.84973	0.00536585	0.142644
H2-Aa	0.379217	7.75751	9.07486	0.00536893	0.142644
Hspg2	-0.272446	8.41664	8.84517	0.00537646	0.142644
Apoo	-0.47027	4.67842	8.83601	0.00539783	0.142797
Myot	-5.66076	3.09347	9.96781	0.00540146	0.142797
Krt15	-6.04257	2.27562	10.4677	0.0054741	0.144368
Smyd5	0.365622	5.39975	8.79846	0.00548644	0.144368
Aprt	0.310168	7.77697	8.79693	0.00549008	0.144368
Rassf1	0.287748	6.64521	8.78771	0.00551208	0.144438
Gpr182	1.0557	2.37949	8.78765	0.00551221	0.144438
Sh3bgrl3	0.378216	7.47714	8.93539	0.00560144	0.146517
Intu	-0.944079	2.43963	8.74631	0.00561205	0.146536
ENSMAUG00000005083	1.06809	9.12824	9.85164	0.00562452	0.146603
Myh3	-1.7499	1.71769	8.93938	0.00564578	0.146875
Etnk1	0.878911	2.68445	8.72796	0.00565699	0.146875
Mxd1	0.58072	6.70757	9.48362	0.00566465	0.146875
Gmpr	-0.690451	3.76903	8.71313	0.00569361	0.147352
H3f3b	0.24167	9.86896	8.70781	0.00570679	0.147352
Pfkm	-1.10773	6.18181	9.79374	0.00573211	0.147352
Rrn3	-0.409584	4.82362	8.69204	0.0057461	0.147352
Nlrc4	0.868848	3.438	8.72703	0.00575561	0.147352
Rab8a	0.278041	7.07123	8.6873	0.00575795	0.147352
Tcim	-0.640164	3.53793	8.68655	0.00575984	0.147352
Hes1	0.370384	6.49841	8.68612	0.00576802	0.147352
Polr2i	0.484109	5.18721	8.68152	0.00577248	0.147352
Nppa	-6.94915	3.86149	10.2894	0.00579663	0.147714
Zfp628	0.574382	3.81653	8.66174	0.00582241	0.148117
Col5a2	-0.284042	7.83913	8.64509	0.00586482	0.14894
ENSMAUG00000009195	1.13661	1.79954	8.63855	0.00588155	0.14911
Mvp	0.228475	8.98934	8.62993	0.0059037	0.149388
Csf3r	0.964774	5.81044	9.66501	0.00591267	0.149388
Tnni1	-4.52733	3.17241	9.70504	0.00592274	0.149388
Thrb	-0.454745	4.27351	8.59813	0.00598621	0.150591
Adamts10	-0.389537	6.50332	8.65578	0.00599608	0.150591
Jade2	0.314629	7.18612	8.59251	0.0060009	0.150591
Rdh12	-1.30447	2.0172	8.58737	0.00601438	0.150674
Tnfaip8	0.431036	4.98449	8.57202	0.00605487	0.151433
ENSMAUG00000018493	3.4854	3.17472	10.1355	0.00608794	0.152004
Abhd17a	0.308886	7.0133	8.55388	0.00610304	0.152125
Laptm5	0.296165	8.12748	8.52505	0.00618049	0.153406
Cuta	0.410938	6.03408	8.52701	0.00618422	0.153406
Trim26	0.425282	5.31029	8.52321	0.00618548	0.153406
Ccdc124	0.442667	5.72771	8.51042	0.00624907	0.154724
ENSMAUG00000013227	1.12673	2.33684	8.48575	0.00628779	0.155424
Hjv	-1.33718	3.05844	9.07398	0.00633384	0.15605
Esam	-0.269388	7.58838	8.46898	0.00633418	0.15605
Gabra1	-1.06324	1.94903	8.46091	0.00635662	0.156343
Nadsyn1	-0.470239	4.15578	8.44859	0.00639108	0.156931
Gnpnat1	-0.726563	3.17024	8.44422	0.00640332	0.156971
Iba57	-0.462803	4.35264	8.43931	0.00641714	0.157011
Fam149a	-0.428622	4.86484	8.43216	0.0064373	0.157011
Calcrl	-0.418625	9.25921	8.90837	0.00644019	0.157011
Scamp2	0.243037	7.27916	8.42199	0.00646613	0.157011
ENSMAUG00000003359	-0.424511	4.69466	8.41391	0.00648911	0.157011
Hr	-0.537564	4.82824	8.42639	0.00649298	0.157011
Itpr3	-0.283574	6.8942	8.41187	0.00649493	0.157011
Hsd17b12	-0.345448	5.2316	8.40464	0.00651558	0.157011
Atp6v1b2	0.273842	7.62328	8.40455	0.00651585	0.157011
ENSMAUG00000010848	2.17614	0.351597	8.40223	0.00652247	0.157011
Cox6b2	1.9528	0.923492	8.39901	0.0065317	0.157011
Col12a1	-0.538028	7.74167	9.1619	0.00653197	0.157011
Plekha7	0.536495	4.12324	8.38052	0.00658502	0.157445
ENSMAUG00000012619	0.396042	5.60289	8.37743	0.00659397	0.157445
Plod2	-0.291154	6.95941	8.36862	0.00661957	0.157445
H2-Ea	0.405128	8.29748	8.76437	0.00662725	0.157445
ENSMAUG00000013650	0.309525	5.88158	8.36591	0.00662748	0.157445
5430427O19Rik	1.69037	1.09771	8.36431	0.00663214	0.157445
ENSMAUG00000018172	0.293222	5.99	8.36195	0.00663902	0.157445
Wdfy2	0.469932	4.90863	8.36095	0.00664193	0.157445
Itprid2	-0.425328	4.64379	8.35971	0.00664557	0.157445
Ide	-0.332807	6.16469	8.35347	0.00666384	0.157626
Hexa	0.270837	7.36916	8.33886	0.00670684	0.15839
Slc35f2	-1.16231	1.90713	8.3218	0.0067574	0.158642
Ptk2b	0.58612	7.00352	9.11314	0.00677045	0.158642
Cd53	0.353165	7.14508	8.38169	0.00677069	0.158642
Pdzk1ip1	-2.55	1.10422	8.62803	0.00677115	0.158642
Arf3	0.228674	8.09299	8.31636	0.00677362	0.158642
ENSMAUG00000003476	0.802936	3.24728	8.31275	0.00678443	0.158642
Pkp1	-3.95109	0.670471	9.27596	0.00679238	0.158642
B4galt5	0.535084	4.57926	8.29862	0.00682679	0.159195
Myh7	-3.71513	4.68949	9.29346	0.00685678	0.159557
Sh3tc1	-0.419019	5.86871	8.28635	0.00686383	0.159557
Agl	-0.671661	4.07249	8.33401	0.00688005	0.159684
Slc12a2	-0.311835	6.26964	8.27657	0.00689352	0.159747
Sphk1	0.626098	4.69398	8.49301	0.00691234	0.159933
S100a8	1.35753	8.40712	9.21996	0.00704035	0.162564
Slc25a44	-0.688371	3.57283	8.22402	0.00705536	0.162564
ENSMAUG00000000193	0.366532	8.72719	8.47909	0.00705893	0.162564
Bhlhe22	0.992101	2.75352	8.23177	0.00712452	0.163703
Phkg1	-4.2739	0.250385	8.82736	0.0071305	0.163703
Sidt2	0.239743	8.11096	8.18998	0.00716236	0.164181
Prom1	-0.588562	4.30515	8.17759	0.00720172	0.164805
3425401B19Rik	-6.06386	1.25892	9.58125	0.00721179	0.164805
Timp3	0.238147	9.81679	8.14562	0.00730442	0.166664
Gltp	0.323375	6.1183	8.12556	0.00736967	0.167895
Scarf2	0.615734	5.68654	8.61626	0.00742226	0.168834
Ppp2r2c	-3.36461	-0.0920152	8.1029	0.00744413	0.169072
Sell	0.708722	5.62722	8.76893	0.00746031	0.16918
Slc25a25	-0.499116	4.4545	8.09044	0.00748539	0.169419
Wsb1	-0.351398	6.01414	8.08729	0.00749586	0.169419
Jund	0.736143	6.8423	8.99935	0.00751129	0.169419
Nsa2	0.287231	6.1716	8.08048	0.00751858	0.169419
Bcl7c	0.383399	5.44053	8.07329	0.00754261	0.169419
ENSMAUG00000016705	-0.377624	5.62277	8.07257	0.00754505	0.169419
Lysmd2	0.549008	3.36904	8.07085	0.0075508	0.169419
Pbld2	0.775929	3.19369	8.06321	0.00757649	0.169628
Serpine2	-0.306536	6.33541	8.06128	0.00758299	0.169628
Coro1a	0.410532	8.36823	8.44782	0.00769657	0.171909
ENSMAUG00000000617	0.248673	7.17085	8.01387	0.00774456	0.172721
ENSMAUG00000018117	3.32925	-0.421779	8.10081	0.00778271	0.173311
Col6a3	-0.284401	8.12247	7.99633	0.00780527	0.173492
Col6a5	-0.478052	7.02667	8.49081	0.0078142	0.173492
Clec1b	-0.771984	4.33156	8.33735	0.00786347	0.174324
Amd1	-0.410326	5.34971	7.97399	0.00788336	0.174505
Bcl3	0.614518	3.29939	7.96308	0.00792178	0.175094
ENSMAUG00000009027	0.637662	3.46714	7.94828	0.00797423	0.175991
Frg1	0.385687	5.7626	7.94391	0.00798978	0.176072
Hhex	0.382977	5.41635	7.93275	0.00802967	0.176625
Krt17	3.29839	-0.295059	8.02659	0.00803872	0.176625
Hnrnpd	0.279238	7.43339	7.92336	0.0080634	0.176906
Car3	-5.17351	3.15596	8.82591	0.00812399	0.17787
Serpinh1	-0.264579	9.49185	7.90457	0.00813135	0.17787
Tmod4	-1.96139	2.94936	8.73917	0.00822797	0.1797
Sec62	-0.264872	6.60817	7.87284	0.0082475	0.1797
Impdh1	-0.321529	6.05633	7.86909	0.00826134	0.1797
Elovl4	-2.29629	1.58392	8.41834	0.00826348	0.1797
ENSMAUG00000020930	-0.690862	2.75892	7.84761	0.00834112	0.180795
Ctsh	0.270318	9.21977	7.84454	0.00835261	0.180795
Ckm	-4.91732	6.24184	8.74982	0.00835415	0.180795
Tpgs1	0.587125	4.27303	7.851	0.00836257	0.180795
Ccng1	-0.469353	5.25201	7.83842	0.00840723	0.181194
Slc12a7	0.25794	6.49261	7.82908	0.00841064	0.181194
Otoa	1.95885	0.792455	7.82721	0.00841768	0.181194
Myo1d	-0.405069	5.74847	7.80537	0.00850043	0.18271
Myom2	-5.59696	3.43107	8.66407	0.00862237	0.184869
Fam234b	0.305683	6.43094	7.77273	0.00862579	0.184869
Prdx2	-0.399668	6.30989	7.87495	0.00871294	0.186467
Il18r1	-0.988501	2.13318	7.72995	0.00879312	0.187912
Kcna7	-2.6778	0.195647	7.72022	0.00883165	0.18832
ENSMAUG00000017149	0.467532	4.44298	7.71872	0.00883763	0.18832
Trak1	-0.258196	6.90009	7.70755	0.00888213	0.188997
ENSMAUG00000017275	0.881603	2.71548	7.6874	0.00896301	0.190201
Postn	-0.273077	10.0937	7.68706	0.00896438	0.190201
2310039H08Rik	1.17348	1.74014	7.67616	0.0090085	0.190686
B4galnt4	-2.14235	0.49629	7.67507	0.00901292	0.190686
Fabp3	-4.00069	3.84673	8.5363	0.00904013	0.190854
Mrps34	0.432501	4.70165	7.66678	0.00904661	0.190854
Myh2	-7.41079	5.63418	8.92601	0.00910494	0.191684
Mxra7	0.494811	4.11935	7.65084	0.0091118	0.191684
Flot1	0.269298	7.05855	7.6379	0.00916511	0.192474
Tnnc1	-4.01545	3.25131	8.49423	0.00918254	0.192474
Mospd1	-0.331593	5.31373	7.6323	0.00918827	0.192474
Ptpmt1	0.402542	4.89425	7.62896	0.00920215	0.192492
Trpm2	1.11509	5.34536	8.46193	0.00925724	0.192952
Rgs19	0.379535	5.51978	7.6148	0.00926113	0.192952
ENSMAUG00000017790	3.59182	-0.414605	7.70165	0.00927184	0.192952
Cacnb1	-1.37791	1.97947	7.71952	0.00927614	0.192952
Tmem38a	-1.30568	4.81242	8.45386	0.00930172	0.193213
Kbtbd12	-2.64486	-0.0191691	7.59519	0.00934343	0.193614
Mfsd6	-0.264624	7.29579	7.59432	0.00934713	0.193614
Orai1	0.349199	5.62238	7.59082	0.00936192	0.193649
ENSMAUG00000009491	-2.16169	4.03505	8.43076	0.00940113	0.19419
Alg3	0.42211	4.94172	7.57254	0.00943952	0.194711
Gnl1	0.370704	5.23676	7.56359	0.00947777	0.195229
Atf4	0.286726	8.32821	7.551	0.00953188	0.196071
Tmod1	-0.628752	6.1725	8.17711	0.00959462	0.196826
Ddx24	0.252538	7.00227	7.53586	0.00959741	0.196826
Map4k1	0.472215	4.83593	7.53334	0.00960837	0.196826
Ubxn10	-3.82405	-0.249092	7.61425	0.00963743	0.196884
Eno3	-3.09431	5.13804	8.36329	0.00964257	0.196884
ENSMAUG00000017366	-0.457972	5.65525	7.60808	0.00966748	0.196884
Tmigd3	1.69795	0.460775	7.5189	0.00967134	0.196884
Il1b	0.872903	6.43481	8.34423	0.00967758	0.196884
Sap30	0.540215	4.06114	7.50816	0.0097185	0.197201
Ubl3	0.228462	7.5241	7.50511	0.00973193	0.197201
Ptpn1	0.326452	7.72106	7.57724	0.00973305	0.197201
4930404N11Rik	1.10668	1.81387	7.49889	0.00975942	0.197465
ENSMAUG00000002217	-0.237038	6.48224	7.48587	0.00981716	0.198363
Nectin3	-0.391156	5.65448	7.47441	0.00986827	0.198887
Dohh	0.54173	4.92456	7.60449	0.00987345	0.198887
Slc12a1	1.35949	2.6604	7.91842	0.00988335	0.198887
Anxa6	-0.223347	8.40643	7.46161	0.00992573	0.199469
Arpc2	0.209884	8.51778	7.4475	0.00998949	0.200479
Rasa3	-0.267902	7.04418	7.43273	0.0100567	0.20143
Tceanc	2.96687	-0.119165	7.43113	0.010064	0.20143
Gprc5b	-0.410589	5.19109	7.42456	0.0100941	0.20176
Blvrb	0.303471	6.44643	7.40663	0.0101767	0.20267
ENSMAUG00000016506	-2.02118	0.94777	7.40325	0.0101923	0.20267
Nrros	0.401725	5.64056	7.40273	0.0101947	0.20267
Fxyd2	-0.882761	2.58905	7.40149	0.0102005	0.20267
Atp8b5	-3.4924	-0.400657	7.58627	0.0102235	0.20267
Coro1b	0.241657	7.70226	7.39411	0.0102348	0.20267
Treml1	-0.935705	2.47329	7.394	0.0102353	0.20267
Casq1	-4.27389	3.75162	8.19496	0.0102724	0.203133
Mcub	0.603409	3.29134	7.37647	0.0103172	0.203265
Card14	0.586848	3.6982	7.37629	0.0103181	0.203265
Agrp	-3.66363	-0.363788	7.56135	0.0103348	0.203265
Cox6a2	-4.08416	3.17904	8.17583	0.0103468	0.203265
Pdgfrb	-0.289199	7.75679	7.37001	0.0103476	0.203265
Dgkz	-0.248977	7.46236	7.35162	0.0104346	0.204703
Hlf	0.367057	5.36417	7.34639	0.0104595	0.20492
Adgrl3	-0.392015	5.37402	7.3403	0.0104886	0.205219
Cacna1s	-6.01457	2.19028	8.49955	0.0105509	0.205665
Sypl2	-4.37547	2.7308	8.12302	0.0105554	0.205665
Clec1a	0.317642	7.02524	7.32635	0.0105639	0.205665
Psmb2	0.244125	6.49462	7.3225	0.010574	0.205665
Slc38a2	-0.223996	7.90705	7.32102	0.0105811	0.205665
Srl	-2.33846	1.8621	7.98312	0.0105946	0.205665
Osbpl9	0.256853	6.71947	7.31251	0.0106222	0.205932
Nfkbia	0.307059	7.46728	7.31058	0.0106401	0.206009
ENSMAUG00000013310	0.259298	8.95273	7.30103	0.010678	0.206303
ENSMAUG00000017592	2.77002	5.53299	8.09133	0.0106831	0.206303
Sned1	-0.539947	4.17663	7.2837	0.0107628	0.207535
Ddit4	-0.632234	4.92746	7.56963	0.0107749	0.207535
Slc13a4	6.24317	2.84871	8.05894	0.0108151	0.208041
Grb10	-0.526353	3.6964	7.26733	0.0108436	0.208072
Zbtb22	0.406723	5.06268	7.26708	0.0108448	0.208072
ENSMAUG00000012460	2.01378	0.409713	7.25706	0.0108946	0.208756
Mylk2	-6.03396	1.86234	8.39068	0.0109585	0.209644
Kcnk5	-0.600166	3.97914	7.23926	0.0109836	0.209644
Tusc1	2.34257	-0.010488	7.23805	0.0109896	0.209644
Etnk2	-1.38555	1.20909	7.2365	0.0109974	0.209644
Cc2d1b	-0.233428	6.45316	7.22774	0.0110416	0.210215
Des	-0.903094	6.99435	7.99757	0.011062	0.210276
Lmod2	-5.17718	1.26995	8.33021	0.0110731	0.210276
Pik3ip1	0.340031	5.98925	7.2153	0.0111046	0.210605
Asprv1	-5.43285	2.96308	7.95754	0.0112409	0.212414
Ryr1	-2.7124	3.4849	7.9573	0.0112411	0.212414
Ccdc68	-0.449072	4.65414	7.18431	0.0112634	0.212414
Gng10	0.450509	6.43854	7.50986	0.0112702	0.212414
Eif3f	0.21209	7.6684	7.1827	0.0112716	0.212414
Pcyt1a	-0.235821	6.68573	7.17941	0.0112887	0.212464
Ctsb	0.215845	9.26757	7.17523	0.0113103	0.212602
Pde4dip	-1.68181	5.51056	7.93579	0.0113345	0.212787
Tmem79	-0.580611	4.17481	7.16144	0.0113821	0.21341
Srsf2	0.365934	6.49616	7.2439	0.0114031	0.213534
Dap	1.2336	1.27715	7.13967	0.0114963	0.215008
ENSMAUG00000022229	0.247515	6.63297	7.13281	0.0115325	0.215327
Rogdi	0.290833	5.97845	7.13095	0.0115424	0.215327
Bst1	0.676501	5.15001	7.58487	0.0115846	0.215636
S100a11	0.301913	8.76573	7.18042	0.0115998	0.215636
Rbck1	0.314879	6.39101	7.11963	0.0116026	0.215636
Hsd17b4	-0.272824	6.24535	7.11662	0.0116186	0.215664
Plaat3	0.779892	6.34264	7.84499	0.0116472	0.215925
Agtrap	0.2436	6.87389	7.08796	0.0117726	0.217978
Coq8a	-2.54909	5.19463	7.8324	0.0117925	0.218073
Arl4d	-0.45806	4.82607	7.0758	0.0118386	0.218653
Myl6b	-1.63168	2.35835	7.53242	0.0119168	0.219405
Reep1	-1.0471	2.31519	7.06076	0.0119209	0.219405
ENSMAUG00000019126	-0.540601	4.03905	7.05921	0.0119293	0.219405
ENSMAUG00000010787	-0.388108	4.95384	7.05454	0.011955	0.219405
Sod2	0.431246	8.64594	7.52341	0.0119566	0.219405
Acta1	-6.05118	7.47035	7.79396	0.0119681	0.219405
Hpse	0.763438	3.54323	7.12384	0.0120495	0.220624
Tlr6	0.388039	5.67696	7.03156	0.0120822	0.220704
Pde4a	0.38969	5.33578	7.03131	0.0120836	0.220704
Etfdh	-0.737827	5.9295	7.68364	0.0121038	0.220801
Cdc34	-0.888141	2.32696	7.02128	0.0121396	0.221182
Gabrr1	-2.682	-0.0593431	7.01681	0.0121646	0.221338
Nmnat1	-0.595387	3.39388	7.01443	0.012178	0.221338
Gtf3c3	-0.391461	4.70012	7.00402	0.0122366	0.22213
Myoz2	-3.56285	1.39393	7.68314	0.0122925	0.222873
ENSMAUG00000017499	0.71966	5.25866	7.5322	0.0123233	0.22315
Ephb4	-0.421447	6.16115	7.14151	0.0123388	0.22315
Vamp7	-0.313353	6.05255	6.98351	0.0123529	0.22315
Nrep	-0.305022	8.41926	7.04184	0.0123895	0.223539
B9d2	0.636042	3.60949	6.96309	0.01247	0.224717
Ptpro	0.331023	6.14888	6.95858	0.012496	0.224866
Klhl40	-3.63994	0.559276	7.6303	0.0125086	0.224866
Angptl7	-0.666687	6.36476	7.59761	0.0125489	0.225227
Cyyr1	-0.422873	8.4018	7.38186	0.0125697	0.225227
Tnfsf13b	0.41216	4.88644	6.93582	0.0126281	0.225227
Eef1a2	-2.75128	4.20472	7.6546	0.0126294	0.225227
Cmtm3	0.358645	5.67702	6.93402	0.0126386	0.225227
Ankdd1a	3.50727	-0.417358	7.00795	0.0126472	0.225227
Maged2	-0.253301	6.15003	6.93249	0.0126476	0.225227
Rorc	-1.41391	2.58921	7.34853	0.0126501	0.225227
Samd11	-1.11244	1.89111	6.92511	0.0126908	0.22568
Hnrnpu	0.200473	9.05875	6.91395	0.0127565	0.226577
P2ry13	1.75747	1.19729	6.95012	0.0127866	0.226656
Tmem80	-2.12858	0.556133	6.90547	0.0128067	0.226656
Dhx29	-0.332243	5.17653	6.90544	0.0128068	0.226656
ENSMAUG00000000866	-2.73332	0.422436	7.08914	0.0128437	0.22691
S100a14	-1.66721	2.58917	7.45374	0.0128518	0.22691
Msr1	0.54997	5.93144	7.29851	0.0128882	0.227283
ENSMAUG00000020622	0.571953	5.34548	7.19566	0.0129627	0.227987
Mpeg1	0.433192	9.11312	7.3536	0.0129665	0.227987
Lims2	0.315978	8.02642	6.97018	0.0129742	0.227987
Nfkb1	0.23026	6.8631	6.87355	0.0129974	0.228124
Lmcd1	-0.267306	6.68368	6.87078	0.0130141	0.228147
Moap1	-0.365639	5.23102	6.86362	0.0130574	0.228635
Fibcd1	-3.25092	-0.225103	7.02508	0.0130807	0.228773
Slc25a4	-0.766902	7.51093	7.54459	0.0131555	0.22981
ENSMAUG00000015154	0.356999	5.49197	6.81243	0.0133713	0.232936
Map2k3	-0.275296	6.84344	6.81121	0.0133788	0.232936
Oaz2	-0.449765	5.11108	6.81231	0.0133815	0.232936
Ccdc92b	2.35296	-0.295099	6.87551	0.013432	0.233228
ENSMAUG00000018514	0.661236	3.38911	6.80214	0.0134354	0.233228
Myd88	0.272452	6.09666	6.80051	0.0134455	0.233228
Selenow	-0.363945	5.67087	6.79285	0.0134935	0.233633
Exosc6	1.43859	1.49279	6.80116	0.0135003	0.233633
Ccl25	0.371764	6.15435	6.82777	0.0135563	0.234328
Kdm1a	-0.254283	6.36786	6.7728	0.0136199	0.235153
Prkdc	-0.388781	4.67804	6.76631	0.0136611	0.235365
Galnt4	-0.523119	3.61481	6.76586	0.0136639	0.235365
Ank1	-2.65252	3.36421	7.44573	0.0136981	0.235634
Rit1	0.203588	7.48188	6.75843	0.0137113	0.235634
Ipo13	-0.328226	5.63148	6.75324	0.0137444	0.23593
Tspyl1	-0.362758	5.01468	6.74394	0.0138041	0.236666
Slc6a8	-0.309245	5.53531	6.74159	0.0138192	0.236666
Neb	-3.66295	4.42353	7.4177	0.0138507	0.236743
ENSMAUG00000014891	-1.22868	1.59782	6.73593	0.0138557	0.236743
Myzap	-0.288883	7.1535	6.72853	0.0139036	0.237289
Hsd3b7	-0.259906	6.41098	6.72331	0.0139374	0.237592
Mief2	-0.463701	4.63375	6.72021	0.0139575	0.237663
Ano5	-2.82451	-0.0446745	6.87888	0.0139788	0.237752
I830077J02Rik	1.50669	0.994022	6.71262	0.014007	0.237841
Tbk1	0.259015	6.28672	6.70966	0.0140264	0.237841
Mcts1	0.394143	4.67539	6.70715	0.0140428	0.237841
ENSMAUG00000017395	0.703376	2.61201	6.70633	0.0140482	0.237841
Acat1	-0.317627	6.8246	6.71341	0.0140878	0.23824
Six1	-2.85887	0.338434	6.81842	0.014115	0.238428
ENSMAUG00000011396	0.36485	5.71922	6.68649	0.0141788	0.239233
Fam214a	-0.483901	4.95849	6.7204	0.0142327	0.23987
H2-DMa	0.451581	6.12995	6.91733	0.0142881	0.239939
Ly6g6c	-3.55371	0.638805	7.10512	0.0142948	0.239939
Xcl1	0.797116	2.29674	6.66679	0.0143099	0.239939
ENSMAUG00000000846	0.341161	5.05449	6.66654	0.0143115	0.239939
Nudcd3	-0.362222	4.96024	6.66561	0.0143177	0.239939
ENSMAUG00000011161	-3.35209	0.441673	7.00241	0.0143393	0.24003
Spast	-0.506742	3.61776	6.65919	0.0143607	0.240117
Retn	0.470395	4.62528	6.65121	0.0144144	0.240743
Sema6a	-0.34008	7.05439	6.74306	0.0144457	0.240829
Slc10a3	-0.563574	3.72182	6.64564	0.014452	0.240829
Klhl30	-3.63653	-0.0186357	6.90569	0.0144751	0.240942
Tmem229b	0.278733	5.94469	6.63844	0.0145007	0.241098
2510039O18Rik	0.233879	6.82131	6.6342	0.0145295	0.241307
Tnnc2	-3.60935	5.5835	7.29312	0.0145459	0.241309
Got2	-0.306055	6.9027	6.62424	0.0145973	0.241883
Cd34	-0.260425	8.77216	6.62056	0.0146224	0.241883
Rpl3l	-2.8187	1.4882	7.19836	0.0146429	0.241883
Actn3	-4.26682	3.68727	7.27579	0.0146457	0.241883
Smim19	0.351546	5.56537	6.61048	0.0146916	0.242371
ENSMAUG00000003819	-0.293628	6.05518	6.60613	0.0147216	0.242595
Med29	0.311549	5.72378	6.6034	0.0147404	0.242636
Pld4	0.442932	6.80612	6.94317	0.0148423	0.243402
Ryr3	-3.06329	0.257016	6.70063	0.0148448	0.243402
Limd2	0.240278	7.61283	6.58808	0.0148465	0.243402
Sap25	0.477357	6.2397	6.92022	0.0148526	0.243402
Tomm40l	-0.409511	4.57827	6.57747	0.0149205	0.244202
Aqp3	-0.435371	5.39852	6.62032	0.0149385	0.244202
Ace3	-1.06537	1.6588	6.57315	0.0149508	0.244202
Sh3rf2	-0.720579	2.53659	6.56785	0.014988	0.244388
Ephx3	-3.67272	-0.227108	6.63324	0.0150083	0.244388
Abcd1	0.259013	6.60468	6.56448	0.0150117	0.244388
ENSMAUG00000020525	-0.293298	8.20494	6.60248	0.0150517	0.244523
Epha2	-0.378702	5.28414	6.55863	0.0150529	0.244523
Pafah1b3	0.368889	5.4537	6.55184	0.015101	0.245035
Npr2	-0.269929	6.57916	6.54943	0.015118	0.245044
ENSMAUG00000013830	0.337831	5.38339	6.53499	0.0152208	0.246441
Ccr3	-1.11807	1.50779	6.53176	0.0152439	0.246545
Slc2a4	-1.83792	2.14192	6.98668	0.0152923	0.247058
Lyg1	-3.05235	0.0256112	6.51075	0.0153951	0.248371
Map1s	0.449282	5.55666	6.61309	0.0154164	0.248371
Grip2	-0.751188	2.78032	6.50617	0.0154283	0.248371
Arhgdia	0.205572	9.67032	6.5029	0.015452	0.248371
Emp1	-0.309979	5.43486	6.50218	0.0154572	0.248371
Tuba8	-2.28135	2.11524	7.0731	0.0155096	0.248723
Rex1bd	0.451004	6.0735	6.72394	0.0155127	0.248723
Tnni2	-3.2443	5.3221	7.11864	0.0155868	0.249603
ENSMAUG00000007675	0.224819	7.43536	6.47942	0.0156236	0.249603
N4bp2l1	0.390589	4.67961	6.47927	0.0156247	0.249603
AA467197	1.68163	3.24663	7.09278	0.0156349	0.249603
Cenpv	0.60457	3.14315	6.47305	0.0156705	0.249902
Hspb8	-0.234811	8.16023	6.46802	0.0157076	0.250225
Lamp2	0.285817	6.62704	6.46106	0.0157591	0.250389
Pdss1	1.32719	1.20255	6.46048	0.0157635	0.250389
Fam124b	-0.835011	2.75008	6.4565	0.015793	0.250389
Plekha2	0.193967	8.02889	6.45558	0.0157999	0.250389
Gchfr	-1.60457	0.934552	6.45525	0.0158023	0.250389
Trim63	-4.67732	0.45424	7.17165	0.0158239	0.250425
2300002M23Rik	-4.17093	2.1593	7.07792	0.0158384	0.250425
Agmo	-3.60581	-0.309364	6.51198	0.0158718	0.250433
Me1	-0.390649	4.43746	6.44583	0.0158726	0.250433
Tmem63b	-0.262669	7.27488	6.44048	0.0159127	0.250798
Hspb6	-2.40556	4.92455	7.06256	0.0159391	0.250947
Tpm3	0.207498	9.23354	6.43458	0.015957	0.250963
ENSMAUG00000019108	0.248374	6.71022	6.41048	0.0161393	0.253101
Got1	-0.807533	4.81601	6.92181	0.016155	0.253101
ENSMAUG00000006177	-0.237249	6.23611	6.40775	0.0161601	0.253101
Pak6	-0.594018	3.10198	6.40761	0.0161612	0.253101
Ppp1r3c	-0.486867	6.03514	6.69581	0.0161899	0.253283
Arhgap11a	-0.429646	4.49729	6.40053	0.0162153	0.253413
Tcf20	0.291177	6.12368	6.39446	0.0162618	0.253603
Cntn3	-0.450407	5.1177	6.41486	0.0162734	0.253603
Capn2	-0.234797	7.60707	6.39226	0.0162787	0.253603
ENSMAUG00000019008	-3.57371	-0.13527	6.45213	0.0163178	0.253944
Sqstm1	0.19006	8.88505	6.36723	0.0164723	0.255916
Cluh	-0.321755	6.20626	6.36637	0.016479	0.255916
Enpp2	-0.49447	4.3217	6.36274	0.0165073	0.255935
Plin2	0.29762	7.10321	6.36783	0.0165162	0.255935
Mybph	-2.78294	1.69424	6.92992	0.0165319	0.255935
Lzts2	0.394463	6.3349	6.51976	0.0166002	0.256724
Myom3	-3.56607	1.65446	6.94493	0.0166448	0.257145
Prf1	0.677808	4.80414	6.71644	0.0167368	0.257959
Mafk	0.283387	6.75493	6.33241	0.0167458	0.257959
Rgs1	1.09098	1.96601	6.32866	0.0167755	0.257959
Atg101	0.336561	5.70609	6.32824	0.0167788	0.257959
Gja6	-2.05415	0.25147	6.32411	0.0168117	0.257959
Mvd	0.350635	5.57139	6.32351	0.0168164	0.257959
Myh13	-3.78092	3.36822	6.92742	0.0168254	0.257959
Msantd2	-0.332197	4.84988	6.32097	0.0168367	0.257959
Gns	0.174112	8.44113	6.31749	0.0168644	0.258118
ENSMAUG00000004376	1.17131	1.77787	6.31278	0.016902	0.258427
Gpn3	-0.929457	2.49351	6.30655	0.016952	0.258924
Piezo2	-0.523057	5.15485	6.4741	0.0169796	0.258931
Tbc1d8b	-0.441464	4.40352	6.30061	0.0169998	0.258931
Cd300a	0.890023	1.88271	6.29998	0.0170049	0.258931
Lsm2	0.452562	4.46032	6.29171	0.0170716	0.259682
Galnt18	-0.239592	6.51813	6.28846	0.017098	0.259816
Arhgap30	0.40207	5.96533	6.37702	0.0171325	0.260074
Sinhcaf	0.32273	5.03822	6.26808	0.017264	0.261802
Smim3	-0.302062	6.20265	6.26465	0.0172921	0.26196
Nr2f6	0.645438	3.74688	6.28125	0.0174059	0.263415
Irf2bp1	0.595285	4.94057	6.52696	0.0174378	0.263539
Gadl1	-2.70198	0.0923849	6.24422	0.0174606	0.263539
Mrgprf	-0.705135	2.65193	6.2434	0.0174674	0.263539
ENSMAUG00000017015	-0.39557	6.9329	6.48867	0.0175513	0.264478
ENSMAUG00000014811	-3.08416	2.30638	6.81758	0.0175749	0.264478
Spcs1	0.278429	6.8981	6.2295	0.0175831	0.264478
Zfp36	0.36024	6.94962	6.37813	0.0176593	0.265258
Itga7	-0.911287	3.83743	6.58306	0.0176707	0.265258
Myl3	-4.7931	3.6568	6.80149	0.0177018	0.265456
Islr	0.25486	6.92056	6.21139	0.0177351	0.265686
Ces1g	-0.462152	4.97336	6.25305	0.0177902	0.266242
Ndufb6	-0.439724	5.66342	6.31272	0.0178849	0.267391
ENSMAUG00000017555	-0.688368	2.7145	6.1883	0.017931	0.267604
Atp1b2	-0.515362	3.97419	6.1878	0.0179353	0.267604
Ino80d	1.85243	0.744063	6.18315	0.017975	0.267927
Epb41l4a	-0.389293	4.33541	6.17345	0.0180583	0.268743
Clec4e	1.06615	2.19178	6.18909	0.018066	0.268743
Pcdh12	-0.2631	7.6661	6.16766	0.0181081	0.269099
C1s	0.545378	8.21358	6.69878	0.0181767	0.269298
Itpr1	0.241835	7.07372	6.15817	0.0181901	0.269298
Rpl37a	0.207451	8.76391	6.15732	0.0181975	0.269298
Fmnl3	-0.236775	7.47223	6.15701	0.0182002	0.269298
Cap2	-2.3811	1.23925	6.51261	0.0182122	0.269298
Nid1	-0.248737	9.11844	6.14853	0.0182739	0.269941
Fibin	-0.360014	5.68697	6.13398	0.0184012	0.27113
Asb18	-4.33575	-0.338311	6.61966	0.0184091	0.27113
Pim2	0.413436	4.56936	6.13305	0.0184093	0.27113
ENSMAUG00000007939	0.772334	4.67951	6.57188	0.0184735	0.271805
Nkg7	0.791457	2.39721	6.11133	0.0186011	0.273398
Cysrt1	-3.06092	1.31258	6.60095	0.0186186	0.273398
Aco1	-0.331713	6.77924	6.17837	0.0186635	0.273408
ENSMAUG00000008969	3.2271	-0.59675	6.33091	0.0186662	0.273408
Fam120b	-0.391446	4.49339	6.10307	0.0186746	0.273408
Nsun4	0.833385	2.27725	6.10085	0.0186944	0.273429
Nlgn2	0.308707	5.6974	6.09381	0.0187574	0.273924
ENSMAUG00000022192	-0.38032	4.29542	6.09293	0.0187652	0.273924
Tmod2	-1.87019	0.567619	6.0851	0.0188356	0.274682
Ednrb	-0.444916	6.3573	6.34403	0.0190324	0.277278
Wnk2	-1.1119	2.54172	6.20332	0.0191228	0.278087
Krt13	-11.2977	6.55097	7.28491	0.0191257	0.278087
Grina	0.243312	7.45363	6.05067	0.0191483	0.278087
B4galt1	0.256485	6.74487	6.04908	0.0191629	0.278087
Hspb7	-1.68937	3.54278	6.59466	0.0192098	0.278415
Mthfd2	0.449349	4.8384	6.04781	0.019223	0.278415
Carns1	-0.660077	2.74436	6.04023	0.0192443	0.278451
Slc38a3	-2.02465	0.578075	6.03776	0.019267	0.278508
Irx3	0.352562	7.19076	6.20677	0.0193156	0.278625
Hp	0.963612	5.85137	6.58169	0.0193277	0.278625
Fut10	-0.863874	2.37281	6.02962	0.0193423	0.278625
Gzmb	1.08565	1.99755	6.03574	0.0193523	0.278625
Irf8	0.321071	6.35478	6.04583	0.0193691	0.278625
Ccdc28b	0.391581	5.22315	6.02095	0.0194228	0.278948
Pja1	-0.344173	5.14095	6.02027	0.0194291	0.278948
Casp7	0.414487	4.38466	6.01638	0.0194654	0.278987
Galk1	0.358425	4.33309	6.01549	0.0194737	0.278987
Atp1a4	-1.2745	1.53946	6.01161	0.0195099	0.278987
ENSMAUG00000013065	-0.522759	3.94166	6.01147	0.0195113	0.278987
Ttc39d	-3.06709	-0.222685	6.06807	0.0195259	0.278987
Cox8b	-5.57318	2.04249	6.55633	0.0195594	0.279197
Spint2	0.306095	8.36074	6.1152	0.0196161	0.279729
Sgpp2	-1.12617	1.31588	5.99835	0.0196344	0.279729
Sptlc2	0.190515	7.32228	5.99412	0.0196743	0.280028
Klk10	-3.42411	1.77176	6.52758	0.0197435	0.280435
Epn1	0.27991	8.08484	6.01767	0.0197757	0.280435
ENSMAUG00000020236	0.66654	3.62848	6.0249	0.0197933	0.280435
Hhatl	-3.60175	1.18072	6.71795	0.0198149	0.280435
Fhit	-1.49668	1.15664	5.97896	0.0198179	0.280435
Mt3	-4.30889	-0.311064	6.44952	0.0198302	0.280435
Wnt7a	-0.481185	3.62728	5.97638	0.0198424	0.280435
Nfs1	-0.354764	4.79708	5.97516	0.0198541	0.280435
Snx22	-0.894717	3.14986	6.08084	0.0198887	0.280552
ENSMAUG00000021471	0.238777	7.63373	5.97032	0.0199002	0.280552
Klhl41	-3.85533	2.31393	6.50761	0.019954	0.280749
Rab27a	-0.372244	5.08462	5.9625	0.0199751	0.280749
ENSMAUG00000008923	0.495166	3.62152	5.96149	0.0199849	0.280749
ENSMAUG00000010231	-0.419847	4.0103	5.96096	0.0199899	0.280749
Myoz3	-4.20889	3.65736	6.49736	0.0200395	0.281179
Abcc8	-3.21385	-0.382482	6.00402	0.0201249	0.28211
ENSMAUG00000012235	-1.67204	0.662231	5.93936	0.0201985	0.282875
Apobec2	-4.03675	2.2792	6.4745	0.0202277	0.283016
Synpr	-3.26542	-0.379586	6.05892	0.0202695	0.283072
Slc16a10	-0.38574	4.64634	5.93111	0.0202788	0.283072
ENSMAUG00000004780	0.419776	5.58526	6.01249	0.0202975	0.283072
ENSMAUG00000016894	0.730321	2.30326	5.92812	0.020308	0.283072
Abca6	0.748526	4.53804	6.30659	0.020447	0.284741
Ankrd29	-0.336571	5.33527	5.90675	0.0205179	0.285407
Mapk10	-2.60649	-0.225716	5.9052	0.0205333	0.285407
Junb	0.565426	5.78172	6.25565	0.0205693	0.285639
Paip2b	-0.277827	5.89785	5.88515	0.0207325	0.287637
Rps8	0.218129	9.63858	5.88266	0.0207574	0.287714
Abca5	-0.330785	5.84326	5.87445	0.0208397	0.288584
Ube2l3	0.24204	6.61554	5.86115	0.0209738	0.29017
Kcnn2	-2.26899	0.102531	5.91298	0.0210111	0.290416
Tmem218	-0.476911	3.72449	5.85433	0.0210429	0.290583
ENSMAUG00000008927	-0.225162	6.31348	5.84772	0.0211101	0.290893
Ttyh3	-0.249477	7.25034	5.84401	0.021148	0.290893
Tom1l2	-0.25908	6.86796	5.84395	0.0211485	0.290893
Tnfrsf18	1.292	1.07823	5.84306	0.0211577	0.290893
Tbcc	0.416679	4.13588	5.8425	0.0211634	0.290893
Gys1	-0.772647	4.50029	6.22994	0.0212788	0.292097
ENSMAUG00000016459	-0.383524	4.63042	5.82852	0.0213068	0.292097
Cfap100	1.03638	1.73038	5.82614	0.0213312	0.292097
Vmp1	0.234664	6.24526	5.82565	0.0213363	0.292097
Slc25a51	-0.206655	6.85775	5.82438	0.0213494	0.292097
Pfkfb4	0.633828	3.56728	5.81782	0.0214171	0.292495
Fchsd1	0.357374	4.79907	5.81462	0.0214503	0.292495
Ppp1r3f	0.720992	2.46917	5.8144	0.0214526	0.292495
ENSMAUG00000016113	0.293883	8.24183	5.90152	0.0214605	0.292495
Lad1	-0.731455	2.98906	5.80988	0.0214995	0.292495
Ktn1	-0.212516	7.29546	5.80821	0.0215169	0.292495
Dstn	-0.266409	7.9705	5.81251	0.0215232	0.292495
Adamts7	-0.343323	4.64495	5.80635	0.0215363	0.292495
Rhov	-1.34478	0.953356	5.79851	0.021618	0.293103
Taf12	0.307566	4.79664	5.79704	0.0216335	0.293103
Bcas3	-0.320686	4.97017	5.79638	0.0216403	0.293103
Coa3	0.362101	5.6389	5.79249	0.0216811	0.293387
Mb	-4.31765	7.24584	6.29872	0.0217546	0.294114
Zfp106	-0.3002	7.22671	5.82877	0.0218127	0.29442
Pank4	-0.329325	5.04714	5.77941	0.0218187	0.29442
Chst15	0.322599	5.38905	5.77682	0.0218461	0.29442
Lpxn	0.534563	4.0623	5.773	0.0218866	0.29442
Uqcrc2	-0.3792	7.11531	6.00873	0.0218881	0.29442
Rasgrp3	-0.302648	6.99108	5.81272	0.0218964	0.29442
Nuak2	0.328751	5.34269	5.76859	0.0219334	0.29465
Ripk4	-0.371547	5.50193	5.76079	0.0220164	0.295254
Endov	-0.432867	4.85333	5.76062	0.0220181	0.295254
Gpx3	-0.224586	7.01352	5.75464	0.022082	0.295843
Timp2	0.171575	10.1965	5.74547	0.0221804	0.29674
Gm1673	1.4166	0.7707	5.74389	0.0221974	0.29674
ENSMAUG00000011518	-1.67876	1.2802	5.84802	0.0222259	0.29674
Dpysl3	-0.328958	5.55236	5.74095	0.022229	0.29674
Fitm1	-3.85497	0.702588	6.36481	0.022293	0.297191
Sox12	0.838481	2.2782	5.73341	0.0223105	0.297191
Sra1	-0.331218	4.90039	5.73226	0.0223229	0.297191
Ctso	0.353106	4.80518	5.72983	0.0223493	0.297276
Osbpl5	-0.245182	6.35023	5.72012	0.0224547	0.29841
Itgb7	0.361589	5.51042	5.71043	0.0225607	0.29955
C1qb	1.0409	5.83627	6.20531	0.0226112	0.299919
Pla1a	0.306606	7.2858	5.77794	0.0226289	0.299919
Pld2	-0.281642	5.98936	5.69569	0.0227227	0.300893
Jpt1	0.359299	4.75173	5.69152	0.0227688	0.301031
Grk3	0.78463	2.76513	5.69108	0.0227737	0.301031
Asb12	-3.3979	0.34648	6.14372	0.0227951	0.301046
Nkpd1	-2.79227	-0.167548	5.68573	0.0228329	0.301277
Rasd1	-1.25444	2.1198	5.77773	0.0228825	0.301615
Epb42	0.924641	1.55766	5.67684	0.0229318	0.301615
Pcmtd2	-0.225587	7.50157	5.67578	0.0229436	0.301615
Lmod1	-0.339774	5.72259	5.67499	0.0229524	0.301615
Peli1	-0.324684	6.0306	5.67429	0.0229602	0.301615
Cdc6	1.32969	0.46464	5.66834	0.0230268	0.302209
Vwce	1.97627	-0.104596	5.66544	0.0230593	0.302209
Icos	-2.03564	0.200621	5.66479	0.0230666	0.302209
Lgi1	-2.66768	-0.26059	5.71457	0.023094	0.302301
Cyp26c1	-3.22545	-0.474984	5.77685	0.0231165	0.302328
Sh3kbp1	-0.260295	5.91255	5.6537	0.0231914	0.303041
ENSMAUG00000002603	0.392817	6.41124	5.85628	0.0232205	0.303154
Osbpl6	-0.975819	2.28727	5.64356	0.0233061	0.30368
Ky	-2.66344	1.69034	6.11265	0.0233174	0.30368
Spon2	-0.234236	7.20023	5.64074	0.0233381	0.30368
Ypel3	0.231179	6.61238	5.64034	0.0233426	0.30368
Pstpip1	0.418182	4.78382	5.6369	0.0233818	0.303903
Cryzl2	1.46752	0.727188	5.63202	0.0234374	0.303903
Mlxip	0.414797	4.5803	5.63056	0.0234541	0.303903
Ldlrap1	-0.220155	7.06644	5.63012	0.0234592	0.303903
Ms4a7	1.62821	0.427899	5.62984	0.0234623	0.303903
Sh2d4a	-0.324632	5.24118	5.62469	0.0235212	0.304401
Nudt5	0.37298	4.15721	5.62289	0.0235419	0.304403
Bin1	-0.676529	4.39332	5.87172	0.023669	0.305688
Asb15	-3.61607	-0.428393	5.72533	0.0236825	0.305688
Cap1	0.203562	8.89144	5.60712	0.0237235	0.305951
Apip	0.426322	4.36696	5.60505	0.0237475	0.305994
ENSMAUG00000019719	-0.348388	5.09661	5.60304	0.0237708	0.306028
Cacna2d3	-1.11478	1.54373	5.5859	0.0239705	0.308241
Kif19a	0.859482	3.16932	5.69074	0.0240009	0.308241
Rnf123	-0.202248	7.30558	5.58199	0.0240163	0.308241
Barx2	-2.81418	1.04587	5.96411	0.0240381	0.308241
Efemp1	0.47366	8.01515	5.9952	0.0240466	0.308241
Myl2	-10.4424	3.59755	7.2689	0.0241346	0.309102
ENSMAUG00000001030	-0.25923	7.04117	5.56478	0.0242189	0.309914
ENSMAUG00000021385	0.264009	8.46663	5.58686	0.024287	0.310504
Mtpap	0.389907	4.41719	5.55576	0.0243258	0.310504
Btk	0.389865	4.93879	5.55489	0.0243362	0.310504
Txnrd3	-0.598831	3.12209	5.55384	0.0243487	0.310504
Bax	0.24323	6.35536	5.55066	0.0243866	0.310668
Gpr35	0.672741	4.96078	5.89883	0.0244257	0.310668
Cd47	0.308165	6.12835	5.54701	0.0244301	0.310668
Col4a2	-0.4305	9.14482	5.92746	0.0244454	0.310668
Asb2	-2.44792	3.22597	6.01323	0.0245177	0.31132
Kcnj15	-0.32047	5.17889	5.53351	0.0245919	0.311885
Ranbp6	-0.46345	3.99487	5.53249	0.0246042	0.311885
AI593442	0.609948	3.82619	5.57214	0.024632	0.311886
Adgra1	-1.37202	0.869539	5.52899	0.0246464	0.311886
Fam114a1	-0.324582	6.46882	5.57513	0.0246901	0.312173
ENSMAUG00000014128	0.200256	8.56553	5.52212	0.0247294	0.312235
Tbx2	0.260428	8.69345	5.54526	0.0247507	0.312235
Cd5	-0.829875	2.15759	5.51975	0.0247581	0.312235
Tmem143	-0.594755	4.19793	5.61928	0.0248178	0.312721
Pkp4	-0.310499	6.12255	5.51185	0.0248541	0.312912
1110065P20Rik	0.435534	5.00028	5.55061	0.0249241	0.313527
ENSMAUG00000017813	0.257399	8.06559	5.5074	0.0249627	0.313747
ENSMAUG00000007053	0.229827	9.18381	5.50112	0.024985	0.313762
E2f1	0.368906	4.61034	5.49831	0.0250194	0.313928
ENSMAUG00000012907	0.198826	8.31547	5.49025	0.0251184	0.314904
Kcnq5	-1.09435	1.27787	5.4842	0.0251931	0.315573
Ccdc25	-0.509288	3.07926	5.47702	0.0252819	0.316418
Txnrd1	-0.26812	6.60372	5.47512	0.0253055	0.316447
Ppp1r35	0.933062	1.85475	5.46778	0.0253967	0.317239
Pdk2	-0.412549	5.4886	5.53237	0.0254299	0.317239
Sprn	-0.443883	3.84947	5.46421	0.0254413	0.317239
Speg	-0.558645	4.47323	5.59954	0.0254721	0.317239
Gtf3c6	0.374184	4.69833	5.46101	0.0254812	0.317239
Nhsl2	0.866975	2.44408	5.45676	0.0255344	0.317239
Sntg2	-0.575668	3.15293	5.45653	0.0255373	0.317239
Dbt	-0.310222	5.01914	5.45632	0.02554	0.317239
Mybpc1	-5.83716	4.74475	6.4586	0.0256236	0.31746
Myh6	-3.11878	5.04096	5.90779	0.0256395	0.31746
Ebf1	-0.683784	2.75862	5.44547	0.0256763	0.31746
Rfc3	0.534073	3.54242	5.44455	0.025688	0.31746
Irf5	0.289946	6.37333	5.44208	0.0257191	0.31746
Fbxo46	0.501521	4.27848	5.46526	0.0257255	0.31746
ENSMAUG00000001230	0.382805	8.15759	5.73376	0.0257268	0.31746
Tox4	0.224213	6.58018	5.43881	0.0257605	0.31746
ENSMAUG00000020997	0.31201	6.60991	5.48773	0.0257619	0.31746
Rptor	-0.349785	4.72733	5.43791	0.0257718	0.31746
Cd300lg	-0.37549	4.95891	5.42925	0.0258817	0.318534
Loxl2	-0.43848	5.30907	5.51083	0.0259061	0.318534
Selenoo	0.264619	5.49185	5.42463	0.0259406	0.318534
Pacsin3	-0.375202	5.94378	5.48942	0.0259449	0.318534
Arid5b	0.216677	6.97769	5.41895	0.0260131	0.319107
Sf3b5	0.429735	4.75236	5.41921	0.0261234	0.319988
Rfx4	-3.58263	-0.355144	5.45688	0.0261433	0.319988
ENSMAUG00000001063	-0.50654	4.15073	5.4083	0.0261497	0.319988
Pias2	-0.412744	4.14031	5.40607	0.0261784	0.320076
Ppa2	-0.270683	5.75327	5.40268	0.0262221	0.320346
Erap1	0.231975	6.6339	5.40064	0.0262485	0.320405
Jup	-0.238744	8.21294	5.39699	0.0262956	0.320526
Borcs6	0.491452	3.55061	5.39552	0.0263147	0.320526
Cpped1	-0.357777	4.71894	5.39486	0.0263233	0.320526
Hyal1	-0.288567	5.9163	5.38458	0.0264568	0.321631
Tnfaip3	0.391405	4.80778	5.3837	0.0264682	0.321631
Haus5	-0.612029	3.09824	5.38287	0.0264791	0.321631
Msn	0.17527	10.93	5.37935	0.026525	0.321925
Txlnb	-3.55742	1.35948	5.8128	0.026609	0.322403
Ddit4l	-2.65714	2.94241	5.81848	0.0266322	0.322403
ENSMAUG00000019317	-0.447206	3.61271	5.37086	0.0266362	0.322403
Ak1	-0.690264	5.90989	5.78985	0.0266514	0.322403
ENSMAUG00000013673	-0.432134	3.79302	5.36743	0.0266812	0.322501
Psma3	0.218077	6.94897	5.36199	0.0267529	0.322893
Fez2	-0.288582	5.43258	5.36166	0.0267572	0.322893
Cryab	-0.536778	7.39525	5.77476	0.0268165	0.323084
ENSMAUG00000016924	0.893776	1.9101	5.35566	0.0268365	0.323084
Fmr1	0.500781	3.75929	5.35403	0.0268581	0.323084
Sh3bgr	-0.49214	4.2416	5.36316	0.0268601	0.323084
Dapp1	0.449394	3.86491	5.34795	0.0269387	0.323766
Cdsn	-4.63724	1.33271	5.9895	0.0269608	0.323769
Tyrobp	0.372208	4.4503	5.33945	0.0270519	0.324601
Hk3	0.292162	5.32748	5.3378	0.0270739	0.324603
ENSMAUG00000010401	-0.445659	3.94945	5.33596	0.0270985	0.324625
Gucy1b1	-0.226688	7.40926	5.33439	0.0271196	0.324625
ENSMAUG00000017747	-1.20889	1.43803	5.33154	0.0271577	0.324669
Foxred2	0.978666	1.90648	5.33084	0.0271671	0.324669
Vps28	0.210475	7.22614	5.32705	0.027218	0.324898
Sgca	-2.7998	1.44339	5.72676	0.0272302	0.324898
Avpi1	-0.271509	5.92588	5.32251	0.0272791	0.324898
Galc	-0.275374	5.5763	5.32249	0.0272793	0.324898
Fgfr2	-0.263875	6.66855	5.32127	0.0272957	0.324898
Ryk	-0.216178	7.1994	5.30672	0.0274927	0.32698
Pcdhga1	-1.68284	0.77905	5.30053	0.0275769	0.327171
Traip	1.16451	1.20707	5.29938	0.0275925	0.327171
Rassf5	0.345308	5.87336	5.30627	0.0276044	0.327171
Pitx3	-3.24747	-0.510846	5.47242	0.0276231	0.327171
Abi3	0.505905	5.81424	5.56081	0.0276235	0.327171
Hexb	0.241151	7.22139	5.29583	0.0276411	0.327171
Ccdc183	2.58364	-0.424172	5.28971	0.0277248	0.3279
Syk	0.41453	5.87272	5.41691	0.0277916	0.328428
Hnrnpa0	0.507318	4.97013	5.44279	0.0278591	0.328964
Lgals7	-7.04697	2.78677	6.21925	0.0279736	0.330053
ENSMAUG00000001003	-2.45935	-0.275788	5.308	0.0281042	0.331331
Emp3	0.264541	6.75295	5.25732	0.0281728	0.33159
Kif15	0.560935	3.01777	5.2564	0.0281857	0.33159
Engase	-0.409984	4.12287	5.25471	0.0282092	0.33159
Il13ra1	0.183313	8.33779	5.25178	0.0282502	0.33159
Thbs4	-3.12813	1.30064	5.66089	0.0282549	0.33159
Tmem160	0.390168	4.64168	5.24983	0.0282775	0.33159
Nptxr	-0.250292	6.83209	5.24859	0.028295	0.33159
Igsf3	-0.214018	6.84379	5.24786	0.0283051	0.33159
Zscan26	-0.241268	6.28529	5.24276	0.0283768	0.331814
Appl2	-0.259456	5.52379	5.24249	0.0283806	0.331814
Col17a1	-2.52216	0.145938	5.49688	0.0284057	0.331814
ENSMAUG00000000823	0.194185	9.61203	5.23866	0.0284345	0.331814
ENSMAUG00000019318	0.293011	6.34545	5.23855	0.0284361	0.331814
ENSMAUG00000021821	0.395046	7.76611	5.524	0.0285228	0.33254
Lyn	0.227711	7.38426	5.23097	0.0285431	0.33254
Apold1	-0.385822	5.09106	5.22409	0.0286407	0.333414
ENSMAUG00000005836	-1.92227	0.317275	5.21664	0.0287467	0.334326
Fhl3	-1.26793	4.07784	5.63364	0.0287831	0.334326
Lamb3	-0.257287	7.85987	5.22538	0.0287866	0.334326
Lysmd3	-0.283818	5.86233	5.20926	0.0288522	0.334826
Cd151	-0.186034	9.53506	5.20561	0.0289044	0.335106
Ube2m	0.261623	6.92693	5.20442	0.0289215	0.335106
Stmn1	0.272476	7.52659	5.23268	0.0290057	0.335818
Maob	-0.289071	6.42737	5.18389	0.0292179	0.338012
Pomp	0.265757	6.70304	5.17993	0.0292756	0.338382
Trim29	-5.20304	0.687669	6.05481	0.0292967	0.338382
Ror2	-0.302528	4.77849	5.17545	0.0293408	0.338382
Egr3	-1.10808	2.38123	5.26714	0.0293412	0.338382
Tnfrsf14	0.956761	1.76981	5.17159	0.0293971	0.338513
Lgals8	0.430625	4.04388	5.16923	0.0294316	0.338513
Atxn10	-0.304031	4.75776	5.16834	0.0294447	0.338513
Rac1	0.167397	9.57373	5.16795	0.0294505	0.338513
ENSMAUG00000015524	0.297769	5.03851	5.16684	0.0294667	0.338513
Tmem107	-0.415176	3.79244	5.16073	0.0295564	0.339281
Nsf	-0.225439	6.56038	5.15766	0.0296016	0.339537
Tshr	-1.10204	1.70408	5.1559	0.0296274	0.339566
Nid2	-0.362727	5.08008	5.15341	0.0296642	0.339566
Popdc3	-2.64297	0.169209	5.23867	0.0297105	0.339566
ENSMAUG00000010330	-0.284559	5.55531	5.14912	0.0297276	0.339566
Klk14	-3.33948	0.181897	5.47197	0.0297335	0.339566
Kcne3	0.510594	3.69562	5.14746	0.0297522	0.339566
Cbx5	0.443594	4.11644	5.14663	0.0297644	0.339566
Zfp35	-0.675232	2.36177	5.14129	0.0298437	0.340209
Bcap29	-0.206101	6.6179	5.13966	0.029868	0.340224
Vamp3	0.169914	8.27432	5.13321	0.0299641	0.341057
Sdf2	-0.269732	5.61423	5.12998	0.0300123	0.341115
ENSMAUG00000008711	0.310666	5.27103	5.12978	0.0300152	0.341115
Pfdn6	0.304405	5.80509	5.12765	0.0300471	0.341129
ENSMAUG00000001893	0.205371	8.14336	5.12663	0.0300624	0.341129
Itm2a	-0.395749	7.8892	5.41346	0.030126	0.341589
Bmpr1b	-1.33439	1.01733	5.10838	0.0303372	0.343244
Arhgap23	0.217912	6.68076	5.10724	0.0303544	0.343244
Ppp1r10	-0.271442	6.67571	5.10429	0.0303991	0.343244
ENSMAUG00000009111	-0.282048	6.30889	5.10397	0.0304039	0.343244
Aspg	0.577701	2.77661	5.10302	0.0304183	0.343244
Tsku	-0.703096	2.62057	5.10084	0.0304515	0.343244
Sulf2	0.217317	8.0777	5.10019	0.0304614	0.343244
Fam25c	-3.32126	1.17557	5.48595	0.0304742	0.343244
Ndrg2	-0.465546	7.09441	5.4373	0.0304802	0.343244
ENSMAUG00000006590	-0.955791	1.84943	5.09281	0.0305737	0.343916
ENSMAUG00000006064	-1.35614	0.83568	5.09045	0.0306096	0.343916
Mylpf	-4.43264	5.40594	5.49339	0.0306432	0.343916
Mipol1	-0.436373	3.90708	5.08775	0.030651	0.343916
Prox1	-3.29465	-0.429811	5.24926	0.0306715	0.343916
Mypn	-2.54848	1.48276	5.45611	0.0306791	0.343916
ENSMAUG00000020615	-0.251255	6.67681	5.08401	0.0307083	0.34396
Inafm2	1.29128	1.40802	5.09648	0.0307293	0.34396
Zfp174	1.31067	0.629149	5.0784	0.0307944	0.344035
A3galt2	-3.21064	-0.529835	5.23901	0.0308203	0.344035
Rad51b	-1.67262	0.253802	5.07566	0.0308366	0.344035
Gadd45gip1	0.359327	5.3049	5.07555	0.0308383	0.344035
Slc17a5	-0.476434	3.99952	5.07466	0.030852	0.344035
ENSMAUG00000009645	0.215358	9.18831	5.07304	0.0308769	0.344053
Car14	-2.6866	0.193	5.17546	0.0309364	0.344458
Ptbp3	0.534558	4.46589	5.18069	0.030988	0.344773
Angptl1	0.852353	4.08511	5.38033	0.0310882	0.345402
Lnp1	-1.90524	0.356991	5.05921	0.0310911	0.345402
Stam2	-0.247823	6.09997	5.0568	0.0311285	0.345559
ENSMAUG00000001486	-0.20099	7.34886	5.05407	0.031171	0.345772
Hmgb3	-0.396071	4.79853	5.05229	0.0311988	0.345773
D430019H16Rik	2.88601	-0.542483	5.09228	0.0312378	0.345773
Tgfb1	0.274054	6.26387	5.04821	0.0312624	0.345773
Trim54	-3.12772	1.48068	5.43914	0.0312695	0.345773
ENSMAUG00000018452	-3.13945	-0.282938	5.08627	0.0313304	0.345773
Camk2b	-1.4117	1.27001	5.06433	0.0313335	0.345773
Hbs1l	-0.220663	6.60437	5.04362	0.0313343	0.345773
ENSMAUG00000008435	0.22209	6.35143	5.04152	0.0313673	0.34588
Dpy19l1	-0.344661	5.15609	5.03988	0.031393	0.345906
Btg2	-0.295306	7.45338	5.11162	0.0315261	0.347114
ENSMAUG00000019191	0.3972	5.77376	5.12554	0.031602	0.347693
Slc39a14	0.462994	4.31757	5.02469	0.0316326	0.347771
Rab26	-2.19992	0.312033	5.0208	0.0316943	0.348191
Slc48a1	0.206814	7.43376	5.01899	0.0317229	0.348247
Cmc4	0.601898	3.28211	5.01435	0.0317967	0.3488
Rassf4	0.199331	7.37656	5.01052	0.0318578	0.349212
Apba1	0.730964	2.25051	5.00709	0.0319126	0.349553
Trem1	0.977031	2.29454	5.02238	0.032036	0.350647
Cyp26b1	-3.19938	3.94736	5.38862	0.0320786	0.350854
Hcn2	-0.739846	2.23406	4.99501	0.0321065	0.3509
Rbpms	0.188213	7.63983	4.99316	0.0321363	0.350967
ENSMAUG00000015634	0.646378	2.14235	4.98906	0.0322023	0.351151
Phyh	-0.741976	4.81491	5.32799	0.0322092	0.351151
ENSMAUG00000016595	1.3771	0.660203	4.98771	0.0322241	0.351151
Psmc5	0.213466	7.35644	4.98569	0.0322569	0.351223
ENSMAUG00000015712	0.43673	3.55971	4.98437	0.0322782	0.351223
Timm13	0.436217	7.2917	5.28131	0.032464	0.352725
Tpm1	-0.518811	9.41921	5.34834	0.0324813	0.352725
Rnf144b	0.225457	6.2839	4.97149	0.0324875	0.352725
ENSMAUG00000000207	-0.296067	5.26902	4.96895	0.0325289	0.352762
Pcdhb14	-1.94309	0.27058	4.96686	0.0325631	0.352762
Atg12	-0.274605	6.49714	4.96575	0.0325812	0.352762
Sucla2	-0.538513	6.39033	5.31072	0.0325937	0.352762
Cndp2	0.19884	7.64551	4.964	0.0326098	0.352762
Tnc	-0.367943	4.75033	4.958	0.0327082	0.353403
Cybc1	0.215624	6.28268	4.95748	0.0327168	0.353403
Egflam	-0.40214	4.74383	4.95462	0.0327637	0.353541
Myl1	-4.48212	5.33982	5.33955	0.0327772	0.353541
Tpm2	-1.42865	7.34492	5.33582	0.032831	0.353792
Klf16	0.318482	5.0573	4.9495	0.0328482	0.353792
Crybg2	-1.38765	0.931778	4.94591	0.0329074	0.353847
Eml5	-1.6019	0.889599	4.94557	0.032913	0.353847
Clpx	-0.286728	5.90159	4.94486	0.0329249	0.353847
Parp3	0.4311	4.55354	4.94063	0.0330219	0.354633
Tnfrsf1a	0.186897	7.94041	4.93631	0.0330666	0.354856
Zdhhc24	0.783968	2.03458	4.93204	0.0331377	0.354964
Cep76	0.554119	3.51511	4.93108	0.0331536	0.354964
Hap1	-1.16933	0.798078	4.93009	0.0331702	0.354964
Wdr13	-0.188238	6.72609	4.92884	0.033191	0.354964
Dnttip2	-0.249042	5.75701	4.92853	0.0331963	0.354964
ENSMAUG00000015397	0.318086	6.3612	4.98226	0.0332944	0.355587
ENSMAUG00000020208	0.846385	1.79337	4.92216	0.0333028	0.355587
Thbs3	-0.328396	8.14907	5.10053	0.0333266	0.355587
Lrp8	1.1238	1.60334	4.92408	0.0333844	0.355948
Slc35f6	0.303736	5.28892	4.91389	0.0334417	0.356303
Stac3	-3.0761	1.27132	5.26768	0.0335614	0.35732
Fxn	0.614629	2.82475	4.90537	0.0335854	0.35732
Cst3	0.216592	9.76428	4.89937	0.033687	0.358145
ENSMAUG00000018826	0.282449	5.31677	4.89426	0.0337738	0.358482
Specc1	-0.423715	4.68477	4.90761	0.0337854	0.358482
Rgs4	-0.359035	5.55019	4.91037	0.0337912	0.358482
Ptk6	-3.58486	-0.523261	5.16157	0.0338485	0.358833
Add3	-0.238542	7.71566	4.88319	0.0339628	0.359787
Olr1	-0.84324	1.83651	4.87616	0.0340834	0.360807
Pcna	0.247053	6.67157	4.87053	0.0341802	0.361128
Tent5a	0.332121	5.08017	4.8705	0.0341808	0.361128
Tmem246	-0.301696	5.57143	4.86973	0.0341939	0.361128
Areg	-2.41721	0.0327719	4.8678	0.0342273	0.361128
Wdr4	-0.693917	2.6813	4.86602	0.0342581	0.361128
Acsf2	-0.260869	5.77504	4.86348	0.0343019	0.361128
ENSMAUG00000000730	0.237739	8.27179	4.8626	0.0343279	0.361128
Mylip	-0.473999	7.77138	5.2006	0.0343301	0.361128
D16Ertd472e	0.569399	3.3643	4.8617	0.0343329	0.361128
Tnnt3	-4.98183	5.64852	5.40241	0.0343757	0.361322
Nmd3	0.250618	5.63217	4.8553	0.0344439	0.361338
Tmpo	0.256985	5.31745	4.85405	0.0344655	0.361338
Rab5c	0.195306	8.03843	4.85315	0.0344813	0.361338
ENSMAUG00000001728	0.33434	8.68369	5.0549	0.0345391	0.361338
Cavin4	-6.11936	0.375228	6.00662	0.034546	0.361338
Gja4	-0.312996	5.01447	4.84835	0.034565	0.361338
Sh3tc2	0.641754	3.69693	4.92727	0.0345712	0.361338
Cfap221	-1.6192	0.447957	4.84794	0.0345721	0.361338
Rnf6	-0.247871	5.07921	4.84642	0.0345987	0.361361
Asb16	-4.02028	-0.429322	5.37533	0.0346371	0.361508
Mylk3	-0.650311	2.74882	4.84273	0.0346631	0.361525
4930550C14Rik	-3.03564	-0.485948	4.92718	0.0347218	0.361773
Cpeb4	-0.243457	6.27145	4.83726	0.0347591	0.361773
Rars2	-0.455341	3.68417	4.8372	0.0347601	0.361773
Tubgcp5	-0.292777	5.08901	4.83344	0.0348262	0.362176
Trpm4	-0.310498	4.70628	4.83222	0.0348476	0.362176
Zfp354b	-0.671637	2.445	4.82924	0.0349002	0.362468
Pnpo	-1.0139	1.5566	4.82673	0.0349445	0.362674
Trib2	-0.210579	7.69208	4.82254	0.0350185	0.363188
Arhgef19	0.474496	3.94732	4.81549	0.0351437	0.363834
Cd6	-0.640451	2.31882	4.8154	0.0351453	0.363834
Snap91	-0.732914	2.51712	4.81489	0.0351543	0.363834
Oscp1	-1.53984	0.841154	4.8134	0.0351809	0.363854
Zfp574	0.385544	5.44241	4.86223	0.035211	0.363913
ENSMAUG00000015991	1.96421	-0.250858	4.84861	0.035247	0.363981
ENSMAUG00000018441	-4.00627	2.01802	5.3399	0.0352866	0.363981
Ppp1r11	0.204865	7.13636	4.8072	0.0352912	0.363981
Paf1	0.240162	6.88529	4.80161	0.0353913	0.364564
Upp1	0.431565	4.87603	4.8503	0.035397	0.364564
Aqp7	-2.94322	-0.430755	4.88353	0.035472	0.364889
Trim6	-2.98843	-0.39432	4.88118	0.0355129	0.364889
Anxa9	-1.45023	0.573775	4.79482	0.035513	0.364889
ENSMAUG00000004061	0.644844	3.68894	4.87073	0.0355269	0.364889
Perm1	-3.51809	1.35435	5.31067	0.0356112	0.365147
ENSMAUG00000011219	-0.425449	3.79888	4.78885	0.0356206	0.365147
Hook1	-0.344353	5.00184	4.78855	0.0356259	0.365147
Dnah5	-2.51569	-0.00278162	4.78634	0.0356658	0.365194
ENSMAUG00000014651	-0.212316	6.35323	4.78557	0.0356797	0.365194
Edn1	0.439622	5.62792	4.9254	0.0357339	0.365323
Rpap1	-0.307145	5.05716	4.78215	0.0357416	0.365323
Gcnt1	0.694821	2.45445	4.77234	0.0359197	0.366891
Myh4	-5.47814	3.19601	5.55127	0.03602	0.367662
Mmp27	-2.04559	0.0702547	4.76485	0.0360563	0.367779
Ptprc	0.40685	6.72911	4.99641	0.0361287	0.368265
Psenen	0.243417	6.6309	4.75551	0.0362275	0.368612
Coro6	-1.59631	2.89793	5.10239	0.0362404	0.368612
Hmg20a	0.194161	6.72144	4.75367	0.0362614	0.368612
Calr	0.182401	9.97927	4.75362	0.0362622	0.368612
ENSMAUG00000019923	0.332607	5.32459	4.75021	0.036325	0.36884
Ccl17	-2.1749	0.0298816	4.74921	0.0363435	0.36884
Tifa	0.666766	2.41571	4.74785	0.0363685	0.36884
ENSMAUG00000008208	0.280858	9.6182	4.85435	0.0363868	0.36884
Csf1r	0.395238	7.71653	5.01199	0.036409	0.36884
Slc37a4	-0.375468	4.51094	4.7423	0.0364711	0.368858
Pcdh1	-0.261957	8.30159	4.79474	0.0364743	0.368858
Dnajc3	-0.201213	6.79187	4.74153	0.0364854	0.368858
Mme	-0.426514	5.22813	4.81485	0.0365359	0.369118
Ctss	0.328208	6.14839	4.79307	0.0365631	0.369141
Usp33	-0.265135	5.80629	4.73104	0.0366803	0.370072
Rras	0.241562	6.75024	4.72687	0.036758	0.370493
Ints13	-0.35058	4.94063	4.72612	0.036772	0.370493
ENSMAUG00000020514	-3.94346	-0.436731	5.21376	0.0368033	0.370557
Klk8	-0.545479	3.91931	4.73494	0.0368701	0.370977
Ap3m2	0.434991	4.26701	4.71827	0.0369188	0.371169
Lurap1l	-0.401326	4.51711	4.71719	0.0369392	0.371169
Hars	-0.247188	5.84538	4.70878	0.0370975	0.372507
Btc	-0.860897	2.11636	4.70546	0.0371601	0.372622
Dapk3	0.390125	6.90925	4.93154	0.0371671	0.372622
ENSMAUG00000015730	0.842413	1.61429	4.70418	0.0371843	0.372622
Mymk	-3.50312	-0.422208	4.73594	0.0373663	0.374192
Sh3pxd2a	-0.317644	6.81193	4.79073	0.0374149	0.374427
Tomm5	0.35551	5.1635	4.68578	0.0375339	0.375364
Siae	-0.394183	4.78136	4.6786	0.0376713	0.376485
Tbrg4	-0.264793	5.08011	4.67485	0.0377435	0.376802
Sult2b1	-2.79117	0.316813	4.94686	0.0377538	0.376802
Eif3e	0.195203	7.62406	4.67166	0.0378047	0.377055
ENSMAUG00000017267	1.80809	0.206983	4.66406	0.0379514	0.378264
ENSMAUG00000018211	0.449093	4.17588	4.66142	0.0380025	0.378303
Trpc6	-0.269492	6.67343	4.66257	0.0380443	0.378303
ENSMAUG00000001296	0.272688	6.49252	4.66096	0.0380553	0.378303
Synj1	0.202039	6.21437	4.65568	0.0381139	0.378303
ENSMAUG00000011242	-0.188759	7.26929	4.65518	0.0381236	0.378303
Col6a2	-0.229871	9.46682	4.65783	0.0381412	0.378303
Usp20	-0.294314	6.28878	4.66759	0.0381503	0.378303
Ptprj	0.388529	5.19777	4.68959	0.0381593	0.378303
Kcnab2	0.410277	5.63252	4.76531	0.0381861	0.378315
Pla2g4a	0.350758	4.81496	4.65061	0.0382125	0.378324
Col4a1	-0.299901	10.4175	4.79494	0.0382996	0.378934
ENSMAUG00000021527	0.198446	6.16334	4.64044	0.038411	0.379783
C1qc	0.799722	6.42163	4.97947	0.0384598	0.380011
Adprhl1	-3.66116	-0.0611375	5.20556	0.0386086	0.381228
Hmox1	0.313838	6.20907	4.66566	0.0387026	0.381778
Tmem86a	0.325468	4.73314	4.62496	0.0387158	0.381778
Cstf1	0.329204	4.71938	4.61544	0.0389045	0.383222
Enthd1	1.37492	0.717006	4.61496	0.038914	0.383222
Dpy19l4	-0.371527	4.67843	4.61362	0.0389405	0.38323
Acot13	-0.875048	2.25902	4.61032	0.0390063	0.383424
Ache	-1.54505	0.592421	4.61003	0.039012	0.383424
ENSMAUG00000013489	0.204538	8.26659	4.60838	0.0390451	0.383495
ENSMAUG00000005850	-0.211307	6.53094	4.60515	0.0391094	0.383657
Srp14	0.260612	6.1601	4.60496	0.0391133	0.383657
Nup85	0.273918	4.7322	4.60085	0.0391955	0.384209
Smc1a	0.180282	6.96304	4.59633	0.0392862	0.384844
S1pr3	-0.20187	7.05292	4.59363	0.0393405	0.385122
Aadacl2	-5.0259	-0.14917	5.32093	0.0395361	0.38653
Banf1	0.235838	7.27381	4.58247	0.0395657	0.38653
Chn2	0.312759	4.58652	4.58065	0.0396026	0.38653
ENSMAUG00000000402	0.380462	4.11064	4.58031	0.0396095	0.38653
Cnpy3	0.295573	6.02854	4.58005	0.0396147	0.38653
Plbd1	0.225704	7.82914	4.57493	0.0397186	0.387244
Sem1	0.264444	6.54751	4.57425	0.0397401	0.387244
ENSMAUG00000014179	0.176217	6.90671	4.57096	0.0397995	0.387468
ENSMAUG00000017510	-0.48788	3.79399	4.56973	0.0398245	0.387468
Nsdhl	0.255879	5.63861	4.5689	0.0398415	0.387468
Inhbc	2.87334	-0.445096	4.63968	0.0400081	0.388833
Rxrg	-0.938674	2.38682	4.61564	0.0400607	0.38909
ENSMAUG00000005955	1.24172	5.19705	4.8871	0.0401043	0.389258
ENSMAUG00000020806	0.214244	7.40509	4.55415	0.0401435	0.389384
ENSMAUG00000017650	-2.69216	-0.503716	4.62976	0.0402059	0.389734
Ptdss1	-0.268317	5.06094	4.5466	0.0402991	0.390383
Mocs1	0.286885	5.77923	4.53388	0.0405627	0.392308
Nrsn2	2.27853	-0.522401	4.66617	0.0405643	0.392308
Sqle	0.199281	7.27717	4.53319	0.0405772	0.392308
Cdkn1c	0.426862	4.15058	4.53026	0.0406382	0.392642
Hsd11b2	-0.56655	3.7028	4.54613	0.0406756	0.392748
Glis2	-0.220307	7.54074	4.52579	0.0407314	0.393031
Lrrc39	-2.74788	0.0415665	4.59917	0.0407692	0.393103
Sgcb	-0.62933	3.16532	4.5223	0.0408045	0.393103
Serpinb12	-8.17897	1.76428	5.65581	0.0408293	0.393103
Klhl8	-0.237349	5.95001	4.52022	0.0408482	0.393103
Dusp27	-0.497906	3.6149	4.5191	0.0408715	0.393103
Syf2	0.20097	6.71719	4.50796	0.0411061	0.395103
Asb5	-2.64225	0.91926	4.76754	0.0411585	0.395348
Casp2	-0.273626	5.21438	4.50423	0.0411849	0.395348
Izumo1	-2.80868	-0.475504	4.53635	0.0412372	0.395594
Xrcc6	-0.268798	5.47078	4.50027	0.0412688	0.395642
ENSMAUG00000009784	-0.931204	1.4458	4.49663	0.0413461	0.395884
Cdc42se1	0.166717	7.89051	4.49619	0.0413552	0.395884
Tbc1d9	0.60958	3.39815	4.49408	0.0414003	0.395884
Adgre4	0.672261	3.46573	4.56934	0.0414009	0.395884
Bcl2l1	0.242612	7.07794	4.48656	0.0415606	0.397045
Ftsj1	-0.39706	3.77622	4.48585	0.0415758	0.397045
Wipf3	1.16325	0.587538	4.47891	0.0417243	0.39802
Gls	-0.330477	5.4027	4.47757	0.0417532	0.39802
Ppp1r37	0.237066	6.86038	4.47658	0.0417745	0.39802
Mmp16	-1.15329	1.14306	4.47607	0.0417853	0.39802
ENSMAUG00000018764	0.510147	3.00741	4.47396	0.0418307	0.398023
Tnfaip8l2	0.377169	5.04907	4.49166	0.0418554	0.398023
ENSMAUG00000020543	0.229114	8.2791	4.4753	0.0418681	0.398023
ENSMAUG00000010674	-0.553111	5.5293	4.71594	0.0418929	0.398023
Irf6	-0.305968	4.98794	4.46828	0.0419531	0.39834
Lrsam1	-0.333784	5.39331	4.46396	0.0420466	0.398972
Pa2g4	0.192588	6.33247	4.46157	0.0420983	0.399207
Mocs3	0.720761	2.41328	4.45893	0.0421555	0.399494
Ccdc127	-0.555608	3.06918	4.45663	0.0422056	0.399713
C1qtnf4	1.23412	0.902625	4.45116	0.0423247	0.400528
Sfn	-2.6228	1.42913	4.75534	0.0423456	0.400528
Tmem14c	-1.0025	1.18421	4.44613	0.0424344	0.400965
Cda	1.74666	0.215498	4.44467	0.0424664	0.400965
Taok2	-0.173791	8.16412	4.44434	0.0424737	0.400965
ENSMAUG00000007948	-1.83426	4.37118	4.75812	0.0425264	0.400965
Sp5	1.73111	0.37142	4.44092	0.0425484	0.400965
Serpini1	-0.580549	3.22162	4.43986	0.0425718	0.400965
Trim24	-0.227282	6.25202	4.43814	0.0426094	0.400965
Sdhc	-0.324583	5.54993	4.43709	0.0426326	0.400965
Crcp	-1.85139	0.156418	4.43697	0.0426351	0.400965
ENSMAUG00000017290	-0.261839	5.45668	4.4286	0.0428195	0.402204
Rara	0.211017	7.24135	4.42853	0.0428211	0.402204
Snw1	0.180727	6.97181	4.42643	0.0428675	0.402384
Cep164	-0.381102	4.10612	4.41988	0.0430126	0.403491
Eng	-0.329717	8.29677	4.59879	0.0430495	0.403582
Fermt2	-0.168237	9.16185	4.41479	0.0431258	0.403612
Sp6	-2.3381	-0.0112654	4.41441	0.0431343	0.403612
Plagl2	0.265114	5.81467	4.41343	0.0431561	0.403612
Sik1	-0.403217	7.0194	4.64147	0.0431699	0.403612
Tmed8	0.951984	1.99454	4.41232	0.0431887	0.403612
Pik3ca	0.193441	7.88168	4.4105	0.0432213	0.403656
ENSMAUG00000004328	0.825534	1.63959	4.40931	0.0432479	0.403656
Cttn	-0.17751	7.46381	4.40529	0.0433377	0.40424
Plekha1	-0.38099	4.36793	4.40221	0.0434068	0.404386
Fto	-0.279918	5.29043	4.40162	0.0434199	0.404386
Igsf6	0.367158	4.60149	4.40094	0.0434351	0.404386
Zfp811	-1.32941	0.723883	4.39841	0.043492	0.404661
Rufy2	-0.4116	3.88469	4.39562	0.0435548	0.404991
H1f4	-3.5973	-0.197927	4.46405	0.0436173	0.404993
Actb	0.189871	13.126	4.39283	0.0436176	0.404993
Tmem37	-0.688398	2.37822	4.39197	0.0436369	0.404993
Chek1	1.38188	0.45245	4.38602	0.0437712	0.405782
Sun1	-0.178538	7.39345	4.38579	0.0437766	0.405782
Unc45b	-3.11339	0.735953	4.95722	0.0438844	0.406084
Glrx	0.211132	7.45281	4.37941	0.0439211	0.406084
Mmp25	1.35483	1.21998	4.39801	0.0439327	0.406084
ENSMAUG00000000792	1.14267	0.975842	4.37809	0.0439512	0.406084
ENSMAUG00000014004	0.417055	3.90853	4.37619	0.0439943	0.406084
Gdf15	0.99548	1.33932	4.37531	0.0440143	0.406084
Maneal	2.30744	-0.377981	4.40721	0.0440363	0.406084
Nfatc4	-0.411914	4.33225	4.37363	0.0440526	0.406084
ENSMAUG00000000271	-0.684759	2.41564	4.3735	0.0440557	0.406084
Hpgd	0.235904	7.85962	4.3812	0.0441035	0.406272
Foxk1	0.444075	3.75911	4.36846	0.0441705	0.406446
Olig2	-1.64323	0.687926	4.36583	0.0442307	0.406446
ENSMAUG00000012535	-0.42783	3.90987	4.36582	0.044231	0.406446
Flnb	0.245339	6.54132	4.36459	0.0442591	0.406446
Chd5	2.05433	-0.309908	4.39577	0.0442943	0.406446
Cyp2c70	-2.24855	0.00352604	4.363	0.0442955	0.406446
ENSMAUG00000008911	0.192298	6.77441	4.36219	0.0443141	0.406446
Ocel1	0.384542	3.91681	4.35344	0.0445154	0.408039
Atg9a	-0.310824	5.36417	4.34533	0.0447027	0.409414
Dok2	0.334846	5.51794	4.35681	0.0447206	0.409414
Scimp	0.78734	2.12844	4.34101	0.0448027	0.409809
Cmtm7	0.280321	5.50382	4.34031	0.044819	0.409809
ENSMAUG00000013283	-0.23984	6.26205	4.33318	0.0449849	0.410379
Sdf4	0.282674	7.98874	4.43013	0.0449876	0.410379
Trim62	-0.299961	5.03704	4.33264	0.0449977	0.410379
Anp32a	0.173934	7.50668	4.33156	0.0450227	0.410379
Aga	-0.447947	3.74534	4.32893	0.0450842	0.410379
Cfp	0.48444	6.41323	4.5927	0.045087	0.410379
Sptlc3	-2.39366	-0.334289	4.36093	0.0450901	0.410379
Tbx21	0.531285	3.80769	4.35226	0.045113	0.410379
Mtss2	-0.356244	7.62624	4.52526	0.0451303	0.410379
Eif2ak3	-0.29732	5.06107	4.32443	0.0451896	0.410592
Rph3a	-3.2683	-0.500081	4.44515	0.0452091	0.410592
ENSMAUG00000015787	0.292639	4.86359	4.31681	0.0453683	0.411609
Zfp462	-0.340436	4.44355	4.31447	0.0454235	0.411609
Fads6	-2.9039	-0.0333446	4.48898	0.0454453	0.411609
ENSMAUG00000016868	-0.298253	4.89935	4.31351	0.0454462	0.411609
Ly6d	-1.02109	1.96649	4.33267	0.0455042	0.411609
Rgs5	-0.817946	5.14242	4.60442	0.0455138	0.411609
Zfp318	-0.318146	4.7773	4.31058	0.0455154	0.411609
Prepl	-0.302976	4.76152	4.30547	0.0456362	0.41245
Ncdn	0.228914	5.5044	4.30101	0.045742	0.412987
Fgf18	-0.498093	3.35263	4.30046	0.0457551	0.412987
Ces2g	-0.618209	3.28965	4.30836	0.0457844	0.412987
Comp	-2.40409	0.178926	4.31802	0.0458485	0.412987
ENSMAUG00000015494	0.265419	5.0817	4.29534	0.0458769	0.412987
Scn4a	-1.35748	1.9326	4.46577	0.0459496	0.412987
Zcchc14	0.210982	7.06956	4.29177	0.045962	0.412987
Plcb4	-0.221698	6.22732	4.2915	0.0459685	0.412987
ENSMAUG00000012416	0.183004	9.72078	4.29075	0.0459864	0.412987
Fpr1	0.403359	4.99136	4.3311	0.0460019	0.412987
Slc16a12	-0.571812	3.15514	4.28949	0.0460164	0.412987
Spopl	-0.304762	5.6051	4.28893	0.0460298	0.412987
Gxylt2	1.89523	-0.350113	4.31852	0.0460804	0.413191
Tcf19	0.260687	5.74768	4.28531	0.0461165	0.413266
Lmo4	0.215104	6.28947	4.28336	0.0461633	0.413316
Cdc42ep2	-0.219508	6.32669	4.28169	0.0462035	0.413316
ENSMAUG00000017644	0.641788	2.62832	4.28124	0.0462141	0.413316
Barhl1	-2.93478	-0.472506	4.35012	0.046252	0.413316
Ly6g6f	-1.02827	1.47067	4.27927	0.0462615	0.413316
ENSMAUG00000011843	-0.932722	1.48302	4.27695	0.0463173	0.413565
Fzd4	0.179818	7.63692	4.27562	0.0463494	0.413592
Efs	-0.302932	4.88663	4.27422	0.0463831	0.413592
Imp3	0.570926	4.03369	4.36533	0.0464165	0.413592
Masp1	-0.416857	3.8694	4.2722	0.0464318	0.413592
Dmtn	-0.412891	4.19214	4.26668	0.0465655	0.414534
Tmem222	0.303987	5.71016	4.25827	0.0467695	0.4161
Errfi1	-0.246219	7.31075	4.26814	0.0468195	0.416295
Hes7	1.01874	1.31518	4.25369	0.0468811	0.416593
ENSMAUG00000008621	-0.218966	7.1445	4.24869	0.0470033	0.417185
Begain	-0.936187	1.43035	4.24846	0.0470091	0.417185
ENSMAUG00000008588	1.75755	0.155447	4.24613	0.0470661	0.417185
Pla2g4e	-2.35456	0.536534	4.39155	0.047085	0.417185
Cldn15	0.579323	3.78362	4.30252	0.047133	0.417185
Pdlim3	-0.799906	5.34696	4.52914	0.0471627	0.417185
ENSMAUG00000018327	-0.478297	3.54636	4.24125	0.047186	0.417185
ENSMAUG00000021108	0.187583	7.92449	4.24111	0.0471894	0.417185
ENSMAUG00000003715	0.353237	4.60678	4.24064	0.0472009	0.417185
Mtch2	-0.227496	7.01792	4.23514	0.0473363	0.417852
Cntrl	-0.240033	5.84738	4.2339	0.0473669	0.417852
Mcm3	0.265221	5.35742	4.23319	0.0473846	0.417852
Emilin2	0.332864	5.13876	4.23215	0.0474101	0.417852
ENSMAUG00000011125	1.20796	1.12644	4.23162	0.0474231	0.417852
ENSMAUG00000015226	2.32985	0.0855625	4.23005	0.0474622	0.417852
Fcgrt	-0.180315	6.59821	4.22937	0.0474788	0.417852
Nfe2	0.369225	5.18895	4.25454	0.0475331	0.417852
Dcun1d2	-0.413564	4.43711	4.23464	0.0475767	0.417852
ENSMAUG00000001515	-0.800613	2.4495	4.22104	0.0476855	0.417852
Ccr9	-1.5598	0.439905	4.21992	0.0477134	0.417852
Prdx3	-0.263685	6.41922	4.22263	0.0477202	0.417852
Rab20	0.343592	4.30471	4.2193	0.0477289	0.417852
Zfp637	-0.274402	4.91866	4.21915	0.0477325	0.417852
Cavin3	0.256919	5.87685	4.21762	0.0477706	0.417852
Atp5f1a	-0.267684	8.50564	4.3015	0.0477784	0.417852
Tssc4	-0.259925	5.36436	4.21498	0.0478365	0.417852
ENSMAUG00000014372	0.838404	1.80603	4.2148	0.0478409	0.417852
ENSMAUG00000006745	0.522934	7.88461	4.49617	0.047866	0.417852
Arhgef10	-0.259735	6.03442	4.21265	0.0478947	0.417852
Uggt2	-0.321659	5.33069	4.21223	0.0479052	0.417852
Cdhr1	1.28389	0.141824	4.28005	0.0479216	0.417852
Tdrd1	-1.386	0.78886	4.21147	0.0479243	0.417852
Gm27286	2.88782	-0.652255	4.38552	0.0480061	0.418277
Utp18	0.292593	5.09281	4.20726	0.0480296	0.418277
Cyb561d1	0.405896	3.42329	4.20557	0.048072	0.418392
ENSMAUG00000010298	-0.317356	4.53187	4.20367	0.0481196	0.418392
Tbc1d4	-0.542741	3.24504	4.20336	0.0481273	0.418392
Pafah2	-0.237252	5.70745	4.20101	0.0481866	0.418441
Dnaja4	-0.256128	6.20939	4.1984	0.0482523	0.418441
Gm11992	-2.9963	-0.454723	4.37364	0.0482838	0.418441
Mad2l2	0.343313	5.0271	4.19689	0.0482903	0.418441
Eps8l2	-0.2348	6.62333	4.19678	0.0482931	0.418441
Litaf	0.218747	6.25081	4.19641	0.0483023	0.418441
Rbbp8nl	-1.16439	0.930446	4.19459	0.0483484	0.418596
Usf2	0.178831	6.83233	4.18849	0.0485026	0.419406
ENSMAUG00000021213	0.364238	4.40168	4.18718	0.0485358	0.419406
H13	0.197379	7.34521	4.18666	0.048549	0.419406
Dpp9	-0.198287	6.57326	4.18642	0.048555	0.419406
Adap2	-0.511133	3.36957	4.18324	0.0486357	0.419858
Mob3c	0.298535	5.1669	4.18101	0.0486926	0.420105
Pygo2	-0.35388	4.02346	4.17532	0.0488376	0.421111
Gm13889	0.694796	3.11891	4.21118	0.0489952	0.421375
Prg2	-1.42898	1.26202	4.1951	0.0490233	0.421375
ENSMAUG00000005138	-0.186945	6.80541	4.16751	0.0490374	0.421375
Apoa1	-0.749892	1.98762	4.16695	0.0490517	0.421375
D230025D16Rik	-0.347246	4.19946	4.16553	0.0490882	0.421375
Celsr1	-0.476784	4.07023	4.16728	0.0491117	0.421375
Adcy2	-0.272032	5.08676	4.16395	0.0491288	0.421375
2610507B11Rik	-0.184724	8.44133	4.1628	0.0491583	0.421375
Prpf39	-0.2317	5.89417	4.16278	0.0491589	0.421375
Nudc	0.204854	7.42563	4.16038	0.0492208	0.421375
Mid2	-0.237399	6.30355	4.16001	0.0492301	0.421375
Tarsl2	-0.312744	4.411	4.15987	0.0492339	0.421375
Flnc	-1.63272	2.45015	4.42913	0.0492376	0.421375
Uxt	0.30763	4.505	4.15687	0.0493111	0.421554
Dusp26	-2.63538	0.62668	4.36151	0.0493154	0.421554
Mvk	-0.334763	4.62775	4.14976	0.049495	0.422699
Fgfr1	-0.269209	5.70254	4.14901	0.0495144	0.422699
Il10ra	0.388905	4.99176	4.18913	0.0495348	0.422699
Rtn4ip1	-0.460517	3.42715	4.14318	0.0496659	0.423295
Epb41l1	-0.280819	4.63136	4.1427	0.0496783	0.423295
Cilp	-1.00683	4.39884	4.41631	0.0497406	0.423295
ENSMAUG00000007208	0.738549	2.33555	4.14015	0.0497447	0.423295
Itgal	0.306672	8.55117	4.28998	0.0497474	0.423295
ENSMAUG00000016909	0.602155	2.77367	4.13526	0.0498723	0.423873
ENSMAUG00000000245	-0.194331	6.24535	4.13526	0.0498724	0.423873
Spryd3	-0.320744	4.77305	4.13239	0.0499474	0.424267
Mapre3	-0.283023	6.17771	4.14042	0.0499843	0.424337
Jpt2	0.553731	3.53018	4.13366	0.0500148	0.424353
Dhrs7c	-2.9034	1.89606	4.40507	0.050046	0.424375
Cd3e	-0.595181	2.83429	4.122	0.0502201	0.42541
Serpina1	-0.425874	6.20741	4.31117	0.0502254	0.42541
Eif4ebp1	0.399454	5.11562	4.1741	0.0503735	0.426421
Plpp6	0.643179	2.62791	4.11256	0.0504695	0.426989
Pde4d	-0.253972	5.65243	4.11147	0.0504984	0.426991
B4galt4	-0.26476	6.70951	4.13345	0.0505415	0.427111
Hrh4	2.4347	-0.417986	4.17142	0.0506441	0.427735
Wnt8b	1.74211	-0.199194	4.10117	0.0507721	0.428572
Psmb4	0.178034	7.7823	4.09955	0.0508151	0.428691
Shisa7	2.77654	-0.492626	4.20546	0.050933	0.429441
Sh2b1	-0.187804	6.3772	4.09123	0.0510377	0.43008
ENSMAUG00000015213	0.264754	5.02773	4.08815	0.0511204	0.430532
Baiap2	-0.267077	5.48906	4.08345	0.0512466	0.431331
G3bp2	0.191592	7.71624	4.08186	0.0512895	0.431331
Usp4	0.158731	7.64753	4.08138	0.0513026	0.431331
Angel1	-0.273877	5.07902	4.07349	0.0515157	0.432685
Ciita	0.38082	4.01838	4.07326	0.051522	0.432685
Slc2a3	0.854186	5.16741	4.33861	0.051575	0.432886
ENSMAUG00000011950	-0.210812	7.29313	4.07019	0.0516052	0.432894
Plekhb1	0.319189	5.4786	4.06831	0.0516562	0.432963
Crtc3	-0.203438	6.32927	4.06681	0.0516971	0.432963
Zfp804a	-0.635377	2.46695	4.06318	0.0517958	0.432963
Hpse2	-1.82871	-0.0504182	4.06312	0.0517975	0.432963
ENSMAUG00000019908	-0.264023	6.5557	4.0803	0.0517985	0.432963
ENSMAUG00000020956	0.386399	4.78537	4.08372	0.0518007	0.432963
Snrpb2	0.252689	5.82487	4.06237	0.0518178	0.432963
ENSMAUG00000002744	-0.511284	4.89296	4.2066	0.0519399	0.433627
Slc11a1	0.295813	6.39731	4.11168	0.0519618	0.433627
Eln	-0.550629	8.64163	4.3227	0.051985	0.433627
Ripk3	1.04886	1.19954	4.05467	0.0520283	0.433745
Ssr2	-0.18773	6.6847	4.04991	0.0521588	0.434358
Oxa1l	0.238063	5.61963	4.04977	0.0521626	0.434358
Lsm7	0.327289	5.43221	4.05714	0.0521898	0.434358
Pomgnt1	-0.18617	7.0267	4.04624	0.0522598	0.434561
Zbtb16	1.5191	3.33994	4.31079	0.0522794	0.434561
Ascl2	0.538319	2.80458	4.04267	0.0523581	0.434561
Hoxb2	0.412542	4.25147	4.04202	0.052376	0.434561
Sptbn2	-2.62564	1.49294	4.29608	0.0523819	0.434561
Scyl1	-0.17847	6.83058	4.04019	0.0524266	0.434561
Phkb	-0.244883	6.1693	4.03974	0.052439	0.434561
ENSMAUG00000009207	-0.165999	8.43767	4.03939	0.0524486	0.434561
Coq9	-0.715034	4.5924	4.27117	0.0526016	0.435445
ENSMAUG00000013419	1.48612	0.269394	4.03336	0.0526156	0.435445
Adamts1	-0.243077	7.44856	4.0562	0.0526433	0.435445
Chmp5	0.175638	7.80943	4.03053	0.0526941	0.435578
Zfp579	0.388242	4.44761	4.02966	0.0527182	0.435578
Tnk2	-0.23045	6.44304	4.02449	0.0528621	0.436525
Helq	-0.459346	3.72997	4.02281	0.0529089	0.436542
Ano10	-0.249074	5.55128	4.02154	0.0529445	0.436542
Kdm8	-0.534333	2.7287	4.02125	0.0529525	0.436542
Mdh1	-0.287693	7.77999	4.1262	0.0530034	0.436718
Dock6	-0.184897	8.1225	4.01756	0.0530556	0.436765
Fpgt	-0.32075	4.86543	4.01599	0.0530997	0.436765
Ppp4c	0.179304	6.82263	4.01596	0.0531005	0.436765
Map3k1	-0.210713	6.47088	4.01206	0.0532099	0.436765
Slc39a3	0.424619	4.22645	4.01428	0.053224	0.436765
Cemip2	0.380809	7.69809	4.2206	0.053235	0.436765
Ndrg4	-0.979112	1.11373	4.01115	0.0532354	0.436765
Dip2c	-0.3214	4.15567	4.01082	0.0532447	0.436765
Pmf1	0.560653	3.11052	4.00479	0.0534144	0.43783
Adamts15	0.262973	6.0142	4.00193	0.0534949	0.43783
ENSMAUG00000001811	0.228984	5.6843	4.00183	0.053498	0.43783
Leo1	-0.256304	4.73555	4.00118	0.0535162	0.43783
Ube2o	-0.325498	5.07138	4.00097	0.0535221	0.43783
Fndc11	-1.26824	0.671864	3.99945	0.0535652	0.437941
Ppp2r3a	-0.513187	3.46213	3.99728	0.0536265	0.438201
Art5	-4.13319	-0.333372	4.37996	0.0536959	0.438527
Pde7b	0.173881	7.20758	3.98651	0.0539325	0.440203
Hapln1	-3.05852	-0.501969	4.09061	0.0539613	0.440203
Dglucy	-0.266123	4.73739	3.98385	0.0540084	0.440203
Ddt	-0.286368	4.35947	3.983	0.0540325	0.440203
Itpk1	-0.249779	5.58662	3.98045	0.0541054	0.440203
Degs2	1.30358	0.430847	3.98035	0.0541084	0.440203
Ppip5k1	-0.254899	5.83333	3.9798	0.0541241	0.440203
Arfgap2	0.149458	7.78321	3.97828	0.0541675	0.440203
ENSMAUG00000009357	-0.895656	1.71251	3.97825	0.0541683	0.440203
Tmcc2	0.423156	4.51187	4.01483	0.0542245	0.440418
Clec2l	1.49033	0.289236	3.97421	0.0542844	0.440663
ENSMAUG00000007063	0.354916	8.89791	4.17499	0.0543501	0.440955
Klhl13	-0.311434	5.03148	3.97039	0.0543941	0.441071
Prr15	0.39187	4.83743	3.9971	0.0545106	0.441582
Gsto1	-0.350375	4.81514	3.96613	0.0545166	0.441582
Inpp5a	-0.24765	5.73858	3.96223	0.0546293	0.442092
ENSMAUG00000016165	0.585162	3.16073	3.96185	0.0546404	0.442092
ENSMAUG00000008197	2.66524	-0.244905	4.02142	0.0546926	0.442092
Dusp1	-0.687269	6.83558	4.21622	0.0546989	0.442092
Rsl24d1	0.278166	5.04164	3.952	0.0549258	0.443099
Dguok	0.313161	4.95362	3.94917	0.0550084	0.443099
ENSMAUG00000001942	-0.366737	4.03183	3.94898	0.0550139	0.443099
Zfp688	0.578243	2.68548	3.94871	0.0550216	0.443099
ENSMAUG00000005508	-4.99225	-0.0455885	4.57591	0.0550593	0.443099
ENSMAUG00000013064	1.50211	0.255202	3.94685	0.0550758	0.443099
Fam126b	-0.508847	3.33618	3.9466	0.0550832	0.443099
Camk2n1	0.203879	7.8351	3.94632	0.0550913	0.443099
Snap23	-0.170269	6.73645	3.94629	0.0550924	0.443099
Ifng	1.69991	-0.249803	3.96883	0.0552317	0.443979
Fzd10	-0.549262	2.81316	3.93942	0.0552931	0.444232
Fcgbp	-1.65402	0.540035	3.93823	0.0554056	0.44488
Fmo1	0.171847	7.91368	3.93463	0.0554338	0.44488
ENSMAUG00000008054	-0.292799	4.5072	3.93184	0.0555157	0.445296
Zfp326	-0.345819	4.29202	3.92722	0.0556518	0.446002
ENSMAUG00000002861	-2.19253	-0.21126	3.92579	0.0556939	0.446002
Sema6d	-0.212656	7.44232	3.92517	0.0557123	0.446002
Etv4	-0.406108	3.64517	3.92443	0.0557344	0.446002
Kifc2	-0.486464	3.09895	3.92376	0.055754	0.446002
ENSMAUG00000012055	-2.44254	-0.185004	3.92126	0.055828	0.446353
Slc9a2	-1.65142	0.739053	3.95533	0.0558869	0.446583
Slc10a7	-0.267804	4.78234	3.91725	0.0559469	0.446822
Ppp1r27	-7.19673	1.06481	4.77749	0.0560327	0.447267
Mbnl2	-0.201421	7.80191	3.90996	0.0561638	0.448022
Bnip5	1.7764	0.14789	3.9079	0.056225	0.448022
ENSMAUG00000014292	-2.85604	-0.327036	3.96729	0.0562414	0.448022
Tcp11l2	-0.160892	7.55603	3.90713	0.0562482	0.448022
Gpbar1	2.3039	-0.551062	3.96545	0.056295	0.448154
Nedd8	0.247798	6.88436	3.91918	0.0563652	0.448472
Flrt2	0.85884	4.12362	4.13629	0.0564549	0.448783
Fbxl15	0.448251	3.33899	3.89989	0.0564648	0.448783
Wdfy4	0.300879	5.57417	3.89276	0.056679	0.449942
ENSMAUG00000011953	-1.05491	3.65265	4.12734	0.0566999	0.449942
ENSMAUG00000014530	-0.342977	5.4526	3.92099	0.0567341	0.449942
Mesp1	0.619398	2.44187	3.88864	0.0568034	0.449942
Zmym4	-0.321935	4.99067	3.8882	0.0568166	0.449942
Grcc10	0.363846	5.25262	3.92795	0.0568348	0.449942
Sh3gl3	-2.80848	-0.422285	3.91334	0.0568621	0.449942
Prkx	0.208697	6.43668	3.88657	0.0568659	0.449942
Eva1b	0.405341	6.28267	4.06078	0.0568932	0.449942
Myl4	-2.50742	2.27765	4.1329	0.056914	0.449942
Denn2b	-0.213715	6.53573	3.88288	0.0569774	0.450203
Mybpc3	-1.94528	2.26433	4.12438	0.0570453	0.4505
Keap1	0.193835	7.15976	3.87712	0.0571522	0.451104
Zdhhc23	-1.09893	0.868523	3.87507	0.0572146	0.451357
Ss18l2	-0.338465	4.58124	3.8734	0.0572653	0.451394
Bend3	-0.509628	2.79418	3.87291	0.0572802	0.451394
Otud3	-0.23256	5.52545	3.87045	0.0573554	0.451508
Il18rap	0.831694	2.13849	3.87186	0.0573916	0.451508
Magt1	0.21916	5.42515	3.86873	0.0574078	0.451508
ENSMAUG00000008024	-0.220717	7.08908	3.86766	0.0574407	0.451508
Ddrgk1	0.194423	6.77904	3.86711	0.0574572	0.451508
Ubald1	0.280741	5.39182	3.86542	0.0575089	0.451508
ENSMAUG00000008781	-1.21584	0.683524	3.86491	0.0575246	0.451508
Wdr83os	0.239002	6.01447	3.86388	0.0575561	0.451508
ENSMAUG00000014583	0.218009	9.28926	3.8795	0.0575687	0.451508
Dusp4	-0.279657	5.07621	3.86224	0.0576066	0.451566
ENSMAUG00000009858	0.16735	7.66023	3.8579	0.0577398	0.452262
Zscan22	-0.55533	2.79452	3.85688	0.0577711	0.452262
ENSMAUG00000007731	-0.603293	2.30316	3.85573	0.0578064	0.452262
Stpg4	-2.80907	-0.576678	3.95373	0.0578389	0.452262
Cav3	-1.49996	1.66171	4.00427	0.0578478	0.452262
Zmat2	0.330025	3.90369	3.85134	0.0579418	0.452299
Pdcd7	0.388965	4.25038	3.84907	0.0580117	0.452299
C3ar1	0.791995	2.6273	3.89354	0.0580213	0.452299
Zbtb18	-0.245153	5.64667	3.84836	0.0580337	0.452299
Tekt2	0.597645	2.50439	3.84763	0.0580564	0.452299
Gm45623	2.25147	-0.470837	3.87169	0.058121	0.452299
Rnd1	-0.383052	4.52106	3.845	0.0581581	0.452299
B3galt6	0.92915	0.94077	3.97522	0.0581834	0.452299
Dusp7	0.162582	7.35367	3.84324	0.0581922	0.452299
Nfe2l1	-0.153889	8.802	3.84159	0.0582434	0.452299
ENSMAUG00000004967	2.02293	-0.20246	3.84124	0.0582544	0.452299
ENSMAUG00000019804	-2.85032	-0.402252	3.89862	0.0582775	0.452299
Smad5	-0.204119	7.03529	3.83998	0.0582935	0.452299
Mgat3	-1.15826	1.13351	3.83874	0.0583321	0.452299
Ntrk3	-0.654061	2.13033	3.83691	0.0583889	0.452299
Islr2	0.906906	1.94668	3.83681	0.058392	0.452299
Rabif	-0.255612	4.93231	3.83674	0.0583942	0.452299
Thbs1	-0.36183	7.40855	4.01755	0.0584275	0.452299
Fam199x	1.86605	0.123447	3.83328	0.0585019	0.452299
Drc7	1.2348	0.857428	3.83308	0.0585082	0.452299
Itgb1bp2	-1.57306	0.714904	3.86758	0.0585152	0.452299
Brd4	0.186142	6.84821	3.83259	0.0585235	0.452299
Actc1	-1.18525	5.35947	4.06995	0.0586613	0.453128
Rcan2	-0.420622	4.44581	3.85244	0.0587957	0.45393
Mmp28	-0.437222	3.82032	3.81878	0.0589563	0.454933
ENSMAUG00000009059	-2.51345	-0.185799	3.89699	0.0590392	0.455065
Hoxa7	-0.583885	2.66405	3.81546	0.0590608	0.455065
Gba2	-0.265221	5.12146	3.81531	0.0590654	0.455065
Il20rb	0.926563	1.60098	3.81336	0.0591271	0.455303
ENSMAUG00000000871	-0.543127	2.77675	3.80827	0.0592878	0.456134
Mtmr6	-0.293477	5.2995	3.808	0.0592965	0.456134
ENSMAUG00000000150	-2.81506	-0.446771	3.83256	0.0593324	0.456173
Rps12	0.231974	9.12788	3.84699	0.0593646	0.456185
Wwc1	-0.27179	6.53779	3.84003	0.0594081	0.456215
Strn3	-0.273389	4.58269	3.80379	0.0594301	0.456215
Cmbl	-0.386274	4.2453	3.80118	0.059513	0.456471
Xirp2	-4.85438	1.7427	4.619	0.0595249	0.456471
Hadha	-0.218767	8.28963	3.80817	0.0596868	0.457399
Abcb4	0.494078	3.21058	3.79437	0.0597297	0.457399
Plat	-0.190348	7.02353	3.79344	0.0597596	0.457399
Ehd1	0.148934	7.96514	3.79313	0.0597694	0.457399
Cdpf1	-0.516522	4.08146	3.84895	0.0598188	0.457399
Orc4	0.269126	4.87348	3.78999	0.0598698	0.457399
Nop53	0.191447	7.78754	3.78995	0.0598712	0.457399
Hsd17b11	0.210784	5.94398	3.78927	0.0598928	0.457399
Ankrd34a	-1.22714	0.67629	3.78684	0.0599708	0.457759
ENSMAUG00000013568	1.68482	0.289157	3.78556	0.0600118	0.457837
Trdmt1	-0.508807	2.70031	3.7829	0.0600972	0.458106
Obsl1	-0.311197	5.1363	3.78221	0.0601193	0.458106
Kctd9	-0.197817	6.72881	3.78158	0.0601397	0.458106
Pgm3	-0.292041	4.7674	3.77927	0.0602141	0.458367
Ubac1	-0.367331	4.41872	3.77859	0.0602358	0.458367
Myh10	-0.176018	9.81857	3.7713	0.0604712	0.45989
Ikbke	0.415121	3.95406	3.76885	0.0605507	0.45989
C8g	-1.12544	0.998364	3.76873	0.0605547	0.45989
Ap3m1	-0.16009	7.08286	3.76856	0.06056	0.45989
D630003M21Rik	-0.562696	2.90196	3.7672	0.0606041	0.459989
Flt4	-0.213969	6.86768	3.76364	0.0607197	0.460435
Fmod	-0.393637	5.48068	3.85815	0.0607249	0.460435
Rars	0.39802	5.81884	3.88431	0.0607808	0.460559
ENSMAUG00000017948	0.173608	6.87465	3.75946	0.0608559	0.460559
Art1	-3.18712	0.0508977	4.08304	0.0608798	0.460559
Sox4	0.390535	4.32302	3.75686	0.0609406	0.460559
Prr5l	-0.255189	6.23715	3.75655	0.0609506	0.460559
Etfa	-0.700237	5.5859	3.98442	0.0610002	0.460559
ENSMAUG00000006781	0.327729	5.31707	3.76765	0.0610081	0.460559
Neil2	-2.86807	-0.407791	3.81061	0.0610093	0.460559
ENSMAUG00000010393	0.174403	8.68109	3.75377	0.0610417	0.460559
Magix	0.617703	2.49022	3.75346	0.0610517	0.460559
Hmgn1	0.183253	6.83218	3.75162	0.0611119	0.460778
Tnfrsf13c	-1.16743	0.913739	3.75018	0.0611592	0.460901
Tmem120b	-0.715698	2.50299	3.74437	0.06135	0.461644
Slc25a33	-0.3701	3.87495	3.74433	0.0613512	0.461644
Lynx1	-1.68583	3.11483	3.97445	0.0613972	0.461644
Igsf8	0.216202	6.35711	3.74124	0.0614529	0.461644
Ehbp1	-0.215508	5.74099	3.74037	0.0614816	0.461644
Sulf1	0.39781	4.8773	3.7904	0.0614941	0.461644
Maoa	-0.34943	7.1382	3.89666	0.0614985	0.461644
2610008E11Rik	-0.234004	5.2392	3.73808	0.0615571	0.461644
P3h2	-0.415957	4.5216	3.77478	0.061562	0.461644
ENSMAUG00000010933	-0.729544	2.21191	3.73711	0.061589	0.461644
ENSMAUG00000020351	1.35346	0.305167	3.73678	0.0616002	0.461644
Zscan29	-0.287733	5.10843	3.73388	0.0616959	0.462127
Klhl38	-1.03393	1.38689	3.73134	0.0617801	0.462524
Elovl2	-2.69219	-0.499689	3.78498	0.0618319	0.462679
Thap7	0.281266	5.28498	3.72812	0.0618868	0.462703
Pwwp3a	-0.267155	5.50177	3.72755	0.0619057	0.462703
Tcap	-2.0901	5.24025	3.95702	0.0619375	0.462703
Acad11	-0.189754	6.12735	3.72379	0.0620308	0.462703
Cd82	0.171604	7.07753	3.72365	0.0620353	0.462703
Rusc2	-0.217214	6.766	3.72313	0.0620528	0.462703
Nacad	-0.566382	2.71423	3.72311	0.0620535	0.462703
Jdp2	0.303609	5.09488	3.71957	0.0621716	0.462804
Abca12	-2.1789	-0.0643602	3.77508	0.0621793	0.462804
Klhdc8a	-2.83099	-0.34098	3.77365	0.0621992	0.462804
H2-Oa	-0.514997	3.68534	3.7283	0.0622217	0.462804
Pias4	0.270691	4.84775	3.71802	0.0622232	0.462804
Ciao1	-0.301552	4.85071	3.71576	0.0622987	0.463134
Rarb	-0.751493	4.28476	3.915	0.0623319	0.463148
Myorg	-0.628169	2.78744	3.7125	0.0624081	0.463483
Ccl3	1.43218	0.707517	3.71127	0.0624491	0.463506
ENSMAUG00000016866	0.223087	6.72972	3.70987	0.0624963	0.463506
[truncated: 12,832 more rows]

## Sheet: ABBV-744 vs. Vehicle
Gene symbol	logFC	logCPM	F	PValue	FDR
Apobec1	-6.10051	6.73321	437.119	6.84e-27	9.37e-23
Mx1	-5.05274	8.35189	288.823	4.69e-20	3.21e-16
ENSMAUG00000009739	-3.71445	7.1765	196.106	3.1e-19	1.42e-15
ENSMAUG00000007782	-2.66718	9.86921	147.385	9.21e-17	3.16e-13
ENSMAUG00000004294	-6.24777	9.01776	301.846	1.97e-16	5.13e-13
Gbp2	-2.74608	8.72597	139.207	2.75e-16	5.13e-13
Ifi44	-3.15498	6.80633	138.9	2.86e-16	5.13e-13
ENSMAUG00000010948	-4.36485	6.04969	155.561	2.99e-16	5.13e-13
Ifi35	-2.40124	8.27179	127.564	1.41e-15	2.15e-12
Ccl7	-10.2579	3.71364	138.505	2.72e-15	3.62e-12
Mx2	-5.46737	9.78658	254.932	2.9e-15	3.62e-12
ENSMAUG00000001345	-3.52549	7.18517	142.99	4.11e-15	4.69e-12
Gbp5	-3.91912	8.18088	168.207	8.41e-15	8.36e-12
Ccl8	-2.61689	7.60091	115.613	8.54e-15	8.36e-12
Lgals3bp	-2.78199	7.82473	115.146	2.85e-14	2.6e-11
Irf7	-5.37601	8.01775	209.286	7.92e-14	6.78e-11
Dhx58	-2.8342	5.95829	99.9322	1.11e-13	8.97e-11
Ccl2	-4.49631	5.15103	107.456	1.54e-13	1.17e-10
Slfn1	-6.49815	4.03507	95.4397	2.48e-13	1.74e-10
Oas2	-3.12797	6.00826	96.3002	2.54e-13	1.74e-10
ENSMAUG00000009900	-4.51425	6.6612	145.966	3.73e-13	2.43e-10
Irf9	-2.09911	8.64555	91.4986	4.96e-13	3.09e-10
Igtp	-2.29554	6.75206	88.9438	7.94e-13	4.73e-10
Ido1	-3.44918	5.38766	87.4825	1.12e-12	6.39e-10
ENSMAUG00000015073	-3.38405	5.24406	85.8472	1.42e-12	7.64e-10
ENSMAUG00000014385	-3.7468	8.05375	135.402	1.45e-12	7.64e-10
Herc6	-3.22457	5.22378	83.2795	2.33e-12	1.18e-09
ENSMAUG00000008425	-2.74635	5.27559	73.6476	1.61e-11	7.9e-09
Parp9	-2.28797	6.16445	70.7727	2.97e-11	1.4e-08
Trex1	-2.88039	5.4372	69.0779	4.27e-11	1.91e-08
ENSMAUG00000020551	-2.03898	6.51709	69.0386	4.31e-11	1.91e-08
Stat1	-1.60884	9.29462	66.2362	7.98e-11	3.42e-08
S100a8	-2.95589	7.39411	89.1141	9.1e-11	3.78e-08
Nmi	-1.905	7.29702	63.0099	1.65e-10	6.66e-08
Ccr5	-4.49855	5.05834	79.6118	2.94e-10	1.15e-07
ENSMAUG00000010572	-2.04722	6.33984	58.0992	5.21e-10	1.98e-07
Arg1	-3.06833	5.22431	60.4061	6.28e-10	2.33e-07
ENSMAUG00000005083	-3.26957	7.45632	88.8645	8.2e-10	2.96e-07
Nt5c3	-2.19289	6.07025	55.9666	8.72e-10	3.07e-07
ENSMAUG00000004249	-3.44527	5.00226	61.2039	9.84e-10	3.37e-07
Eif2ak2	-2.33698	6.0286	56.4592	1.04e-09	3.4e-07
Stat2	-2.67139	5.41012	55.528	1.04e-09	3.4e-07
ENSMAUG00000016439	-2.45244	5.31814	54.8583	1.15e-09	3.65e-07
ENSMAUG00000010500	-3.90381	6.26492	87.2093	1.2e-09	3.75e-07
ENSMAUG00000002714	-2.4771	5.2961	49.9122	4e-09	1.22e-06
Casp1	-1.86086	6.15958	49.7203	4.2e-09	1.25e-06
Ifi209	-5.29728	3.72773	52.8474	4.31e-09	1.26e-06
Gzma	-3.83827	5.00327	61.0227	4.84e-09	1.38e-06
Adar	-1.71318	6.84477	48.7288	5.45e-09	1.52e-06
Rnase6	-3.59596	4.30628	48.953	5.61e-09	1.54e-06
Ifi47	-1.51348	7.93986	47.2854	7.98e-09	2.14e-06
ENSMAUG00000018991	-3.26895	5.40997	56.9197	1.03e-08	2.71e-06
Gpx8	-2.32355	5.36354	45.665	1.23e-08	3.19e-06
AA467197	-4.21663	4.87733	59.8524	1.31e-08	3.33e-06
Psmb9	-1.70059	7.66083	46.266	1.41e-08	3.52e-06
Calhm6	-3.70034	4.43984	48.3097	1.66e-08	4.07e-06
ENSMAUG00000021045	-1.61277	6.40782	42.6776	2.81e-08	6.75e-06
Gbp7	-3.33983	5.80634	59.3404	3.03e-08	7.16e-06
Ctsk	-2.87635	5.11724	46.2528	3.25e-08	7.55e-06
Ifit2	-5.19174	6.23005	86.465	3.53e-08	8.06e-06
C1qb	-1.76963	7.54625	44.5538	3.85e-08	8.64e-06
Ddx58	-1.94974	5.50819	41.2326	4.22e-08	9.33e-06
Ube2l6	-3.77066	7.05382	75.8497	4.49e-08	9.77e-06
Aif1	-1.56887	7.12522	40.9255	4.61e-08	9.86e-06
Alas2	-1.8991	6.32517	41.4551	5.89e-08	1.24e-05
Mylip	1.47189	7.54765	39.9325	6.13e-08	1.27e-05
ENSMAUG00000016905	-6.01718	6.31381	89.6534	7.52e-08	1.54e-05
ENSMAUG00000009126	-3.82232	4.16351	42.0272	7.99e-08	1.61e-05
Cxcl11	-8.43919	2.01534	40.0313	1.04e-07	2.07e-05
Rnf114	-1.18014	8.29847	38.0271	1.07e-07	2.07e-05
Parp12	-2.22195	5.01976	38.0099	1.07e-07	2.07e-05
Pml	-2.1958	6.51566	44.475	1.28e-07	2.44e-05
Fcer1g	-1.29325	8.12454	37.039	1.43e-07	2.69e-05
ENSMAUG00000018005	-1.38886	7.56054	36.927	1.48e-07	2.74e-05
Dtx3l	-2.18426	5.00383	36.3715	1.75e-07	3.16e-05
ENSMAUG00000002119	-2.699	4.52712	36.3676	1.75e-07	3.16e-05
Hck	-1.73098	6.32528	36.3834	1.86e-07	3.31e-05
Trim21	-1.65463	5.77946	35.782	2.09e-07	3.67e-05
Xdh	-1.20027	9.42215	35.5347	2.25e-07	3.91e-05
Ubd	-2.28416	4.76831	35.1953	2.5e-07	4.28e-05
Sectm1a	-2.92752	4.24989	35.1486	2.54e-07	4.29e-05
Ifitm2	-1.40413	8.79715	35.2771	3.19e-07	5.32e-05
Isg15	-6.24137	9.05431	79.4889	3.27e-07	5.4e-05
ENSMAUG00000006745	-1.49322	7.20161	34.1505	3.69e-07	5.97e-05
Slc2a6	-8.35375	1.93005	35.474	3.7e-07	5.97e-05
C4b	-1.56772	8.18071	36.4484	4.13e-07	6.58e-05
Tmem106a	-1.68787	5.64761	33.2639	4.54e-07	7.15e-05
Epsti1	-2.46272	4.44806	33.039	4.87e-07	7.59e-05
Cyba	-1.65455	6.28117	32.5978	6.46e-07	9.95e-05
H2-T24	-1.94045	5.25949	31.4263	8.12e-07	0.000123658
Sat1	-1.34718	7.03277	30.6989	1.03e-06	0.000154535
Pik3ap1	-1.56006	6.17885	30.5584	1.07e-06	0.000159959
1600014C10Rik	-1.45763	5.88139	30.257	1.18e-06	0.000173862
Il1rn	-1.77349	6.34679	32.6041	1.19e-06	0.000173862
Zbp1	-4.51277	4.4589	41.1691	1.3e-06	0.000187428
Plaat3	-1.21687	7.09141	29.9262	1.32e-06	0.000188268
Plscr2	-7.98459	1.60251	30.7019	1.52e-06	0.000212367
Cxcl10	-6.13845	6.2343	61.0948	1.52e-06	0.000212367
ENSMAUG00000000936	-3.99332	6.89205	56.1357	1.61e-06	0.000222765
ENSMAUG00000007175	-1.72838	5.39747	29.2884	1.63e-06	0.000222765
Psme1	-1.03977	9.048	29.1409	1.71e-06	0.000231542
ENSMAUG00000019191	-1.68328	6.02543	29.3435	1.91e-06	0.000252902
Il18bp	-4.84589	4.34061	40.0822	1.91e-06	0.000252902
Cxcl5	-8.21801	1.85954	29.9341	1.92e-06	0.000252902
Eaf2	-4.30222	3.64299	31.8152	2.19e-06	0.000285957
Ms4a4a	-2.5407	5.11833	32.0271	2.22e-06	0.000286441
ENSMAUG00000013430	-4.38391	5.10928	44.6585	2.32e-06	0.000296764
Themis2	-2.58623	4.3282	28.1039	2.42e-06	0.00030665
Acod1	-8.2168	1.58982	28.8531	2.69e-06	0.000337739
ENSMAUG00000008633	-1.66106	6.28276	28.8193	3.19e-06	0.000397245
Glipr2	-1.3179	6.12694	27.004	3.49e-06	0.00043072
B2m	-0.993646	11.0328	26.9534	3.55e-06	0.000434264
Rnf19b	-1.26111	6.2525	26.894	3.62e-06	0.000439208
Lap3	-1.07059	7.71226	26.8457	3.68e-06	0.000442557
Tnfaip2	-1.78816	4.93075	26.3672	4.33e-06	0.00051657
ENSMAUG00000021711	-3.0407	4.14315	27.8725	4.5e-06	0.000531513
Cmpk2	-3.72775	4.23211	31.3792	5.01e-06	0.000587085
Tap2	-1.86957	5.57622	27.2257	5.41e-06	0.000628695
Chil1	-1.99051	6.12235	30.1362	5.56e-06	0.000640173
ENSMAUG00000020614	-1.39264	9.90183	28.8248	5.65e-06	0.000645409
Ccl5	-5.93396	5.12452	45.9427	6.35e-06	0.000718959
Socs1	-2.63013	4.10536	24.6391	8.09e-06	0.000908396
Pla1a	-1.38006	5.91607	24.5153	8.24e-06	0.000918525
Slamf9	-6.43214	5.28971	44.9053	8.73e-06	0.000964603
Grap2	-2.22204	4.02221	24.1241	9.46e-06	0.00103758
Upp1	-1.37313	7.01013	24.9866	9.77e-06	0.0010625
Psmb8	-1.76456	9.33142	31.2901	1.01e-05	0.00108531
Drd2	8.28963	2.20387	24.6571	1.04e-05	0.00111787
Kif1c	0.991971	9.51824	23.7785	1.07e-05	0.00113649
Saa3	-4.15342	6.24834	42.281	1.13e-05	0.00118897
Mcm5	-1.49528	5.66033	23.159	1.33e-05	0.00139625
Dusp5	-2.01118	4.53277	22.9328	1.45e-05	0.00150303
ENSMAUG00000018054	-2.03562	4.85685	23.4166	1.46e-05	0.00150349
Csf1r	-1.43035	5.88874	22.7264	1.56e-05	0.00159499
Nrep	0.922227	9.3693	22.3363	1.8e-05	0.00182346
Cd53	-1.24963	6.08535	22.1462	1.92e-05	0.00193965
Siglec1	-2.93003	3.80071	22.1353	2.37e-05	0.00236958
Ogfr	-1.16566	7.38098	21.4693	2.65e-05	0.00262768
Igsf6	-1.5544	5.32856	21.0695	2.86e-05	0.0028184
Mpeg1	-1.07602	7.23342	20.7477	3.22e-05	0.00315338
Nlrc5	-1.83849	5.27553	21.8769	3.27e-05	0.00317513
ENSMAUG00000011934	-7.56707	1.2184	21.2368	3.38e-05	0.00326197
Ttl	1.27278	5.85928	20.5296	3.49e-05	0.00334877
Luzp1	1.11768	6.39028	20.4842	3.55e-05	0.00338245
Il1b	-1.49098	5.10444	20.4618	3.58e-05	0.00338729
Slc15a3	-1.49384	5.81442	20.7375	3.81e-05	0.00357311
Asf1b	-2.40183	3.80856	20.2633	3.86e-05	0.0035991
Arl2bp	0.942135	8.68098	20.1027	4.1e-05	0.00379695
ENSMAUG00000014169	-7.73457	1.28362	20.7235	4.19e-05	0.00383075
Tuba8	-7.57734	0.888632	20.6298	4.19e-05	0.00383075
Kif26a	1.18482	7.0038	19.9671	4.32e-05	0.00391199
Slc11a1	-1.60011	5.25363	19.9582	4.34e-05	0.00391199
ENSMAUG00000021919	-2.23001	4.03326	19.9168	4.4e-05	0.00391884
Atf3	-2.03882	4.41705	19.9133	4.4e-05	0.00391884
Fgr	-1.10807	6.28626	19.8153	4.57e-05	0.00404033
Tppp3	0.875523	9.68309	19.7912	4.61e-05	0.00405105
Sod2	-1.04656	8.75474	19.974	4.8e-05	0.00419437
Myo1f	-1.16378	6.60909	19.5446	5.06e-05	0.00439128
Unc93b1	-1.71506	4.7517	19.4079	5.33e-05	0.00459631
Cxcl12	1.20054	6.75504	19.2251	5.73e-05	0.00488502
Gngt2	-1.44864	5.08759	19.2151	5.74e-05	0.00488502
Fam171a1	1.20452	5.82477	19.1649	5.85e-05	0.00494877
ENSMAUG00000011704	-1.64844	5.25308	19.3832	6.01e-05	0.00505244
Helz2	-1.69619	4.4286	19.0501	6.11e-05	0.00510746
Fcgr4	-5.52033	5.18222	30.9416	6.4e-05	0.00531286
Cd63	-0.927031	7.36939	18.8753	6.53e-05	0.00537543
Cyth4	-1.08035	7.28536	18.8744	6.55e-05	0.00537543
Ccl4	-4.69218	2.42041	18.8256	6.66e-05	0.00543389
Rbm43	-1.64922	4.90191	18.7691	6.81e-05	0.00552007
Bak1	-1.0821	7.74485	18.8715	7.6e-05	0.00612493
Fam107a	1.03966	6.6892	18.4075	7.82e-05	0.00627134
Vopp1	1.05286	6.51421	18.3559	7.98e-05	0.0063361
Pld4	-1.50149	4.9689	18.3509	8e-05	0.0063361
Timp1	-1.2203	5.52522	18.3015	8.15e-05	0.00642121
Pglyrp1	-1.70725	5.11225	18.6788	8.25e-05	0.0064611
Kank3	1.09469	8.00808	18.4005	9.84e-05	0.0076655
Ddx60	-3.36174	4.96743	24.7378	9.95e-05	0.00770408
ENSMAUG00000006550	-7.13067	0.917633	18.1849	0.000102252	0.0078734
Maoa	0.922948	7.72599	17.6046	0.000106937	0.00818811
Gstm7	0.879672	7.58345	17.5717	0.000108325	0.00824834
Qrich2	-7.01332	1.15348	17.4979	0.000111505	0.0084436
Vav1	-1.12804	6.19414	17.48	0.00011229	0.0084563
Wdr13	1.05945	6.42412	17.4573	0.000113297	0.00848548
Hsh2d	-2.25552	4.07743	17.6567	0.000115394	0.00859562
Msr1	-1.54715	5.05513	17.3378	0.000118747	0.00879753
Sh3bp2	-1.38349	5.20548	17.3214	0.000119515	0.00880683
Lama1	-8.56196	0.479445	17.7298	0.000121236	0.00884235
Ppp1r3c	0.982604	7.34252	17.284	0.000121287	0.00884235
Spi1	-1.03863	7.00624	17.1418	0.000128284	0.00930295
Znfx1	-1.07415	6.17749	17.0013	0.000135611	0.00973598
Serpinb10	-2.25039	3.77762	17.0001	0.000135676	0.00973598
ENSMAUG00000014013	-3.54405	6.71209	26.5674	0.000137166	0.00974795
Fam162b	0.859406	7.90144	16.9707	0.000137265	0.00974795
Fam174b	0.839863	8.35878	16.8716	0.000142764	0.0100862
Dhrs9	-7.11634	0.590129	17.2463	0.000145514	0.0102241
Katnal2	-8.20796	0.0915813	17.2209	0.000146922	0.0102241
ENSMAUG00000002298	3.60518	2.99877	16.7874	0.000147617	0.0102241
ENSMAUG00000015001	-1.39285	5.64607	17.1514	0.0001477	0.0102241
ENSMAUG00000015092	-0.89854	8.41849	16.7187	0.000151704	0.0104485
C1qc	-1.05522	7.85549	17.2062	0.000154501	0.0105879
C5ar1	-2.02004	4.49242	17.1056	0.000157344	0.0107292
Arhgap30	-1.18688	5.96462	16.6	0.000159045	0.0107914
Myom2	-8.82074	2.64886	21.4831	0.000160859	0.0108607
Card14	-1.9646	3.95664	16.5543	0.000161968	0.010882
Tap1	-1.76568	4.55068	16.485	0.000166514	0.0111329
ENSMAUG00000019314	-2.10068	3.98213	16.4534	0.000168628	0.0112195
Cd84	-3.90375	2.66617	16.3799	0.000173657	0.0114983
Mov10	-1.4819	4.96019	16.3396	0.000176475	0.0116287
Zp3r	-5.82315	1.46571	16.3158	0.000178166	0.0116839
H13	-1.05825	6.44789	16.2372	0.000183869	0.0120005
Dipk2b	-1.19606	5.63835	16.2238	0.000184859	0.0120079
Trim54	-8.61192	-0.405605	16.4599	0.000196512	0.0127047
Ighm	-0.918667	8.04293	16.0484	0.000198359	0.0127162
Slc35f6	-1.87963	4.16271	16.0461	0.000198546	0.0127162
H2-Ea	-0.778669	8.87292	15.9643	0.000205197	0.0130811
Ms4a6d	-3.06349	3.11042	15.8455	0.000215994	0.0136479
Tnfsf10	-0.956119	6.52222	15.8362	0.00021608	0.0136479
C1qa	-1.27113	7.47821	17.6723	0.000217728	0.0136794
Tifab	-1.75845	4.52484	15.7971	0.000219517	0.0136794
Pla2g5	-6.94792	0.497844	16.1724	0.000219573	0.0136794
ENSMAUG00000001228	-1.22725	5.68565	15.7778	0.000221241	0.0137209
ENSMAUG00000017592	-3.41678	6.50627	23.9082	0.000225397	0.0139157
Lgals9	-0.812101	10.9446	15.5994	0.000237815	0.014598
Lurap1	4.36983	2.48767	15.5915	0.000238578	0.014598
Reg3gamma	-2.07749	4.87754	17.2691	0.000244714	0.0149069
Gsdmd	-1.17805	5.81503	15.4916	0.000248457	0.0150679
Lims1	1.1781	6.02449	15.3854	0.000259427	0.0156639
Opn3	-6.94537	0.387512	15.7199	0.000261803	0.0157381
Ccrl2	-1.52966	4.63321	15.3478	0.000263431	0.0157667
Mrtfa	-7.54497	0.71035	15.6877	0.000265118	0.0157987
6430571L13Rik	-6.99337	0.696078	15.5275	0.00028227	0.016748
ENSMAUG00000022108	-6.81155	0.506825	15.4791	0.000287676	0.0169952
Fyb	-1.81574	4.2943	15.0537	0.000297073	0.017475
H2-Aa	-0.941307	7.87144	15.0457	0.000309944	0.0181542
Bst2	-3.51017	5.15295	21.5122	0.000315576	0.0184055
ENSMAUG00000009260	0.851324	8.04554	14.8932	0.000317301	0.0184277
Ms4a1	-1.76257	4.28701	14.8504	0.000322933	0.0185919
Itgal	-1.15088	5.74856	14.8404	0.000324263	0.0185919
Cotl1	-0.878372	8.40905	14.8363	0.000324809	0.0185919
Hp	-1.74788	4.37158	14.8292	0.00032576	0.0185919
Adck5	-2.02741	3.96132	14.8206	0.000326911	0.0185919
Rem1	1.05936	5.61783	14.7676	0.000334116	0.0189231
Ctsb	-0.872533	7.93291	14.6261	0.000354203	0.0199782
Ncf2	-1.0173	7.09395	14.7934	0.00036168	0.0203163
Tapbp	-1.06362	6.41313	14.5425	0.000370807	0.020744
Snx10	-1.4383	4.67954	14.4923	0.000374347	0.0208569
I830077J02Rik	-6.38423	0.299047	14.7212	0.000388155	0.0215387
Stard5	-1.56783	4.33544	14.2555	0.000412993	0.0228245
Adm	-6.51105	0.446338	14.5459	0.000416283	0.022914
Clec4f	-6.46227	0.210967	14.4609	0.000430682	0.0236117
Tle5	0.996503	10.672	15.2312	0.000436217	0.0236984
ENSMAUG00000019696	-6.6051	0.324471	14.4262	0.000436705	0.0236984
Syk	-0.970429	6.4171	14.1121	0.000438409	0.0236984
ENSMAUG00000010143	-1.47739	4.63002	14.1026	0.000440147	0.0236984
Plppr1	-6.54762	0.405737	14.4023	0.000440908	0.0236984
Stac3	-6.60007	0.293625	14.3471	0.000450788	0.0241348
Arhgef12	0.720907	8.75127	14.0212	0.000455348	0.0242841
Ripk3	-2.57927	3.07047	14.0001	0.000459389	0.0243496
Grk5	0.793504	8.03529	13.9962	0.000460131	0.0243496
Nkain1	-1.41305	4.81258	13.9728	0.00046466	0.0244947
Cd74	-0.790559	10.9371	13.9075	0.00047753	0.0250767
Slc36a2	-6.6478	-0.00106034	14.1851	0.000481113	0.0251685
Btbd16	-6.62612	0.337284	14.1625	0.000485518	0.0253023
Sntg2	2.13924	3.97174	13.8552	0.000488103	0.0253407
Fst	-6.26524	0.0110309	14.111	0.000495701	0.0256132
Zfp804a	-6.22775	0.17485	14.1041	0.00049709	0.0256132
Lrr1	-6.17625	0.134004	14.0159	0.000515117	0.0263705
ENSMAUG00000005493	-1.56108	4.42361	13.7244	0.000515635	0.0263705
S100a16	0.81449	8.60089	13.697	0.000521602	0.0265765
Nek2	-1.87999	3.82782	13.6806	0.000525211	0.0266613
Stoml3	-6.47285	0.166786	13.9044	0.000538879	0.0272541
Myct1	-1.39205	4.77507	13.5925	0.000545044	0.0274646
ENSMAUG00000017813	-0.737415	8.7459	13.5368	0.000557988	0.0280139
Parvg	-1.45488	4.74478	13.5207	0.000561775	0.0281011
Mypn	-6.16445	0.0330498	13.7316	0.000578017	0.0287105
Oca2	-6.91203	0.0687007	13.7311	0.000578149	0.0287105
Sfn	-6.6237	-0.257067	13.706	0.000584069	0.0288998
Mvd	-1.17817	5.60966	13.4114	0.000588325	0.0290057
Etv4	1.795	4.00294	13.3814	0.000595834	0.0292706
Eln	0.901763	6.84663	13.3056	0.000615251	0.0301165
Kctd9	0.995363	6.4671	13.269	0.000624853	0.0304777
Il7r	-6.37589	0.0743721	13.4976	0.000635847	0.0308002
ENSMAUG00000021160	-4.68304	1.81509	13.2255	0.000636476	0.0308002
ENSMAUG00000020771	-6.09907	0.0303572	13.488	0.000638361	0.0308002
Klrk1	-6.0528	-0.244786	13.476	0.000641492	0.0308002
Galntl6	-6.30894	0.14751	13.4714	0.0006427	0.0308002
Ccl12	-2.52645	3.37799	13.1884	0.000655046	0.0312824
Setd5	0.980279	6.10803	13.1016	0.00067088	0.0318395
Macf1	0.751672	7.68288	13.0999	0.000671358	0.0318395
Lsp1	-0.746584	9.01605	13.0751	0.000678472	0.032066
Farp2	1.66747	4.1124	13.0131	0.000696617	0.0328104
Apol8	-5.94639	-0.19404	13.2454	0.000705054	0.0330941
Cd48	-1.36735	5.03478	12.9505	0.000715461	0.033468
Pdcd1lg2	-5.9961	-0.326169	13.1799	0.000724302	0.0336222
Aicda	-6.13173	-0.107993	13.1782	0.000724817	0.0336222
Ak3	0.720482	9.01168	12.9158	0.000726117	0.0336222
Crp	-6.96119	-0.793948	13.1653	0.000728664	0.0336265
Rassf3	0.723951	9.3681	12.8976	0.000731794	0.0336576
Cda	-5.94827	-0.0921204	13.1463	0.000734373	0.0336633
ENSMAUG00000013870	-1.53951	4.97483	13.2051	0.0007547	0.0344797
Fmnl3	0.810758	8.37374	12.7994	0.000763133	0.0346988
Trem2	-1.912	3.72483	12.7947	0.000764669	0.0346988
C6	-6.09688	-0.174445	13.0326	0.000769619	0.0346988
Camk2n1	0.709736	9.16741	12.7796	0.000769622	0.0346988
Pstpip1	-1.21535	4.96746	12.7676	0.000773599	0.0347638
Ctsh	-0.833763	7.5488	12.7498	0.000779501	0.0349145
ENSMAUG00000008218	-6.16023	-0.0168644	12.9838	0.000785271	0.0350584
Uck2	1.00635	5.7652	12.6472	0.000814543	0.0362471
ENSMAUG00000019583	-5.79406	-0.117349	12.8822	0.000818986	0.0363269
ENSMAUG00000000482	-6.37424	-0.285586	12.8544	0.000828451	0.036522
ENSMAUG00000017625	-1.12559	5.30913	12.607	0.000828712	0.036522
Csrp1	0.621855	11.5118	12.499	0.000868103	0.0381353
Tdrp	1.34536	5.32732	12.535	0.00087668	0.0383891
Angptl1	-3.27086	2.678	12.5371	0.000883301	0.0385558
Il20rb	-5.89669	-0.263329	12.6753	0.000892367	0.0388279
Rpp30	-1.29564	4.67311	12.4137	0.000900586	0.0390615
Trp53inp2	0.707671	8.59016	12.404	0.000904349	0.039101
ENSMAUG00000010270	1.15556	5.13671	12.3332	0.000932418	0.0401878
Bok	1.56882	4.48922	12.294	0.000948332	0.0407456
Efhd2	-0.761775	8.38262	12.2445	0.000968834	0.0414964
Car2	0.890001	6.72446	12.2153	0.00098115	0.041893
Rasgef1c	-6.25244	-0.371593	12.3319	0.0010299	0.0438378
Bcl6b	0.767109	7.25978	12.0958	0.00103329	0.0438462
Tmem232	-5.74424	-0.110902	12.2999	0.00104381	0.0441559
Tyms	-5.88716	-0.123441	12.2669	0.00105837	0.0446294
Crybg2	-5.87001	-0.281957	12.2598	0.00106152	0.0446294
Plek	-1.08432	6.26419	12.4057	0.00106626	0.0446449
Arid5a	-1.38816	4.67049	12.0141	0.00107061	0.0446449
ENSMAUG00000021099	-5.49655	-0.385482	12.2372	0.00107166	0.0446449
Cd99l2	3.18097	2.49799	11.9944	0.00107982	0.0448486
Ppm1j	4.13111	1.94211	11.9796	0.00108679	0.0450017
Pycard	-0.837396	6.97017	11.9349	0.00110814	0.045642
Nsmf	0.963828	6.27347	11.9311	0.00110999	0.045642
Cd8a	-5.55904	-0.343117	12.1487	0.00111224	0.045642
ENSMAUG00000015928	-5.87908	0.451668	11.9191	0.00111579	0.0456509
Foxf2	1.53999	4.3297	11.9075	0.00112143	0.0457449
Prf1	-2.7997	3.73062	13.0657	0.00115626	0.0469374
Rflna	7.07051	1.17228	12.045	0.00116195	0.0469374
Ccdc81	-5.71966	-0.302971	12.0426	0.0011631	0.0469374
Ost4	0.67579	9.02934	11.8214	0.00116436	0.0469374
Myoc	-5.56543	-0.892026	11.9632	0.00120273	0.0483421
Ptpn1	-0.745976	7.29301	11.7237	0.00121507	0.0486953
Il6	-5.5828	-0.258229	11.9063	0.00123202	0.0491106
Hspa8	-0.617454	10.8371	11.691	0.0012326	0.0491106
ENSMAUG00000004037	1.61212	4.09469	11.6742	0.00124168	0.049329
ENSMAUG00000000939	-5.285	-0.444029	11.8769	0.00124743	0.0494142
Cdhr3	-5.64297	-0.645145	11.8641	0.00125425	0.049541
ENSMAUG00000009872	-3.31028	2.89865	12.1818	0.00126721	0.0497026
Rab8a	-0.694792	8.02432	11.6262	0.00126807	0.0497026
Zfp503	1.06386	6.35487	11.9157	0.00126922	0.0497026
Ccl3	-4.57822	1.49024	11.606	0.00127936	0.0499571
Arl4d	1.42372	4.79162	11.5422	0.00131564	0.0512279
Slc6a12	-6.03306	-0.442233	11.7152	0.00133602	0.0517587
ENSMAUG00000016704	-0.818909	7.7604	11.5297	0.00133683	0.0517587
She	1.02884	5.76748	11.4978	0.00134153	0.0517943
Cit	-5.00945	1.42816	11.4849	0.00134919	0.0519437
Drc1	-5.17695	-0.538965	11.6754	0.00135878	0.0521665
Myrip	0.889659	6.00441	11.4615	0.0013631	0.052186
Apbb2	0.927438	6.47378	11.4473	0.00137168	0.0523684
Lbp	-1.10403	5.08068	11.4399	0.0013761	0.0523913
Tmem141	1.03826	5.422	11.3897	0.00140688	0.0533789
ENSMAUG00000017864	-5.97673	-0.898983	11.5888	0.00140983	0.0533789
C1s	-0.785426	7.0126	11.3582	0.00142651	0.0538617
ENSMAUG00000017495	-5.38717	-0.577476	11.5518	0.00143222	0.0539286
Rarb	1.48903	4.28028	11.3408	0.00143748	0.0539784
Cd36	-0.749162	7.62504	11.3248	0.00144767	0.0542125
Dennd2a	0.990865	6.13051	11.3106	0.00145677	0.0544044
Ctss	-1.05268	5.24761	11.2679	0.0014845	0.0552894
Tlr7	-2.53736	3.01687	11.2433	0.00150073	0.0556047
Rab5b	0.715809	7.77596	11.2427	0.00150107	0.0556047
ENSMAUG00000021406	-5.25969	-0.42399	11.4327	0.00150695	0.0556719
Scly	-0.922346	5.99592	11.2199	0.00151629	0.0558331
Calr	-0.635681	8.7285	11.2131	0.00152085	0.0558331
Spata19	-5.33769	-0.52973	11.4049	0.00152499	0.0558331
Sdc4	-0.860986	6.11801	11.2031	0.00152761	0.0558331
ENSMAUG00000011125	-4.97746	-0.586384	11.3881	0.001536	0.0559903
Pik3cg	-1.55829	4.41138	11.1537	0.00156134	0.0567631
Ttyh2	-2.80416	2.70986	11.0718	0.00161905	0.0587054
Pfkfb3	-0.871361	6.32495	11.0597	0.00162775	0.0588651
Knstrn	-5.65438	0.380028	11.0535	0.00163222	0.0588717
Barx1	-5.14112	-0.439451	11.227	0.00164591	0.0592097
Crebbp	1.6585	4.00975	11.0263	0.001652	0.0592729
Tead2	1.41171	5.07813	11.2327	0.00167617	0.0599833
Epp13	-7.00201	-0.864757	12.3486	0.00169538	0.0603648
ENSMAUG00000002112	-3.28271	4.3456	13.9569	0.00169564	0.0603648
Dnase2b	-5.09383	-0.605776	11.1328	0.00171398	0.0607217
Spats2l	-1.20865	4.89332	10.9427	0.00171453	0.0607217
ENSMAUG00000008923	-1.95942	3.46807	10.9189	0.00173278	0.0608961
Fermt2	0.678883	9.15139	10.9185	0.0017331	0.0608961
Tdo2	-5.05555	-0.517201	11.1037	0.00173555	0.0608961
Klhl22	0.963806	5.61034	10.9131	0.00173722	0.0608961
ENSMAUG00000019682	-2.66078	2.80014	10.8895	0.0017556	0.0613834
ENSMAUG00000004595	-5.10818	-0.748276	11.066	0.00176401	0.0615203
Megf8	1.10936	5.57359	10.8538	0.00178367	0.0620481
Rhbdl2	-4.91679	-0.79033	11.0073	0.00180927	0.0627793
ENSMAUG00000013978	-2.07106	3.10532	10.8017	0.00182561	0.0630661
Agbl1	-5.16338	-0.782687	10.9851	0.00182674	0.0630661
Pdk2	0.928243	5.9534	10.7829	0.00184097	0.0633978
ENSMAUG00000015635	-1.00478	5.94669	10.7964	0.00184725	0.0634545
Il12rb1	-5.02546	-0.767583	10.9383	0.0018641	0.0638735
Rcan3	2.24589	3.19399	10.7246	0.00188952	0.064583
Txlnb	-5.51672	-0.750774	10.8823	0.00190981	0.0650197
Cdip1	0.777334	6.60476	10.6944	0.00191519	0.0650197
Mn1	1.22855	5.01827	10.6928	0.00191653	0.0650197
ENSMAUG00000009612	-5.07574	-0.778769	10.8421	0.00194335	0.0657669
Fanca	-4.87076	-0.663823	10.7878	0.00198974	0.0670578
Magt1	-1.10432	4.92644	10.6045	0.00199378	0.0670578
Tsc22d4	1.04819	5.9638	10.6723	0.00199618	0.0670578
Ccne1	-4.66645	-0.758863	10.7609	0.00201308	0.0674604
5430427O19Rik	-3.40184	2.24521	10.5497	0.00204336	0.0681455
Prkra	0.787994	6.26584	10.5496	0.00204347	0.0681455
Foxn3	0.685828	7.76562	10.5332	0.00205856	0.0683416
Coro7	-1.00516	6.12322	10.7145	0.00205932	0.0683416
Slitrk5	-4.81689	-0.925398	10.6897	0.00207644	0.0687432
ENSMAUG00000004389	-0.869531	5.82077	10.5075	0.00208239	0.068774
Lrrc39	-5.43092	-0.818461	10.6643	0.00209952	0.0691731
ENSMAUG00000019524	-4.94705	-0.656731	10.6495	0.00211309	0.0694534
Plp1	6.74315	0.91348	10.6239	0.0021368	0.0700646
Pnpla3	-4.8105	-1.0075	10.5829	0.00217529	0.071004
ENSMAUG00000010763	-4.81075	-0.805244	10.5816	0.00217653	0.071004
Slc25a48	-5.0603	-1.05423	10.5769	0.00218099	0.071004
Nipsnap3b	-1.0806	5.19416	10.3703	0.00221492	0.0719378
Cdc25b	-0.961103	5.53238	10.3466	0.00223866	0.0724298
Acta1	3.97777	2.42595	10.3443	0.00224095	0.0724298
Il12b	-4.58168	-0.842921	10.5098	0.00224593	0.0724298
ENSMAUG00000015570	-4.63302	-0.720044	10.3842	0.00237291	0.0763454
Prr36	1.1332	4.87749	10.197	0.00239502	0.0768764
ENSMAUG00000009659	-0.661029	7.97153	10.1797	0.0024138	0.0772685
Cd47	-1.35872	4.72646	10.1754	0.00241852	0.0772685
Rsad2	-4.34733	3.73814	13.0821	0.00243835	0.0777211
Pof1b	-4.60263	-0.692921	10.3076	0.00245403	0.0780392
Rnasel	-1.29084	4.74313	10.1264	0.00247275	0.0784525
Nkd2	1.1979	4.91201	10.0893	0.00251466	0.0794358
Cdo1	0.724787	8.16662	10.0814	0.00252363	0.0794358
2310022B05Rik	0.61833	7.92223	10.0795	0.0025258	0.0794358
Itpk1	1.0116	5.32331	10.0745	0.00253159	0.0794358
Specc1l	0.602627	9.30956	10.0691	0.00253781	0.0794358
ENSMAUG00000001372	-4.5512	-0.74648	10.2306	0.00253852	0.0794358
Htr1d	-4.62803	-0.916336	10.2051	0.00256722	0.0801512
C3	-0.794109	7.65994	10.122	0.00258243	0.0804428
Cdk19	0.80204	6.37295	9.98278	0.00263917	0.0820236
ENSMAUG00000005989	-1.45186	6.61003	11.9216	0.00267889	0.0828367
Serpinb8	0.76604	6.94941	9.94824	0.00268091	0.0828367
Arhgap31	0.66548	8.05314	9.94454	0.00268542	0.0828367
Pheta2	5.36303	1.37337	9.93687	0.00269481	0.0828367
Gnmt	-4.48091	-0.75606	10.0945	0.00269555	0.0828367
Trim26	-1.10508	6.07873	10.3981	0.00274088	0.0839582
Gpld1	-4.57044	-1.04591	10.0539	0.00274429	0.0839582
ENSMAUG00000021821	-1.02249	5.30606	9.88503	0.00275912	0.0842116
Fam3b	-4.5258	-0.928478	10.0333	0.00276935	0.0842116
Kif26b	2.42587	3.32977	9.87559	0.00277101	0.0842116
Wnt11	6.69486	0.894557	10.0152	0.00279165	0.0846512
ENSMAUG00000018272	-1.17173	6.18173	10.576	0.00281086	0.0850457
Metrn	0.972914	6.16453	9.9564	0.00283706	0.0856491
Sipa1l2	0.73925	6.76701	9.7866	0.00288573	0.0869271
Mlkl	-2.43121	2.99502	9.77457	0.00290162	0.0872139
Zmynd15	-4.57033	-0.876028	9.91594	0.00291719	0.0874788
Tmbim6	-0.752802	6.29212	9.75791	0.00292377	0.0874788
ENSMAUG00000001664	-5.22631	-1.11322	9.89788	0.00294066	0.0874788
ENSMAUG00000009436	-6.97258	-1.09488	13.1298	0.00294079	0.0874788
Cbx5	-0.959065	5.42353	9.73281	0.00295748	0.0874788
Nucb2	-0.837114	6.22822	9.73094	0.00296001	0.0874788
Pgghg	-0.96252	5.20202	9.73027	0.00296092	0.0874788
Tnfaip1	0.799504	6.47593	9.72985	0.00296149	0.0874788
ENSMAUG00000008361	-6.06284	-0.717625	9.68547	0.00302218	0.0888735
Lpxn	-1.08254	4.92688	9.68456	0.00302344	0.0888735
Cdkl1	1.25562	4.76326	9.67702	0.00303388	0.0888735
Coro1b	-0.633958	8.47583	9.67648	0.00303464	0.0888735
Tssk1	-4.52458	-0.900381	9.81784	0.0030471	0.0890482
Tmco1	-1.01396	5.14885	9.65007	0.00307154	0.0894608
ENSMAUG00000021473	0.799319	6.43448	9.64651	0.00307654	0.0894608
ENSMAUG00000016897	0.582322	8.90929	9.64349	0.0030808	0.0894608
Casp7	-1.25919	5.066	9.83335	0.00310577	0.0899952
Sult6b1	-4.29767	-0.845969	9.75801	0.00312933	0.0904866
Zfp536	-4.27975	-0.848913	9.72826	0.0031711	0.0915013
Selplg	-0.993347	5.16444	9.56798	0.00318928	0.0916858
Nkg7	-3.78064	1.88777	9.56689	0.00319087	0.0916858
Akr1c14	-1.03109	5.67321	9.61162	0.0032432	0.0929945
Glis2	0.696612	6.81543	9.52083	0.00325903	0.0932532
Efna3	-4.24729	-0.869582	9.66213	0.00326604	0.0932592
Mgat4b	0.721103	7.06089	9.50461	0.0032834	0.093534
Crisp4	-6.28404	-0.761258	9.49662	0.00329548	0.093534
Prickle2	0.713609	7.58026	9.49618	0.00329614	0.093534
ENSMAUG00000008651	-1.55348	3.88233	9.44363	0.00337675	0.0956236
Btnl2	-5.22398	0.17191	9.4233	0.00340848	0.0961938
Ccl28	-4.19476	-0.893688	9.56045	0.00341795	0.0961938
Oit3	-4.19476	-0.893688	9.56045	0.00341795	0.0961938
ENSMAUG00000019307	7.18123	1.27723	9.82912	0.00343402	0.096448
Poc1b	1.06707	5.08254	9.39927	0.0034464	0.0964691
Dok2	-0.936184	5.96197	9.45036	0.00344884	0.0964691
Serpina1	-1.11982	5.07765	9.37282	0.00348865	0.0972136
Dsp	-1.06155	4.95603	9.3722	0.00348965	0.0972136
Agmo	-4.28813	-1.04759	9.4848	0.0035358	0.0982995
ENSMAUG00000019569	5.22592	1.20191	9.3287	0.00356035	0.0986297
Cyyr1	0.747697	7.1623	9.32765	0.00356207	0.0986297
Nckap1l	-0.72758	6.60724	9.31748	0.00357883	0.0988939
Urah	-5.39154	-0.518403	9.26364	0.0036689	0.101179
Fsip1	-4.11845	-0.960526	9.3873	0.00369405	0.101668
ENSMAUG00000001280	-4.06541	1.55576	9.23292	0.00372136	0.102214
Mcub	-1.07017	4.88317	9.2207	0.00374246	0.102588
ENSMAUG00000009305	-5.25657	-1.18633	9.34156	0.00377087	0.102998
ENSMAUG00000004046	-4.08241	-0.943469	9.33684	0.00377889	0.102998
Serpina1f	-6.24251	-0.119578	9.19916	0.00377994	0.102998
ENSMAUG00000012350	2.35176	3.32796	9.1741	0.00382404	0.103749
Gpr22	-5.05356	-1.18486	9.30766	0.00382889	0.103749
Natd1	0.792102	6.27292	9.17062	0.0038302	0.103749
Slc36a4	1.53984	4.41012	9.20715	0.00384008	0.103811
Csnk1g2	0.732223	7.85957	9.13466	0.00394886	0.106541
Zc3hav1	-1.28142	4.52018	9.09734	0.00396253	0.10669
Top2a	-2.80897	2.64996	9.11581	0.00397385	0.10669
ENSMAUG00000011396	-1.07223	4.80199	9.0891	0.00397771	0.10669
Sell	-1.30019	4.25371	9.05844	0.00403472	0.108007
ENSMAUG00000016459	1.16196	4.93992	9.02671	0.00409463	0.109398
Ppm1n	-3.98488	-0.952116	9.14761	0.00411586	0.109538
Lyzl4	-3.98488	-0.952116	9.14761	0.00411586	0.109538
Kitl	0.740572	6.73513	9.01077	0.00412508	0.10957
Septin4	0.570407	9.08711	9.0028	0.0041404	0.109765
ENSMAUG00000005955	-1.31284	4.57392	8.97487	0.00419453	0.110861
Birc5	-1.40512	4.13822	8.9726	0.00419897	0.110861
Wnk2	4.20273	2.23854	8.96899	0.00420603	0.110861
Abcc2	-3.95858	-0.995505	9.08011	0.00424364	0.111638
Wdtc1	0.793796	6.02525	8.94056	0.00426206	0.111832
Gpx1	-0.662577	8.33646	8.93791	0.00426733	0.111832
Cmtm7	-0.863139	6.03892	8.92699	0.00428908	0.112187
Nfkbiz	-2.28405	3.063	8.93205	0.00430877	0.11245
Fgl2	-2.00092	3.34582	8.9138	0.00431553	0.11245
ENSMAUG00000016638	-1.0805	5.17871	8.90744	0.00432834	0.11257
Ryr2	-5.94733	0.848503	8.96639	0.00436239	0.1131
Nnmt	-3.92024	-0.977692	9.01784	0.00436525	0.1131
Sez6l	-3.94926	-0.9725	9.00122	0.00439833	0.113743
ENSMAUG00000017948	0.727992	6.8989	8.86303	0.00441892	0.11406
Selenow	0.692137	7.09924	8.82582	0.00449634	0.11584
Raver2	0.617062	7.86862	8.81782	0.00451317	0.116055
Gm2a	-1.09206	5.03611	8.77176	0.00461139	0.118331
ENSMAUG00000015440	0.767254	7.81155	8.93344	0.00461893	0.118331
Lgals3	-0.672829	9.10312	8.78577	0.00463574	0.11854
Fam49b	-1.08119	4.73153	8.75582	0.00464589	0.118578
ENSMAUG00000000191	3.43896	2.42685	8.82082	0.00468751	0.119418
ENSMAUG00000020035	0.560167	9.68626	8.72046	0.00472343	0.12011
ENSMAUG00000015346	-0.943267	5.28495	8.69397	0.00478241	0.121385
Zfp664	0.624591	7.87895	8.67797	0.0048184	0.122072
Spp1	-3.67459	1.82237	8.66692	0.00484342	0.122333
Ms4a3	-4.81633	-0.291183	8.66555	0.00484654	0.122333
ENSMAUG00000010592	-4.73406	-0.402211	8.64174	0.00490098	0.123479
Clstn1	-0.752134	6.35622	8.63222	0.00492291	0.123804
Zc3h12a	-1.45966	4.32604	8.74328	0.00495456	0.124223
ENSMAUG00000014158	-2.18532	3.09415	8.61723	0.00495767	0.124223
1700109H08Rik	-3.77966	-1.0306	8.72752	0.00498298	0.124545
Lrrn4	6.68547	0.781605	8.72501	0.0049887	0.124545
ENSMAUG00000000256	-0.963564	5.2279	8.59726	0.00500439	0.124709
Grasp	1.01879	5.50791	8.64483	0.00501772	0.124769
Ubash3b	0.877815	5.65197	8.58852	0.00502498	0.124769
Snn	2.53738	2.82381	8.58457	0.00503432	0.124775
Cenpw	-4.76455	-0.315275	8.57183	0.00506454	0.125297
Sema4d	-2.30901	2.77317	8.56401	0.00508321	0.125532
Apol6	-2.59235	2.55993	8.55938	0.00509427	0.125579
Hdac11	1.44485	4.42488	8.55228	0.00517065	0.127233
Prkcd	-0.725012	6.7099	8.49343	0.00525486	0.129074
Glmp	-1.40601	4.17906	8.47893	0.00529088	0.129503
Coro1a	-0.639712	8.43966	8.47879	0.00529122	0.129503
ENSMAUG00000021772	-5.51876	-0.928398	8.47283	0.0053061	0.129586
Pla2g7	-1.22674	4.5057	8.46986	0.00531353	0.129586
Snx2	-0.790986	6.44766	8.45217	0.00535802	0.130138
Sorcs1	-4.08271	-1.19453	8.56662	0.00536464	0.130138
Slc15a1	-4.08271	-1.19453	8.56662	0.00536464	0.130138
Iqsec1	0.73712	6.75264	8.41971	0.0054407	0.131618
ENSMAUG00000014268	-5.3097	0.424387	8.41808	0.00544488	0.131618
ENSMAUG00000009258	6.26866	0.555036	8.5192	0.00548295	0.132305
Slc16a3	-4.9088	3.54894	10.5254	0.00559676	0.134814
Midn	0.791457	6.96948	8.42979	0.00566228	0.136153
Mfap4	0.730484	11.2026	8.6806	0.00570798	0.137012
Dcaf15	-1.33631	4.34361	8.31103	0.0057274	0.137237
ENSMAUG00000019791	6.28324	0.418967	8.40929	0.00576793	0.137967
Stpg4	-5.85783	-0.729642	8.29215	0.00577881	0.137987
BC028528	-0.622734	8.20731	8.28807	0.00578999	0.138013
Rasgrp3	0.847684	6.69011	8.44742	0.00581314	0.138324
Mybpc3	-6.68424	4.32933	10.4843	0.00583327	0.138563
Cd38	-1.76307	3.7398	8.3474	0.00588277	0.139497
ENSMAUG00000013715	-1.17872	6.21776	9.12916	0.00589754	0.139557
Tcf7l1	1.52077	3.84614	8.24581	0.00590707	0.139557
Cdk16	0.705063	6.51591	8.24267	0.00591587	0.139557
Mxd4	0.57119	8.78988	8.2366	0.00593291	0.139719
Samd5	1.76269	3.41862	8.18887	0.00606881	0.14213
Vapb	0.640553	7.53488	8.18864	0.00606945	0.14213
Tmem86a	-1.47821	3.8341	8.18585	0.00607751	0.14213
Serpina16	-6.00339	-0.256211	8.18349	0.00608432	0.14213
ENSMAUG00000017210	1.12416	4.89053	8.18251	0.00608715	0.14213
S100a14	3.95557	1.51028	8.15563	0.00616538	0.143623
Irf5	-0.725938	6.85832	8.1506	0.00618013	0.143623
Mapk3	0.575863	9.82049	8.14978	0.00618252	0.143623
Gyg	0.75172	7.08425	8.18394	0.00620904	0.143995
Grn	-0.79594	5.77318	8.12933	0.00624292	0.144536
Pea15a	0.510273	10.136	8.11704	0.00627951	0.145138
Nptxr	0.690534	7.36233	8.10366	0.0063196	0.145625
Samsn1	-2.06457	3.05463	8.10292	0.00632183	0.145625
Nob1	-0.973034	4.96067	8.09366	0.00634974	0.146023
ENSMAUG00000016569	-5.86769	-0.0127432	8.08487	0.00637638	0.14639
Ptx3	-3.76813	1.58356	8.07113	0.00641823	0.147104
Frmd4a	0.648023	6.60534	8.06628	0.00643307	0.147198
Myo5a	-1.5498	3.51333	8.057	0.00646159	0.147447
Krt13	5.68664	2.85212	9.35283	0.00646547	0.147447
Coa7	-1.07563	5.00699	8.04399	0.00650173	0.148028
Ppm1f	0.609774	8.624	8.03277	0.00653663	0.148575
ENSMAUG00000018475	-4.08026	1.28273	8.02829	0.00655058	0.148646
Tfr2	-4.79159	-0.248572	7.97897	0.00670654	0.151636
Kctd20	0.605426	7.9525	7.97807	0.00670941	0.151636
ENSMAUG00000018508	-0.596011	7.44067	7.97474	0.00672012	0.151636
Gna12	0.556951	7.85612	7.97271	0.00672661	0.151636
Sting1	-1.4531	4.18013	8.03916	0.006759	0.152003
Mapre3	0.712545	6.71648	7.96078	0.00676503	0.152003
Slc18b1	6.41917	0.69925	8.03382	0.00686614	0.153992
Ppbp	0.894712	6.39585	8.13786	0.00687605	0.153992
Fas	-3.8337	1.57688	7.9152	0.0069163	0.154641
Nupr1	-1.27481	4.57476	7.92636	0.00698875	0.156006
Stmn3	6.17043	0.514993	7.98466	0.00702559	0.156574
Lman2	-0.715407	6.74984	7.87659	0.00704293	0.156705
Insig1	-0.791425	6.12586	7.85383	0.0071201	0.158166
ENSMAUG00000012524	5.88442	0.332589	7.94581	0.00715439	0.15867
ENSMAUG00000014274	0.560915	8.39083	7.83682	0.00717839	0.158945
ENSMAUG00000012265	0.597364	9.45291	7.82626	0.00721479	0.159493
Psenen	-0.675559	6.9752	7.81544	0.00725234	0.160065
Rasgef1a	1.48113	3.73087	7.78931	0.00734379	0.161823
Guk1	0.603852	7.95169	7.78486	0.00735951	0.161909
Dennd1b	-2.41923	2.47556	7.77562	0.00739223	0.162368
Laptm5	-0.686356	7.61936	7.78897	0.00744361	0.163235
ENSMAUG00000016092	-0.981587	4.64168	7.75507	0.0074655	0.163409
Otud3	1.11899	4.73104	7.751	0.00748013	0.163409
Cracr2b	1.11307	5.82225	8.21427	0.00748727	0.163409
Ppa1	-0.557605	7.88024	7.73746	0.00752895	0.164057
Wnt3	6.05722	0.300087	7.81369	0.00761151	0.165593
Gmps	-0.958101	5.39923	7.7077	0.00763742	0.165893
Cdc42ep5	1.24508	7.27442	9.01554	0.00769804	0.166885
ENSMAUG00000000901	2.93785	2.46004	7.68662	0.00771525	0.166885
Rybp	0.676479	6.93976	7.68362	0.00772639	0.166885
Ccdc68	1.40728	3.97418	7.67435	0.00776098	0.166885
Pomc	6.03609	0.437962	7.77202	0.00776205	0.166885
Hfe	-1.11403	4.5301	7.67039	0.00777577	0.166885
Ssr1	-1.09514	4.58501	7.66779	0.00778552	0.166885
Myh6	-5.29159	7.70767	9.57123	0.00778726	0.166885
Gpr107	-1.13396	4.69159	7.66587	0.00779269	0.166885
Nck2	1.14897	4.87849	7.66049	0.00781292	0.167058
Dennd1c	-1.24488	4.09864	7.65012	0.00785203	0.167632
ENSMAUG00000009049	-2.43757	3.135	7.96595	0.00786772	0.167706
ENSMAUG00000014101	-0.620434	7.13326	7.63514	0.00790892	0.168323
H2-Ab1	-0.587257	8.87832	7.62374	0.0079525	0.168988
Ttyh3	0.921709	5.33504	7.61714	0.00797781	0.169263
Pclaf	-2.93548	2.12086	7.61392	0.00799022	0.169264
Zfp30	5.93763	0.375488	7.68453	0.00808851	0.171082
Mtss2	0.868572	8.32552	8.19129	0.00811452	0.171368
Vit	-3.00046	2.04443	7.57833	0.00812859	0.171401
Serping1	-0.5593	8.20066	7.5747	0.00814285	0.171438
Oprm1	-5.12242	0.398092	7.56705	0.00817297	0.171635
Hydin	-3.743	1.5662	7.56505	0.00818086	0.171635
Ly86	-0.840919	5.37363	7.56279	0.00818981	0.171635
Cd37	-0.785095	6.63713	7.65547	0.00821232	0.171844
ENSMAUG00000014613	-1.06324	4.67775	7.55064	0.008238	0.172119
Stx7	-1.00713	4.77674	7.5379	0.00828884	0.172918
Oxsm	-1.15308	4.40531	7.53192	0.00831284	0.172977
Canx	-0.581945	7.94577	7.5309	0.00831693	0.172977
Spin1	0.574222	7.57269	7.49099	0.00847901	0.176081
Actr3b	6.07199	0.336981	7.58044	0.008496	0.176167
Rnft2	5.99968	0.31637	7.56508	0.00855796	0.176763
ENSMAUG00000004106	6.14591	0.455058	7.56495	0.00855852	0.176763
Gpr143	5.96131	0.352361	7.56373	0.00856343	0.176763
Nlrp3	-1.52292	3.48478	7.45778	0.00861642	0.177589
Fbxo27	-0.970585	4.92002	7.45417	0.00863147	0.177632
Nf2	0.671652	6.65188	7.44705	0.00866133	0.177979
Irf2	-0.647508	6.6307	7.4168	0.00878921	0.180337
ENSMAUG00000008287	0.697642	6.34668	7.39858	0.00886723	0.181666
Hoxa7	1.57575	3.78767	7.39336	0.00888971	0.181788
Pcyt1b	6.03251	0.340923	7.48243	0.00889975	0.181788
Ibtk	-0.952044	5.07337	7.38545	0.00892389	0.18201
Als2cl	-1.21854	4.45472	7.37901	0.00898415	0.182967
Edn1	1.88223	3.30904	7.36767	0.00900122	0.183043
Sh3rf1	1.73497	3.32711	7.36149	0.0090283	0.183321
ENSMAUG00000014352	1.35083	4.14288	7.35056	0.00907636	0.184025
ENSMAUG00000003218	0.620148	7.74061	7.32604	0.00918515	0.185955
Gpr18	-3.00184	2.19286	7.35189	0.00922977	0.186583
ENSMAUG00000017130	0.726081	6.27383	7.31011	0.00925657	0.186849
ENSMAUG00000009569	-1.03711	4.82677	7.29698	0.00931587	0.187623
Vmp1	-1.18081	4.39393	7.29556	0.0093223	0.187623
Vamp2	0.528812	7.9775	7.28921	0.00935114	0.187928
Apoa1	3.76033	1.57139	7.28243	0.00938204	0.188264
ENSMAUG00000010848	-3.36564	1.71325	7.27953	0.00939532	0.188264
Pik3c2b	1.14371	4.36988	7.26739	0.00945102	0.189103
Endov	1.19146	4.29526	7.26076	0.00948157	0.189438
Dnaaf5	1.38601	3.88293	7.21708	0.00968555	0.193148
Cavin1	0.492437	12.123	7.21414	0.00969943	0.193148
Aldh3b1	-1.27937	3.94957	7.212	0.00970955	0.193148
Ctnnbip1	0.871946	5.55243	7.19937	0.00976955	0.19406
Mbd6	0.787283	5.65645	7.19029	0.00981294	0.194405
ENSMAUG00000000252	5.98311	0.390603	7.27425	0.0098266	0.194405
Tm4sf19	-1.8442	2.94591	7.18684	0.00982947	0.194405
Tyrobp	-1.35605	3.98293	7.1748	0.00988743	0.19527
Fam98a	-0.931196	5.11538	7.16847	0.00991804	0.195592
ENSMAUG00000014085	-0.645075	6.27864	7.16061	0.00995617	0.196062
Gzmb	-2.3035	2.52613	7.15064	0.0100048	0.196382
Lcn9	-5.05164	1.06503	7.29101	0.0100114	0.196382
Dcn	-0.580301	9.06864	7.14847	0.0100154	0.196382
ENSMAUG00000008586	-1.13125	5.0834	7.32031	0.0100638	0.197014
Shfl	-0.713786	5.96278	7.13516	0.0100808	0.197014
Tank	-1.19609	4.47294	7.12882	0.010112	0.197014
Tgfb3	0.708521	6.93295	7.14452	0.0101122	0.197014
Kcng1	-4.96058	0.283692	7.12732	0.0101195	0.197014
Pxk	-0.654563	6.22785	7.12381	0.0101368	0.197072
ENSMAUG00000016595	-4.37129	0.159419	7.1002	0.0102546	0.199079
ENSMAUG00000004543	-3.08933	2.02042	7.096	0.0102757	0.199206
Tnfrsf25	2.67417	2.39573	7.05834	0.0104669	0.202492
Elk1	0.998594	4.73144	7.05681	0.0104748	0.202492
Adora2a	-2.09469	2.84119	7.05095	0.0105049	0.202788
Trim65	-2.42922	2.63737	7.05512	0.0105331	0.202884
Pmm2	-0.570232	7.1875	7.04424	0.0105394	0.202884
ENSMAUG00000010226	1.14799	4.3176	7.03729	0.0105755	0.203064
C2cd4c	6.09823	0.470071	7.1202	0.0105784	0.203064
Ehd2	0.551132	9.67675	7.03211	0.0106023	0.203238
ENSMAUG00000008024	0.626327	7.05765	7.02255	0.0106521	0.203547
Slc38a5	-5.24326	0.140199	7.02081	0.0106612	0.203547
Aqp9	-4.61984	1.0682	7.06403	0.0106638	0.203547
Nuf2	-2.61295	2.50184	7.03432	0.0106778	0.203547
Tnni3	-4.24216	6.18258	8.5956	0.0107601	0.20483
Meis2	0.95527	5.098	6.98865	0.0108308	0.205811
Scamp2	-0.877808	5.33655	6.98576	0.0108461	0.205811
Gkn2	2.22219	2.8741	6.98379	0.0108566	0.205811
ENSMAUG00000009393	0.516901	9.29107	6.97987	0.0108776	0.205923
Zfp398	-2.37023	2.37364	6.95448	0.0110141	0.208219
ENSMAUG00000007689	6.11236	0.413172	7.02762	0.0110595	0.20879
Fam131b	4.12229	1.14906	6.94114	0.0110865	0.209012
ENSMAUG00000017418	0.946067	4.91238	6.92716	0.011163	0.209747
Suox	0.914721	4.90165	6.92567	0.0111712	0.209747
Arhgef19	-1.55958	3.78747	6.96438	0.0111714	0.209747
Phkb	0.857407	5.58307	6.90726	0.0112728	0.211212
Pex19	0.573709	7.14308	6.90252	0.0112992	0.211212
Fam160b2	0.911502	5.06737	6.90064	0.0113096	0.211212
Psmf1	-0.58796	7.20573	6.90038	0.0113111	0.211212
Golga7	0.620741	7.7726	6.88561	0.0113936	0.21195
Plcg2	-0.918963	5.30612	6.88474	0.0114029	0.21195
Dlg3	1.22417	4.07356	6.88327	0.0114068	0.21195
Arhgap33	2.53298	2.45097	6.88185	0.0114147	0.21195
Erf	1.19881	5.87228	7.53426	0.0114279	0.21195
Ikbke	-2.16462	3.16473	7.03675	0.0115072	0.213131
Irf8	-0.643037	6.82609	6.85121	0.0115884	0.214346
Thap12	0.729067	6.81636	6.89967	0.0116172	0.21459
Sox13	0.597434	7.2214	6.84126	0.0116453	0.21482
ENSMAUG00000005508	6.20479	0.548349	6.93249	0.011689	0.215336
Cd7	5.93405	0.369978	6.89224	0.0118055	0.216968
Tigd5	-4.40292	0.891557	6.81291	0.0118093	0.216968
Phf20	-1.02058	4.59601	6.79321	0.0119247	0.218795
Myh7	-4.88157	6.44855	8.28568	0.0119652	0.21888
Brd1	0.770983	5.45942	6.78541	0.0119707	0.21888
Cldn4	6.22893	0.569549	6.89728	0.0119773	0.21888
Pdzd2	0.600891	7.18685	6.77705	0.0120203	0.219375
Atp7b	5.72453	0.200143	6.84745	0.012064	0.219831
Usp12	0.728346	6.31532	6.76746	0.0120774	0.219831
Capg	-0.706203	7.35422	6.8697	0.0123138	0.223745
Snph	4.83675	1.01258	6.71312	0.0124063	0.223745
Thra	0.551952	8.1563	6.7112	0.0124182	0.223745
Srrt	-0.706328	6.32505	6.71036	0.0124233	0.223745
Arhgap35	0.678224	6.46282	6.70695	0.0124443	0.223745
Slc2a4	-5.26053	-0.0789023	6.70693	0.0124444	0.223745
Fndc4	0.749478	5.80444	6.70244	0.0124721	0.223745
Prrt4	3.38743	1.58453	6.69909	0.0124928	0.223745
Add2	5.84184	0.150692	6.76743	0.0125409	0.223745
Grik5	5.73581	0.188943	6.7655	0.0125527	0.223745
Ripk2	-2.01915	3.00268	6.68705	0.0125676	0.223745
ENSMAUG00000011040	0.636604	6.49674	6.68527	0.0125786	0.223745
Rnf44	0.667222	6.30682	6.68507	0.0125799	0.223745
Scaf8	0.779449	5.38944	6.68402	0.0125864	0.223745
Plekhf2	0.971838	4.9094	6.68289	0.0125935	0.223745
Gba	-0.844994	5.42696	6.68098	0.0126054	0.223745
Mthfd2	-0.999173	4.65022	6.68043	0.0126089	0.223745
Cryzl2	5.81425	0.289019	6.75301	0.012629	0.223745
ENSMAUG00000020552	-0.655818	6.34801	6.67657	0.012633	0.223745
Wbp1	0.634793	6.80663	6.67649	0.0126335	0.223745
Adgrb1	5.66926	0.0590016	6.75199	0.0126353	0.223745
Brap	0.642999	6.11674	6.66715	0.0126921	0.224462
ENSMAUG00000008406	5.74205	0.072207	6.72794	0.0127837	0.22572
Josd2	1.55826	5.79144	7.76144	0.0128077	0.22572
Abcg4	5.86608	0.0777964	6.72329	0.0128126	0.22572
Cib1	0.702576	5.96526	6.64064	0.0128601	0.22621
Ppargc1b	5.94887	0.334719	6.71354	0.0128735	0.22621
Zfp516	1.99998	3.12038	6.62938	0.0129321	0.22695
Wdfy2	-1.35959	4.00041	6.62305	0.0129728	0.227362
ENSMAUG00000012076	5.8138	0.291314	6.6938	0.0129976	0.227362
Dennd2c	4.77908	0.824176	6.618	0.0130054	0.227362
Cdc42ep2	0.621748	7.064	6.60778	0.0130715	0.228227
Adra2a	5.44665	0.0484171	6.65661	0.013235	0.230328
Mettl26	5.98378	0.395728	6.65444	0.0132533	0.230328
ENSMAUG00000012320	-3.4664	1.93652	6.70771	0.0132558	0.230328
Foxp1	0.577435	7.42242	6.57849	0.0132631	0.230328
Fabp7	5.80133	0.246625	6.65028	0.0132759	0.230328
Cox6a2	-3.51513	2.02585	6.68233	0.0135557	0.234886
ENSMAUG00000010094	5.81784	0.205353	6.58681	0.0136931	0.236821
Renbp	-0.764679	5.73603	6.51306	0.013702	0.236821
ENSMAUG00000000314	5.71781	0.222155	6.57867	0.0137476	0.237162
Arhgap9	-0.967203	4.7823	6.50512	0.0137563	0.237162
Fam45a	0.675712	6.42257	6.50198	0.0137779	0.237236
Vcpip1	-0.881191	4.89367	6.49647	0.0138157	0.237485
ENSMAUG00000021378	-1.8653	2.74589	6.49483	0.013827	0.237485
Mgst1	-0.611679	6.58909	6.48803	0.013874	0.237994
Ckap2	-1.56186	3.28608	6.47511	0.0139636	0.23914
Rasa4	1.0071	4.67102	6.47338	0.0139757	0.23914
Dpp4	1.02181	4.59418	6.46476	0.0140359	0.23987
Vamp5	0.664241	6.75731	6.4568	0.0140918	0.240407
Fam53c	1.07631	4.72547	6.45529	0.0141024	0.240407
ENSMAUG00000014966	5.568	0.0874262	6.52199	0.0141337	0.240413
Pdia6	-0.58049	6.76692	6.45026	0.0141378	0.240413
Vtn	0.82693	5.34828	6.43407	0.0142525	0.242053
Osbp	-0.8061	5.08915	6.42965	0.014284	0.242053
Clu	-1.54274	6.75108	7.70424	0.0142924	0.242053
Rflnb	0.87654	5.02887	6.42672	0.0143049	0.242053
ENSMAUG00000019318	-0.724906	6.37523	6.45085	0.0143722	0.242845
ENSMAUG00000011537	0.873491	5.36627	6.41525	0.0143871	0.242845
Fignl2	5.46561	0.0641511	6.48048	0.0144238	0.243035
Klf12	5.66885	-0.0437158	6.47771	0.0144434	0.243035
Trim45	-1.02736	4.51418	6.40405	0.0144679	0.243035
Ccr10	4.70467	0.836672	6.40382	0.0144695	0.243035
Rabif	0.980898	4.57482	6.39961	0.0145	0.243035
Ccdc28b	-0.696998	6.13178	6.39895	0.0145048	0.243035
Casq2	-4.17337	1.12508	6.40121	0.0145653	0.243467
Ckmt2	-5.99273	2.51568	7.60713	0.0145661	0.243467
Egfl8	5.51823	0.113456	6.45505	0.0146047	0.243815
Rnpep	-0.603677	6.99915	6.37645	0.0146689	0.244214
Mki67	-1.77826	3.2119	6.37467	0.014682	0.244214
Slc7a2	5.44801	0.0534944	6.44339	0.0146885	0.244214
Stoml1	-1.12875	4.11469	6.37223	0.0146999	0.244214
Tom1l2	0.643199	6.01539	6.36332	0.0147656	0.245008
Tpcn1	0.659548	6.27037	6.3447	0.0149039	0.246912
Batf3	5.4369	0.0433107	6.41202	0.0149163	0.246912
2300002M23Rik	5.4973	-0.0994717	6.40903	0.0149382	0.246976
ENSMAUG00000020153	-4.48725	0.244878	6.335	0.0149764	0.247025
Plekhg1	0.909643	4.93192	6.33489	0.0149772	0.247025
Sfxn5	5.65853	0.127052	6.39643	0.015031	0.247226
Smad6	0.791618	7.18744	6.62058	0.0150476	0.247226
Ano8	2.41154	2.64606	6.32118	0.0150856	0.247226
Adgre1	-1.43125	3.7458	6.31993	0.0150899	0.247226
ENSMAUG00000017339	5.50051	0.0224033	6.38707	0.0151002	0.247226
Mxd1	-0.855257	5.28998	6.31707	0.0151116	0.247226
Rcan2	1.00779	4.78004	6.31537	0.0151245	0.247226
ENSMAUG00000004145	0.627676	6.3541	6.31415	0.0151337	0.247226
Hoxc8	-5.20306	-1.24312	8.9704	0.0151762	0.247287
Myl3	-6.55319	4.25064	7.60847	0.0151841	0.247287
Adamts10	1.0422	4.48973	6.30457	0.0152065	0.247287
ENSMAUG00000010267	-0.586288	9.78239	6.37573	0.0152096	0.247287
Ip6k1	0.542898	7.43086	6.2975	0.0152606	0.247822
Dbndd1	5.84546	0.223156	6.36236	0.0152885	0.247981
Ngb	5.91148	0.233713	6.36774	0.0153246	0.248273
Pcdh7	5.96148	0.0120551	6.35309	0.0154089	0.249345
Dstn	0.531172	8.24017	6.27073	0.0154669	0.249642
Snap25	5.5503	0.0912842	6.33616	0.015483	0.249642
Timd4	-3.6314	1.29025	6.26293	0.0155276	0.249642
Vipr1	0.630813	7.21333	6.26215	0.0155337	0.249642
Tfap2c	5.62846	0.164315	6.32925	0.0155358	0.249642
Ddx3x	-0.622146	6.89039	6.26178	0.0155366	0.249642
Wsb2	0.525013	7.78925	6.25497	0.0155898	0.250188
Ubl4a	0.57335	6.68697	6.25276	0.0156071	0.250188
Krt222	5.43838	0.0349172	6.31007	0.0156833	0.250786
Slc25a51	0.672646	6.35019	6.24113	0.0156985	0.250786
Fbxo24	5.36812	0.00649768	6.30629	0.0157126	0.250786
Tbx2	0.67746	8.42966	6.43855	0.0157176	0.250786
Wfikkn1	3.27494	1.60849	6.22921	0.0157929	0.251695
ENSMAUG00000009171	5.25017	-0.10573	6.28646	0.0158669	0.25258
Rab11fip2	1.10895	4.26587	6.21621	0.0158964	0.252626
Rspo1	0.735044	5.66281	6.21266	0.0159248	0.252626
Ajm1	2.53018	2.17911	6.21263	0.015925	0.252626
Ctdnep1	0.534487	7.51192	6.20606	0.0159777	0.253168
Cnrip1	0.665335	5.85775	6.19342	0.0160797	0.254378
Fndc3a	-1.0352	4.41911	6.18983	0.0161087	0.254378
Fads2b	5.67014	0.00277913	6.25567	0.0161097	0.254378
ENSMAUG00000018683	5.25079	-0.10288	6.2528	0.0161326	0.254446
Ogn	-0.956555	5.23309	6.2585	0.0162827	0.256518
Plcg1	0.55885	7.11454	6.16612	0.0163022	0.256531
ENSMAUG00000016024	5.5861	-0.198828	6.22548	0.0163518	0.257015
Vsig10l	5.8094	0.189066	6.22194	0.0164398	0.258103
Tnk2	0.911466	6.30112	6.47502	0.0164671	0.258121
ENSMAUG00000008028	0.822586	5.59847	6.14476	0.0164786	0.258121
Als2	0.653962	5.86785	6.13837	0.0165317	0.258318
BC024978	2.12074	2.61278	6.13805	0.0165344	0.258318
Cbfa2t2	0.796006	5.18639	6.13471	0.0165622	0.258318
Tcp11l2	0.574254	7.35141	6.13419	0.0165666	0.258318
Spry4	0.831401	5.30136	6.1298	0.0166033	0.258531
Snx3	0.506882	9.18101	6.12647	0.0166313	0.258531
Nipal4	5.67676	0.18999	6.19012	0.0166402	0.258531
Dcaf12	0.780127	5.498	6.12355	0.0166557	0.258531
Vav2	0.776494	5.22676	6.10593	0.0168045	0.260282
Comp	5.45162	0.0601291	6.16935	0.0168121	0.260282
Cacna1a	0.831472	5.76709	6.16189	0.0168254	0.260282
Ttll13	5.66592	-0.0685976	6.15181	0.0169588	0.262048
Tbc1d20	0.469238	8.33006	6.08249	0.0170045	0.2623
Pcdhga8	5.54664	0.0316421	6.14533	0.0170133	0.2623
ENSMAUG00000017617	0.611339	6.76139	6.07532	0.0170661	0.262549
ENSMAUG00000017982	5.6751	0.157562	6.13881	0.0170684	0.262549
Epor	5.2843	-0.052797	6.13661	0.017087	0.262549
Chp2	1.21297	3.91247	6.06148	0.0171859	0.263774
Sptbn1	0.488064	11.4943	6.05599	0.0172337	0.264212
Ciita	-1.17888	4.30597	6.04813	0.0173077	0.265049
ENSMAUG00000009934	0.747108	5.3796	6.03853	0.0173865	0.265927
Clca2	5.56704	-0.0600343	6.09957	0.0174038	0.265927
ENSMAUG00000008132	4.66203	0.880157	6.03303	0.017435	0.266107
Itih3	5.44755	0.0190909	6.09047	0.0174826	0.266327
Dhcr24	-0.933241	4.98581	6.0266	0.0174972	0.266327
Clec4e	-2.44877	2.70116	6.13575	0.0175077	0.266327
ENSMAUG00000012376	-1.41381	3.52082	6.01753	0.0175722	0.266938
Zfp174	5.43398	0.00650801	6.07704	0.0175996	0.266938
Eps8l2	0.98878	4.83836	6.00957	0.0176432	0.266938
Sbk1	2.06206	2.70923	6.00837	0.0176539	0.266938
Ptpn12	0.69588	5.99604	6.00801	0.0176571	0.266938
Lkaaear1	5.47452	0.0574568	6.06778	0.0176808	0.266938
Gtf2h5	0.684249	6.02215	6.00495	0.0176845	0.266938
Lcp2	-1.01882	4.40476	6.00281	0.0177037	0.266938
Sugct	5.32628	-0.103031	6.06083	0.0177419	0.267221
Cabp7	5.39435	0.00294669	6.05499	0.0177935	0.267579
ENSMAUG00000012571	0.697274	6.0523	5.99157	0.0178048	0.267579
Parp10	-0.756662	5.75592	5.98382	0.0178748	0.26824
Nudt3	0.551104	8.20867	5.98184	0.0178927	0.26824
Mars2	5.50915	-0.0161177	6.04197	0.0179091	0.26824
B3galt4	0.873286	5.45419	6.01938	0.0179308	0.26824
Mrgprf	5.26336	-0.105864	6.03741	0.0179498	0.26824
Rhoc	0.485986	9.39687	5.97376	0.0179662	0.26824
Dock10	-1.32883	4.14575	6.05468	0.0180013	0.268471
Lrrc8b	0.98414	4.57248	5.9629	0.0180654	0.269135
Psmc6	-0.581192	6.8488	5.95821	0.0181083	0.269482
ENSMAUG00000001518	0.775193	5.89489	5.97006	0.0181682	0.26983
ENSMAUG00000014351	-0.769017	5.2691	5.9505	0.0181793	0.26983
Trpm2	-1.65939	3.14753	5.94926	0.0181908	0.26983
Kcng4	5.39752	-0.0124979	6.00398	0.0182509	0.270246
ENSMAUG00000008679	-1.39647	3.34647	5.94196	0.0182583	0.270246
Abcf1	-0.634059	6.92307	5.94378	0.0182978	0.270538
Nod1	-0.672779	5.72744	5.92995	0.0183698	0.270973
Repin1	1.20763	4.23719	5.92622	0.0184047	0.270973
ENSMAUG00000015735	-4.28955	-0.058952	5.92616	0.0184052	0.270973
Defb20	-4.78067	-0.0197281	5.92522	0.0184141	0.270973
Tmem246	1.00633	4.79308	5.92394	0.018426	0.270973
Cd24a	3.00362	1.55339	5.90314	0.0186217	0.273027
Lrrk2	0.676283	5.99684	5.90305	0.0186225	0.273027
Alkbh2	2.35002	2.3979	5.90275	0.0186254	0.273027
Myh8	5.54742	0.0590361	5.95667	0.0186864	0.273325
Parp16	1.05242	4.64385	5.89498	0.0186991	0.273325
Csf1	-1.11075	4.04538	5.89079	0.0187389	0.273325
Atp2a2	-2.9034	6.38532	7.03062	0.0187429	0.273325
Txk	-3.92851	0.790671	5.89011	0.0187455	0.273325
Scn4a	5.3754	-0.0551787	5.94614	0.0187848	0.273607
Kcnq4	3.75024	1.20348	5.88389	0.0188048	0.273607
1700019N19Rik	5.53013	0.0724722	5.93652	0.0188753	0.274343
ENSMAUG00000009311	5.54252	0.0381889	5.93221	0.0189159	0.274427
Mt3	5.49621	0.0801886	5.93166	0.0189212	0.274427
Ephb2	2.41194	2.27607	5.86791	0.0189583	0.274675
Tmem59	-0.631573	6.80198	5.86431	0.018993	0.274887
Foxo1	1.01096	4.42014	5.8601	0.0190337	0.275077
ENSMAUG00000017650	-4.52488	-0.674021	5.8588	0.0190463	0.275077
Dclre1a	1.44178	3.87573	5.85576	0.0191292	0.275983
Ccdc141	1.21762	4.31832	5.87055	0.0192068	0.276812
ENSMAUG00000008257	-0.881301	6.75893	6.19124	0.0192918	0.277746
Nckap5l	0.932592	4.84106	5.82932	0.0193343	0.278015
Wdr92	1.61875	3.95637	6.00218	0.0193511	0.278015
ENSMAUG00000000866	-4.8145	-0.57139	5.82285	0.0193982	0.2784
Nbea	1.43948	3.40872	5.81461	0.0194798	0.278901
Ptk2b	-0.640648	6.32111	5.81445	0.0194814	0.278901
Btrc	1.14953	4.08111	5.81316	0.0194942	0.278901
Pbx4	5.27328	-0.0663393	5.86602	0.0195524	0.279366
Pik3ip1	-0.977916	4.28213	5.8058	0.0195674	0.279366
Noxa1	5.28803	-0.0743379	5.8579	0.019632	0.279996
ENSMAUG00000021075	1.53427	3.19643	5.79513	0.0196743	0.280307
Pde4b	-0.583252	6.39192	5.79254	0.0197002	0.280385
Actc1	-3.15368	6.51512	6.88888	0.0197579	0.280863
Apool	-0.821122	5.27814	5.78346	0.0197917	0.280863
Aqp1	0.583597	7.6431	5.78311	0.0197952	0.280863
Lum	-0.741261	6.67953	5.93797	0.019826	0.281008
Srl	-4.60704	-0.607519	5.77234	0.0199043	0.281417
Map2k6	1.35014	3.5054	5.77226	0.0199051	0.281417
Tmem47	0.947189	5.0007	5.77115	0.0199164	0.281417
Mydgf	-1.19867	3.94482	5.76449	0.0199842	0.281526
Fam228b	5.4462	-0.336492	5.82194	0.0199889	0.281526
Deup1	5.11921	-0.168861	5.81913	0.020017	0.281526
Lacc1	-0.822518	5.25898	5.76111	0.0200187	0.281526
Rtraf	0.50304	8.26858	5.76032	0.0200269	0.281526
ENSMAUG00000013531	5.43958	0.0112359	5.81498	0.0200588	0.281535
Fut4	-3.27099	-1.01212	5.75624	0.0200686	0.281535
Pde6a	5.47216	-0.0162198	5.81082	0.0201007	0.281697
Rab34	0.637166	5.83126	5.74488	0.0201853	0.282594
Dab2ip	0.580753	7.12116	5.7385	0.0202513	0.283229
Cpped1	0.968306	4.57438	5.7344	0.0202938	0.28325
Spag5	-2.10148	2.69845	5.73594	0.0202942	0.28325
Alkal2	5.55708	-0.0852413	5.78912	0.0203207	0.283332
Fcmr	-1.02051	4.64065	5.72538	0.0203875	0.283923
Ilk	0.447412	8.78049	5.72375	0.0204045	0.283923
Col24a1	5.21858	-0.0900716	5.77832	0.0204312	0.284006
ENSMAUG00000015247	1.09354	4.45867	5.71635	0.0204819	0.284229
Rab20	-1.31632	3.76914	5.71426	0.0205038	0.284229
Cstb	-0.559563	7.6937	5.71299	0.0205171	0.284229
Ptpn9	0.637647	6.16726	5.70998	0.0205487	0.284229
2900026A02Rik	0.634232	6.34347	5.70977	0.0205509	0.284229
Nrn1	0.546949	7.57341	5.70425	0.020609	0.284745
Krt15	-3.12617	1.65161	5.70109	0.0206424	0.284919
ENSMAUG00000019938	-1.84535	2.93439	5.69819	0.020673	0.285054
Uqcc1	-0.941568	4.52806	5.69309	0.0207271	0.285071
Hoxa3	0.916523	4.7486	5.69294	0.0207286	0.285071
Bcat2	0.759049	5.41833	5.69219	0.0207366	0.285071
Id1	0.794349	5.70942	5.71677	0.0207869	0.285476
Ddhd2	0.641825	6.28762	5.68078	0.020858	0.286167
1810055G02Rik	-1.13977	4.12165	5.67645	0.0209044	0.286495
Spcs2	-0.637994	6.50753	5.67463	0.0209238	0.286495
Fkbp11	4.53991	0.759405	5.6678	0.0209972	0.287213
AI597479	0.727711	5.38767	5.66222	0.0210573	0.28751
Scg3	5.37979	0.00487986	5.71794	0.0210609	0.28751
Pgd	-0.504566	7.79124	5.65641	0.02112	0.287993
Itm2c	-0.527077	7.75076	5.65473	0.0211383	0.287993
Thy1	-0.79413	6.68866	5.91709	0.0211916	0.288433
Postn	0.685403	7.37673	5.79716	0.021234	0.288564
Cox8b	5.34248	-0.0184045	5.70081	0.0212433	0.288564
ENSMAUG00000018261	5.34992	-0.0440319	5.69314	0.0213255	0.289393
Ctsv	-0.671802	5.82952	5.63253	0.0213802	0.289849
Pcdhga10	5.11099	-0.19874	5.68392	0.0214248	0.289924
Gpr176	5.29113	-0.221826	5.68362	0.021428	0.289924
Myo16	5.26086	-0.111747	5.67943	0.0214733	0.29025
C3ar1	-2.0637	2.52573	5.61987	0.0215195	0.290588
Il1rl2	5.46739	-0.243171	5.67274	0.0215458	0.290657
ENSMAUG00000014811	-3.81611	0.93718	5.61435	0.0215806	0.290807
Dvl3	0.665019	5.77472	5.61162	0.0216108	0.290807
Usp25	-0.694331	5.872	5.61074	0.0216206	0.290807
Arhgap23	0.81353	6.05924	5.7253	0.0216505	0.290846
ENSMAUG00000000598	0.558594	7.06229	5.60337	0.0217025	0.290846
Caps2	5.20491	-0.1445	5.65815	0.0217049	0.290846
ENSMAUG00000006741	0.549078	6.74937	5.60285	0.0217084	0.290846
Cdc42bpa	0.5353	6.84901	5.58699	0.0218859	0.292604
Ubl5	0.569122	7.78371	5.58636	0.021899	0.292604
Slc6a8	0.84407	4.88686	5.58453	0.0219135	0.292604
Spata2	0.695828	5.25789	5.58352	0.021925	0.292604
Ly75	-4.41278	-0.0135505	5.58091	0.0219544	0.292711
Wnt6	5.12781	-0.145428	5.63221	0.021991	0.292914
Snrpa	-0.715712	5.85206	5.57262	0.0220482	0.293162
Ace3	5.32372	-0.0717811	5.62669	0.0220524	0.293162
Hic2	-3.46389	-1.03154	5.56694	0.0221125	0.293677
Abi2	0.626635	6.10631	5.56358	0.0221508	0.293817
Wwtr1	0.476172	8.67657	5.56115	0.0221785	0.293817
Chit1	5.1204	-0.192481	5.6146	0.0221874	0.293817
Eif3d	-0.505031	8.35089	5.54756	0.0223341	0.294922
Mocs1	0.825609	5.02328	5.54679	0.022343	0.294922
Col2a1	5.00805	-0.21007	5.59999	0.0223518	0.294922
ENSMAUG00000012725	-4.63014	0.121156	5.54557	0.0223569	0.294922
Smim12	0.657684	5.91467	5.54072	0.0224128	0.294958
Pla2g15	-1.18309	3.99171	5.5406	0.0224142	0.294958
Vash1	0.588888	6.5317	5.53973	0.0224242	0.294958
ENSMAUG00000017644	2.58312	2.10607	5.53548	0.0224733	0.295321
Lekr1	5.17215	-0.258204	5.58367	0.0225371	0.295875
Foxj2	0.643765	6.06522	5.52023	0.0226505	0.29661
ENSMAUG00000017829	0.901855	4.80634	5.5198	0.0226555	0.29661
Sgsm2	0.915571	4.58094	5.51796	0.022677	0.29661
Enpp1	-4.77841	-0.206074	5.51773	0.0226797	0.29661
Synj2	1.23402	3.97138	5.51261	0.0227395	0.296952
Mgam	5.14503	-0.203336	5.56148	0.0227916	0.296952
Tubgcp5	1.35963	3.78765	5.50659	0.0228101	0.296952
Prickle1	0.603565	6.36928	5.50373	0.0228438	0.296952
Retn	-1.46944	3.8273	5.57558	0.0228578	0.296952
Scarf1	1.46505	3.81515	5.50032	0.022884	0.296952
Rhoj	0.762067	5.22934	5.499	0.0228996	0.296952
Zmynd11	0.52732	7.41347	5.4984	0.0229067	0.296952
ENSMAUG00000018266	5.07625	-0.175075	5.55107	0.0229121	0.296952
Inka2	1.76435	2.83448	5.49655	0.0229285	0.296952
Adipor2	0.532614	6.78732	5.49523	0.0229442	0.296952
Lrrc24	5.09132	-0.157118	5.54103	0.0230289	0.297769
Ccdc146	-0.730255	5.50724	5.48309	0.0230882	0.298025
Bsg	-0.571655	8.70182	5.54883	0.0230923	0.298025
Kif5a	3.33873	1.51814	5.47766	0.0231529	0.298526
ENSMAUG00000013901	5.11927	-0.146923	5.51891	0.0232885	0.299993
Slc26a1	5.2239	-0.09271	5.51674	0.0233141	0.300041
Otud7a	5.02666	-0.178615	5.51305	0.0233578	0.300319
Procr	1.34213	3.56486	5.45878	0.0233796	0.300319
Megf11	4.9271	-0.257406	5.50877	0.0234087	0.300411
ENSMAUG00000019177	-0.98911	6.15109	5.89388	0.0234338	0.300452
Syap1	0.764463	5.67093	5.44828	0.0235165	0.301173
ENSMAUG00000014383	-0.566343	8.321	5.48875	0.0235407	0.301173
Nampt	-0.577298	7.41169	5.4509	0.0235681	0.301173
Syndig1	5.22201	-0.121275	5.49222	0.023606	0.301173
Dnajc27	0.668132	5.85402	5.43824	0.0236288	0.301173
Nol12	-0.802586	5.0966	5.43793	0.0236325	0.301173
Cdc42bpg	0.521276	9.16325	5.43572	0.0236595	0.301173
Tmprss11a	5.11597	-0.184464	5.48228	0.0237255	0.301173
ENSMAUG00000007814	4.83736	-0.29991	5.48157	0.0237341	0.301173
Tnfrsf13b	4.99761	-0.200745	5.48156	0.0237341	0.301173
Plxdc1	5.23493	-0.102089	5.47954	0.0237585	0.301173
Plin5	5.23048	-0.227877	5.47876	0.0237679	0.301173
Vamp3	0.440275	9.09073	5.42619	0.0237763	0.301173
Slc16a10	-2.47179	2.28269	5.42445	0.0237977	0.301173
Psap	-0.468091	8.66986	5.41744	0.0238841	0.301988
Was	-0.699548	5.87936	5.41336	0.0239345	0.302072
Dlgap5	-1.5242	3.18179	5.41334	0.0239348	0.302072
Fdps	-0.683005	5.53764	5.40932	0.0239846	0.302422
Brcc3	-0.845587	4.92299	5.40657	0.0240187	0.302574
Rtl3	5.16977	-0.118726	5.45133	0.0241016	0.303339
2610008E11Rik	1.29572	3.88029	5.38742	0.0242578	0.305025
Cks2	-1.13224	3.81083	5.38238	0.0243212	0.305378
Entr1	0.512206	7.19635	5.38102	0.0243383	0.305378
Stard13	0.483816	7.4915	5.37988	0.0243527	0.305378
Fermt3	-0.756147	5.78965	5.40144	0.0245334	0.307198
Sgip1	3.09671	1.33334	5.36178	0.024582	0.307198
Ppp2r2c	4.84103	-0.304841	5.41194	0.0245895	0.307198
Chrm1	4.92972	-0.239748	5.41082	0.0246036	0.307198
ENSMAUG00000016705	0.666147	5.67328	5.3591	0.0246161	0.307198
1810010H24Rik	0.946207	4.61523	5.35783	0.0246323	0.307198
Chac1	-3.8721	-0.261242	5.34593	0.0247846	0.308658
Cnpy3	-0.909242	4.64554	5.34169	0.0248392	0.308658
Plk5	3.87605	1.36401	5.34084	0.0248501	0.308658
Itih4	5.17279	-0.191026	5.38963	0.0248706	0.308658
ENSMAUG00000006358	0.56569	6.47791	5.33853	0.0248799	0.308658
1700017B05Rik	0.761957	5.09291	5.33817	0.0248845	0.308658
Pdzrn3	1.13494	4.22518	5.32641	0.0250367	0.310196
Fbp1	1.5519	3.60465	5.3251	0.0250538	0.310196
Cgref1	4.76423	-0.330147	5.36797	0.0251467	0.310861
Zdhhc16	2.42395	1.99541	5.31749	0.0251529	0.310861
Nupr1l	4.50625	0.767595	5.3119	0.0252259	0.310971
Enc1	0.762895	5.19316	5.31109	0.0252365	0.310971
Tmem140	-0.754711	5.02714	5.31	0.0252509	0.310971
Ibsp	-2.61366	2.01377	5.30945	0.0252581	0.310971
ENSMAUG00000017828	-4.76173	-0.265333	5.31389	0.0252752	0.310971
Cdca3	-1.35606	3.70651	5.31479	0.0253005	0.311004
Tns1	0.552876	10.3066	5.39376	0.0253601	0.311457
Fabp3	-4.3581	4.22806	6.22563	0.0254432	0.312197
Krt5	4.90323	-0.312205	5.33753	0.0255405	0.3129
Vps33b	1.00942	4.35688	5.2876	0.0255462	0.3129
Neurl1b	0.805622	5.21028	5.2856	0.0255728	0.312947
Atp6ap1l	4.92181	-0.320116	5.33167	0.0256171	0.313182
Golga7b	-4.04879	-0.269885	5.28072	0.0256377	0.313182
Fbxl8	1.47052	3.4588	5.27809	0.0256726	0.31333
Hmgb3	0.892848	4.72908	5.2728	0.0257434	0.313914
Plk2	0.54188	6.88276	5.26682	0.0258236	0.314611
Chmp1a	0.465658	7.44371	5.26259	0.0258804	0.314791
Apbb1	0.622143	6.39463	5.2623	0.0258843	0.314791
Mad2l1	-1.32791	3.64992	5.25717	0.0259534	0.315188
Crip2	0.579186	9.75604	5.38324	0.0259629	0.315188
Gng11	0.458306	9.67732	5.25466	0.0259873	0.315205
Nt5c3b	0.583362	6.2822	5.25135	0.0260321	0.31547
Sugt1	-0.574217	6.65082	5.24289	0.0261469	0.316421
Fhl1	0.458788	10.7031	5.24194	0.0261598	0.316421
4430402I18Rik	-3.3046	1.44692	5.27505	0.0261798	0.316421
Sh3tc2	1.92967	2.83921	5.23415	0.0262661	0.317068
Ccdc6	0.790163	5.11661	5.23171	0.0262994	0.317068
Cd79b	-0.777921	5.17651	5.23146	0.0263028	0.317068
ENSMAUG00000006179	4.80402	-0.306246	5.27563	0.0263618	0.3175
Tmem82	4.85477	-0.3201	5.27106	0.0264236	0.317965
Ndst1	0.562055	6.57328	5.21778	0.0264909	0.318494
Dnajb3	4.65538	-0.417631	5.26342	0.0265271	0.318651
Tjp1	0.482867	8.11653	5.21144	0.0265785	0.31898
Slc25a11	-0.645009	5.906	5.20981	0.0266011	0.31898
Kras	0.605539	7.30339	5.25446	0.0266535	0.31933
Jun	0.85599	5.84269	5.35083	0.026683	0.319395
Pkp4	0.505819	7.3697	5.20228	0.0267056	0.319395
Adamts18	-4.30667	-0.800923	5.19829	0.0267612	0.319627
Plekhg6	5.02205	-0.236748	5.24551	0.0267717	0.319627
Gstm1	0.467674	8.48616	5.19049	0.0268702	0.320525
Pcp2	4.77138	-0.328288	5.23403	0.0269297	0.320955
Dsc2	4.6938	-0.429999	5.22872	0.0270031	0.321551
ENSMAUG00000005384	4.98445	-0.186644	5.2227	0.0270868	0.321975
Slc24a1	4.81405	-0.321339	5.22106	0.0271096	0.321975
Stx2	0.678749	5.66618	5.17215	0.0271284	0.321975
Fam149a	0.783283	5.02659	5.17185	0.0271327	0.321975
Spaca9	-4.14642	-0.369058	5.16528	0.0272258	0.322435
Ap3m1	0.562215	6.72956	5.16508	0.0272287	0.322435
Tlr1	-2.19515	2.239	5.16414	0.0272421	0.322435
Miip	-0.853178	4.63983	5.1592	0.0273124	0.322989
Sertad2	0.610783	6.36795	5.15033	0.0274391	0.324208
Cd3eap	-1.26665	3.56706	5.14241	0.0275528	0.325193
Ppm1m	0.488891	7.00723	5.1394	0.0275963	0.325193
Obsl1	0.756736	5.19091	5.13868	0.0276065	0.325193
Sstr2	4.74876	-0.359537	5.18437	0.0276251	0.325193
F2rl2	-2.74559	1.80856	5.13563	0.0276506	0.325193
Pcdhb18	4.9872	-0.317126	5.17984	0.0276895	0.325193
Psme4	0.643303	5.97529	5.1329	0.0276901	0.325193
Cth	1.88801	2.63442	5.13015	0.0277299	0.325193
Tox	4.8408	-0.353575	5.17657	0.0277361	0.325193
Kifap3	0.685756	5.92994	5.12527	0.0278007	0.325672
Uhrf1	-1.15604	4.11336	5.13367	0.0278708	0.326214
ENSMAUG00000014663	0.621027	6.51941	5.116	0.0279357	0.326695
Ctsz	-0.488977	7.85371	5.11385	0.0279672	0.326743
Sgcg	4.73338	-0.366613	5.15902	0.0279874	0.326743
ENSMAUG00000005388	4.94122	-0.296027	5.15575	0.0280347	0.326902
Tubb2a	-0.538202	8.23674	5.12742	0.0280488	0.326902
Kcnc3	-1.88698	2.81133	5.10654	0.0280742	0.32692
Apoc1	0.992115	4.25121	5.10327	0.0281224	0.327015
Kif20a	-1.17784	3.78079	5.10153	0.028148	0.327015
ENSMAUG00000015364	0.783389	4.95816	5.10112	0.0281539	0.327015
Aif1l	4.73601	-0.419864	5.1433	0.0282147	0.32731
Mturn	0.682827	5.38163	5.09616	0.0282271	0.32731
Ccr3	4.69629	-0.382682	5.13924	0.0282738	0.327575
Usp49	2.5912	2.20943	5.08826	0.028344	0.328111
Rtp1	4.91555	-0.307134	5.13179	0.0283825	0.328279
Trpm4	2.15085	2.49768	5.08169	0.0284417	0.328619
Catsper3	4.91212	-0.274413	5.1265	0.0284599	0.328619
Apom	4.91659	-0.31487	5.12102	0.0285404	0.329272
Slc12a3	4.89993	-0.306604	5.11756	0.0285913	0.329453
Stmn1	0.434127	9.19473	5.07067	0.0286062	0.329453
Tmem117	4.88905	-0.31718	5.11506	0.0286282	0.329453
Gucy2e	4.87696	-0.26743	5.11307	0.0286575	0.329513
ENSMAUG00000008502	-2.6192	1.77495	5.064	0.0287063	0.329521
Pbp2	4.88171	-0.346991	5.10877	0.028721	0.329521
Ripk4	1.55957	3.35093	5.06241	0.0287303	0.329521
ENSMAUG00000015043	4.85511	-0.271244	5.10211	0.0288198	0.330269
Zbtb4	0.502466	7.32	5.05341	0.0288661	0.330269
ENSMAUG00000020746	4.87439	-0.294513	5.09829	0.0288767	0.330269
Gm12248	-0.873545	4.57083	5.05171	0.0288919	0.330269
Tnfaip8l2	-0.653177	5.77047	5.05011	0.0289161	0.330271
Hps3	-1.19823	3.62054	5.046	0.0289784	0.330706
Tmem50a	-0.672872	5.75656	5.04281	0.0290269	0.330984
Lrrtm1	4.67696	-0.441641	5.08526	0.0290715	0.331217
Layn	-2.33359	2.07005	5.03676	0.0291191	0.331411
Psmd14	-0.649155	6.21899	5.0377	0.0291369	0.331411
Sox4	1.23518	4.10671	5.06083	0.0292556	0.33227
Wscd1	-0.869649	4.72817	5.0275	0.0292609	0.33227
Ccl11	-2.54384	1.91598	5.02169	0.0293503	0.332869
Rgs18	-1.42646	3.55445	5.04534	0.0293622	0.332869
App	-0.485484	7.29517	5.01925	0.0293879	0.332885
Ar	4.18797	0.553474	5.01022	0.0295275	0.333188
Amt	0.655433	5.87293	5.00994	0.0295319	0.333188
Gna11	0.52386	7.86342	5.00918	0.0295437	0.333188
Marchf2	0.482359	9.18737	5.00892	0.0295478	0.333188
Prkch	0.628967	5.52936	5.00542	0.0296021	0.333188
Gorasp1	0.69474	5.4895	5.00457	0.0296152	0.333188
Zbtb44	0.81725	4.87548	5.00415	0.0296217	0.333188
ENSMAUG00000018406	-4.09047	-0.269483	5.00279	0.029643	0.333188
Adamts4	-2.34392	2.09488	5.00219	0.0296523	0.333188
Cep131	0.950374	4.69563	5.0016	0.0296615	0.333188
4930402F06Rik	4.87996	-0.304315	5.04437	0.0296919	0.333188
ENSMAUG00000009350	1.51985	3.20571	4.99872	0.0297064	0.333188
Ccny	0.507263	7.106	4.99552	0.0297564	0.333476
Afap1	0.582917	6.55472	4.99366	0.0297855	0.33353
Gdf5	4.53863	-0.472378	5.03317	0.0298642	0.333531
ENSMAUG00000008373	-0.677902	5.45238	4.9877	0.0298789	0.333531
9930012K11Rik	1.45844	3.51461	4.98725	0.029886	0.333531
Adamtsl1	4.62771	-0.420027	5.03092	0.029899	0.333531
Cd248	1.20901	3.56849	4.98589	0.0299073	0.333531
Tbl1x	0.502165	7.12881	4.98324	0.0299489	0.333724
ENSMAUG00000001710	0.704563	5.18054	4.97882	0.0300187	0.334101
Aspm	-2.79321	1.57699	4.97695	0.0300481	0.334101
Hoxb2	1.15389	3.86401	4.97645	0.030056	0.334101
Zfp106	0.548836	6.52347	4.97367	0.0300999	0.334319
Ttr	4.25951	0.320831	4.96164	0.030291	0.336043
ENSMAUG00000019257	-2.9418	1.38928	4.95963	0.0303231	0.336043
ENSMAUG00000008677	4.56246	-0.435219	5.00334	0.0303287	0.336043
Slirp	-0.728376	5.21627	4.9471	0.0305236	0.337883
ENSMAUG00000018891	4.78604	-0.414317	4.98968	0.0305441	0.337883
Srcin1	-3.25326	1.26601	4.94074	0.030626	0.338467
Slc35e1	-1.19142	3.64362	4.93948	0.0306462	0.338467
Kcnj14	4.62897	-0.455408	4.98154	0.030673	0.33849
Esyt1	-1.77575	5.66192	5.73031	0.0307216	0.338754
Acad8	1.12866	3.80007	4.93084	0.0307861	0.339192
ENSMAUG00000004756	-1.34568	3.49739	4.92593	0.0308658	0.339796
Col5a1	0.91667	5.07504	4.94907	0.0309668	0.340634
Kctd10	0.423849	9.39318	4.91662	0.0310176	0.34092
Denn2b	0.611073	5.91655	4.91205	0.0310924	0.341468
Dgkb	4.8052	-0.525441	4.95036	0.0311731	0.34208
Zfp69	3.10585	1.53043	4.89957	0.0312975	0.343171
Rars	-0.59788	6.03428	4.89773	0.0313279	0.34323
Mbnl2	0.520813	7.19746	4.89398	0.0313899	0.343635
Frmd3	4.71095	-0.3819	4.93244	0.0314643	0.343948
Slc1a1	4.78258	-0.445524	4.93217	0.0314687	0.343948
Pik3r1	0.508926	7.03648	4.88493	0.0315402	0.344396
ENSMAUG00000004822	4.69321	-0.378594	4.92289	0.0316209	0.344396
Tmem87a	-1.33797	3.30746	4.8789	0.0316407	0.344396
ENSMAUG00000015397	-0.484775	7.91766	4.87883	0.0316418	0.344396
Acap2	0.882586	4.579	4.87775	0.0316598	0.344396
Scimp	-1.78548	2.8573	4.87554	0.0316969	0.344396
ENSMAUG00000000446	0.623999	6.05964	4.87526	0.0317015	0.344396
Glt8d2	4.20618	0.467191	4.87471	0.0317108	0.344396
Zfhx2	3.37676	1.15587	4.87149	0.0317647	0.344708
Msx3	4.57042	-0.447283	4.90829	0.0318617	0.345469
Camkk2	1.26111	3.6643	4.86432	0.0318852	0.345469
ENSMAUG00000019846	-2.88103	2.06223	4.9777	0.0320808	0.346735
Tuba4a	-0.668381	5.9543	4.85224	0.0320893	0.346735
Opa1	-2.55682	1.92703	4.85183	0.0320961	0.346735
Abcg1	0.780084	5.3029	4.85142	0.0321032	0.346735
Anxa9	4.74361	-0.559959	4.88638	0.0322268	0.347796
Cdan1	2.39061	1.95218	4.83626	0.0323613	0.348973
Il17b	4.54945	-0.472009	4.8759	0.032403	0.349147
Fam89b	0.524894	6.85066	4.82937	0.0324795	0.349697
Krt4	8.045	1.97392	6.01325	0.0325298	0.349956
Zfp651	0.648268	5.92046	4.825	0.0325546	0.349956
Epn3	-0.970709	4.22241	4.82003	0.0326403	0.350223
Tcf3	0.868553	5.06638	4.85149	0.0326442	0.350223
Acadl	-0.736728	6.5217	4.9847	0.0326662	0.350223
Syde1	0.576142	6.80564	4.81653	0.0327009	0.350223
ENSMAUG00000015154	-1.0103	4.27584	4.81616	0.0327072	0.350223
ENSMAUG00000014934	0.561259	6.18756	4.81319	0.0327587	0.3505
Rab27b	4.15568	0.395554	4.80677	0.0328702	0.351315
Tcirg1	-0.709728	5.28711	4.80354	0.0329264	0.351315
Aco2	-0.536304	8.00292	4.82643	0.0329278	0.351315
Caskin1	-3.28051	1.04921	4.80291	0.0329373	0.351315
Wnt10b	4.60927	-0.468953	4.82992	0.0331887	0.35372
Fbxo2	4.60365	-0.487929	4.8207	0.0333486	0.354814
Pigs	-0.769283	4.85687	4.77923	0.033353	0.354814
Cst11	-4.15964	-0.653823	4.77833	0.033369	0.354814
Igf2bp3	-3.57206	-0.228431	4.77605	0.0334093	0.354967
Pogk	0.599989	5.85477	4.77322	0.0334594	0.355224
Ptp4a3	0.476977	8.96774	4.76937	0.0335277	0.355674
Gm35339	4.58888	-0.437551	4.80794	0.0335715	0.355863
Acsm1	4.58155	-0.440667	4.80194	0.0336768	0.356034
AW554918	0.947795	4.60075	4.76065	0.0336833	0.356034
Ubxn4	-0.733194	5.15526	4.75963	0.0337015	0.356034
ENSMAUG00000001374	4.62662	-0.652748	4.80023	0.0337069	0.356034
ENSMAUG00000012137	-2.52644	1.88403	4.75873	0.0337175	0.356034
ENSMAUG00000012018	-0.83615	4.87232	4.75569	0.0337719	0.356127
Nanos1	4.59934	-0.435859	4.79618	0.0337783	0.356127
ENSMAUG00000011936	-0.593962	5.87404	4.74658	0.0339356	0.357132
Med12l	4.47641	-0.591133	4.78658	0.033948	0.357132
ENSMAUG00000016494	4.23339	-0.58575	4.78637	0.0339518	0.357132
ENSMAUG00000015721	-1.22913	3.67508	4.74315	0.0339974	0.357337
ENSMAUG00000019489	4.63653	-0.53518	4.78086	0.0340498	0.357614
Pknox2	0.570442	6.30992	4.73768	0.0340962	0.357668
Traf1	-2.34389	2.00891	4.73564	0.0341332	0.357668
Fhod1	0.669463	5.56834	4.73563	0.0341332	0.357668
Cul7	0.751748	5.22013	4.72844	0.0342639	0.358763
ENSMAUG00000003832	0.510424	7.17024	4.72685	0.0342929	0.358792
Nr2f2	0.506042	6.77769	4.72332	0.0343571	0.35919
Hlx	0.558603	6.53007	4.72113	0.0343972	0.35925
Sptbn4	-3.66726	0.784146	4.71973	0.0344228	0.35925
ENSMAUG00000008464	4.52352	-0.448121	4.75899	0.0344415	0.35925
Pwwp2b	0.927183	4.63014	4.71395	0.0345286	0.35953
Enah	0.661864	6.22516	4.74697	0.0345294	0.35953
Otos	4.52969	-0.46232	4.74886	0.0346245	0.35953
ENSMAUG00000005410	4.5331	-0.47309	4.74766	0.0346461	0.35953
Ankrd2	4.53223	-0.467042	4.747	0.0346583	0.35953
Lrsam1	0.853723	4.61241	4.70652	0.0346652	0.35953
Tnnc1	-3.5986	4.5303	5.45059	0.0346704	0.35953
Clec1a	-0.584093	6.08815	4.70582	0.0346781	0.35953
Pipox	2.48019	1.82407	4.70402	0.0347113	0.359602
Bach1	-0.662078	5.50443	4.70059	0.0347747	0.35992
Ogfod2	0.983424	4.32993	4.69952	0.0347945	0.35992
Chd3	0.513549	7.92538	4.69577	0.034871	0.360024
Miga1	1.54843	3.14484	4.69528	0.0348729	0.360024
Ehd1	0.441417	8.26545	4.69472	0.0348834	0.360024
Agrp	4.49949	-0.459661	4.73241	0.034924	0.360031
Dock3	4.52402	-0.476951	4.73172	0.0349366	0.360031
Arhgef37	1.1686	3.92373	4.6893	0.034984	0.360248
ENSMAUG00000011148	-3.85427	-0.658807	4.6869	0.0350287	0.360438
Tctex1d1	-3.59987	0.302942	4.68393	0.0350842	0.360572
ENSMAUG00000015650	-0.599337	6.53421	4.68873	0.0350944	0.360572
Hes1	0.613921	6.27094	4.68033	0.0351513	0.360692
Colq	4.50737	-0.474595	4.71792	0.0351901	0.360692
ENSMAUG00000008256	4.56871	-0.647014	4.71788	0.0351908	0.360692
Rab36	4.49681	-0.476198	4.71677	0.0352113	0.360692
Zbtb39	3.11165	1.37637	4.67271	0.0352941	0.361271
Adgrg1	-0.698776	6.24654	4.74554	0.0354456	0.362379
Gng2	-0.797566	4.99409	4.66329	0.0354716	0.362379
Ssr3	-0.775777	4.84241	4.66135	0.0355084	0.362379
Mb	-2.40977	6.13416	5.39197	0.0355153	0.362379
Hunk	4.46914	-0.477457	4.69934	0.0355346	0.362379
ENSMAUG00000013580	-0.984782	4.37312	4.64839	0.0357544	0.363941
Frrs1	4.35643	-0.587031	4.68748	0.0357565	0.363941
Rdh13	-2.89731	1.24549	4.6477	0.0357674	0.363941
H1f10	1.83479	3.09458	4.71138	0.0358658	0.364439
Acsl5	-0.51348	6.30034	4.64211	0.0358742	0.364439
ENSMAUG00000018639	4.48308	-0.52002	4.68005	0.0358962	0.364439
Lxn	0.426325	7.99456	4.63683	0.0359753	0.364794
Sbspon	4.31229	-0.570725	4.67538	0.0359843	0.364794
Hcn4	4.45025	-0.50314	4.66615	0.0361591	0.365607
Sc5d	-0.741101	4.97653	4.62331	0.0362355	0.365607
Prdm5	2.19766	2.25041	4.62329	0.036236	0.365607
Ism2	4.47741	-0.499878	4.66192	0.0362395	0.365607
Robo4	-0.80664	4.90241	4.62292	0.0362431	0.365607
Atp5e	0.484077	8.65262	4.62279	0.0362456	0.365607
Cby1	0.683637	5.23149	4.62249	0.0362513	0.365607
Dexi	0.902233	4.86685	4.62063	0.0362873	0.365645
Smcr8	-0.923411	4.21716	4.61817	0.036335	0.365645
1700067K01Rik	4.44948	-0.504067	4.65568	0.0363586	0.365645
Fam50a	-0.576432	5.89209	4.61679	0.0363618	0.365645
Serpine1	-0.809939	5.30184	4.64595	0.0364183	0.365945
Fam111a	-0.934514	4.22283	4.60989	0.0364958	0.366456
Hcst	-1.09453	4.04273	4.60694	0.0365533	0.366764
ENSMAUG00000017089	4.23689	-0.587507	4.64017	0.0366564	0.366938
ENSMAUG00000021264	4.0299	0.400132	4.60147	0.0366603	0.366938
ENSMAUG00000000846	-0.844151	4.63353	4.60106	0.0366683	0.366938
ENSMAUG00000009084	4.45923	-0.555306	4.63906	0.0366778	0.366938
Grm4	4.26549	-0.596053	4.63046	0.0368441	0.368277
Ino80d	2.74025	1.75635	4.59103	0.0368653	0.368277
Ptprj	-1.61952	2.87453	4.58868	0.0369115	0.36847
Bub1b	-1.73958	2.99623	4.61166	0.0370291	0.368853
Rsl24d1	-0.722468	5.53531	4.58261	0.0370314	0.368853
ENSMAUG00000012566	1.12274	3.69545	4.58155	0.0370524	0.368853
Aen	-1.13773	3.76163	4.57947	0.0370935	0.368853
Shmt2	-0.575105	6.37002	4.57912	0.0371005	0.368853
Ccdc149	-1.78057	2.98286	4.62877	0.0371113	0.368853
Stam2	0.682732	5.50046	4.57699	0.0371429	0.368899
Rab3b	4.28608	-0.592792	4.60795	0.0372833	0.370025
ENSMAUG00000001636	0.753801	4.88337	4.56437	0.0373943	0.370858
Spata18	-3.61431	0.820385	4.56227	0.0374362	0.371006
Ddah2	0.865193	7.87034	5.03969	0.0374878	0.371215
Zfp532	0.78883	4.81208	4.55851	0.0375115	0.371215
Prdm1	1.40713	3.35029	4.5557	0.0375679	0.371505
Tmx1	-0.855027	4.39981	4.54983	0.0376862	0.372406
Tpk1	2.22919	2.06787	4.54635	0.0377565	0.372643
ENSMAUG00000013937	-3.32127	-0.628059	4.54595	0.0377646	0.372643
Mrfap1	0.442658	9.18527	4.54301	0.037824	0.372961
ENSMAUG00000020594	4.37253	-0.546865	4.57735	0.0378895	0.373339
Steap2	3.92369	0.302797	4.5338	0.0380109	0.374265
Por	-0.642735	5.45217	4.52858	0.0381174	0.374802
Gtpbp8	-1.40007	3.3731	4.52741	0.0381412	0.374802
Ncbp2	0.484372	7.44405	4.52588	0.0381725	0.374802
Gstm2	0.515326	6.62037	4.52577	0.0381748	0.374802
ENSMAUG00000001081	0.46381	7.16886	4.52421	0.0382067	0.374833
ENSMAUG00000000868	-3.6266	0.113159	4.52294	0.0382327	0.374833
Plekha5	0.673729	5.25809	4.5197	0.038299	0.375215
Ppp2r3c	-0.642756	5.73483	4.51559	0.0383836	0.375775
Lrrc20	1.16401	3.85019	4.51362	0.038424	0.375903
Thbs1	-1.29213	3.96723	4.56723	0.0384673	0.376042
Fam169b	-3.54792	0.304791	4.51027	0.0384932	0.376042
Hey2	1.39533	3.46966	4.50849	0.0385298	0.376132
Ppa2	0.639222	5.85543	4.50286	0.0386463	0.377
ENSMAUG00000003058	0.958618	4.05087	4.49999	0.0387059	0.377314
Atp6ap1	-0.542354	6.45116	4.49658	0.0387767	0.377736
Ptgfr	4.40502	-0.820031	4.53127	0.0388226	0.377914
Chst12	-0.742959	5.29714	4.48424	0.0390416	0.379776
Tal2	4.32339	-0.600795	4.51649	0.0391271	0.380338
Cysrt1	4.19726	-0.668241	4.51276	0.0392044	0.380379
H2-DMa	-0.586265	6.09828	4.47571	0.0392133	0.380379
Yme1l1	-0.852947	4.47387	4.47565	0.0392147	0.380379
Slc35d3	4.38982	-0.590899	4.50759	0.0393119	0.381053
Plxna3	4.39577	-0.650738	4.50437	0.0393789	0.381433
Lexm	4.18846	-0.675408	4.50287	0.0394102	0.381466
ENSMAUG00000000335	-0.478431	7.11018	4.46409	0.0394588	0.381667
Cpt1a	-1.89628	2.79644	4.4922	0.039504	0.3817
Msl1	0.475084	7.696	4.4613	0.0395179	0.3817
Mapre2	0.431904	7.88849	4.45593	0.039632	0.382274
ENSMAUG00000001178	4.30113	-0.599673	4.49126	0.0396532	0.382274
Kndc1	-3.11242	1.84113	4.59229	0.039661	0.382274
Defb48	-4.19825	-0.322505	4.45208	0.039714	0.382516
Kctd12b	-0.705941	5.38429	4.44906	0.0397786	0.382557
ENSMAUG00000013241	-1.63308	2.82414	4.44808	0.0397995	0.382557
Sucla2	-0.542174	6.39628	4.44797	0.039802	0.382557
Pitpna	-0.493688	7.02373	4.44546	0.0398556	0.382582
Sptb	1.54291	2.95144	4.44524	0.0398604	0.382582
Tssk4	4.06284	0.450441	4.44313	0.0399056	0.382684
ENSMAUG00000018631	4.27023	-0.58732	4.47628	0.0399692	0.382684
FGL1	-3.3252	0.108962	4.43935	0.0399869	0.382684
Gata6	1.75814	2.73899	4.43795	0.040017	0.382684
Smoc1	4.34428	-0.763553	4.47302	0.0400381	0.382684
ENSMAUG00000008419	1.64497	2.71008	4.43475	0.0400859	0.382684
Morc3	-0.77088	4.8796	4.43459	0.0400893	0.382684
Ptprcap	-1.23085	3.73273	4.44288	0.04014	0.382684
ENSMAUG00000000280	-0.456959	7.18146	4.43188	0.0401478	0.382684
Amy1	-1.0206	3.94858	4.43176	0.0401503	0.382684
Utp11	-0.66806	5.58413	4.43045	0.0401787	0.382689
Gid4	0.683647	5.28255	4.42586	0.0402779	0.383125
Mitd1	-1.46492	3.70698	4.54516	0.0402969	0.383125
Adam33	4.26942	-0.627732	4.46033	0.0403083	0.383125
Tm4sf5	4.2434	-0.590657	4.45663	0.0403876	0.383324
Ube2v1	-0.621215	5.85623	4.42042	0.0403961	0.383324
Maf	1.79552	2.56146	4.41963	0.0404132	0.383324
Ccdc97	0.641746	6.57744	4.48591	0.0404969	0.383373
Tecr	-0.725049	7.24069	4.65534	0.0405664	0.383373
Cnnm2	-2.32296	1.89906	4.4113	0.0405948	0.383373
Arvcf	0.773037	4.98144	4.41129	0.040595	0.383373
Magi3	0.831858	4.97887	4.41223	0.0405959	0.383373
Clec12a	-1.38933	3.3117	4.41096	0.0406023	0.383373
Spag6	4.26234	-0.641505	4.44609	0.0406142	0.383373
Adarb1	0.727122	5.25147	4.40872	0.0406512	0.383458
ENSMAUG00000020615	-0.791662	4.69206	4.40478	0.0407375	0.383974
Nup85	-0.777257	4.73885	4.40367	0.0407619	0.383974
Kansl1	1.13025	3.94132	4.39711	0.0409063	0.384167
Nfatc4	1.50421	4.09752	4.60673	0.0409147	0.384167
ENSMAUG00000018462	0.567516	6.25437	4.39596	0.0409315	0.384167
Snca	-1.62489	2.84244	4.39556	0.0409404	0.384167
Sh3gl3	4.13122	-0.686472	4.43096	0.0409415	0.384167
Dgkz	0.482049	7.4603	4.3951	0.0409506	0.384167
Cdt1	-1.56615	2.97755	4.3928	0.0410013	0.38438
Fam210b	0.70767	5.169	4.39145	0.041031	0.384396
ENSMAUG00000006926	-0.643932	5.68302	4.39007	0.0410617	0.38442
ENSMAUG00000014651	0.647776	5.35491	4.38575	0.0411573	0.385052
Ctdspl	0.462195	7.36752	4.3816	0.0412496	0.385572
Mal	1.54705	4.03751	4.59013	0.0412837	0.385572
Fam124a	1.68331	2.83727	4.37803	0.0413291	0.385572
Pdyn	4.29217	-0.795979	4.41222	0.0413512	0.385572
Cd28	4.21813	-0.610354	4.41212	0.0413535	0.385572
Cnp	-0.458129	7.25574	4.3704	0.0414993	0.386388
Nrip3	0.828334	4.82051	4.36925	0.041525	0.386388
M6pr	-0.60113	5.49712	4.36828	0.0415468	0.386388
C7	-0.552199	6.19244	4.36797	0.0415538	0.386388
Synrg	0.834948	4.66515	4.36469	0.0416274	0.386608
Klf3	0.448986	7.46666	4.3644	0.0416338	0.386608
Sema4c	1.7929	2.63846	4.36096	0.0417111	0.387063
Ddb1	0.4029	7.83132	4.3544	0.0418591	0.388099
ENSMAUG00000016718	4.26818	-0.732615	4.38836	0.0418793	0.388099
Agrn	-0.776215	4.74032	4.34495	0.0420732	0.389515
Zswim3	1.43007	3.16181	4.34311	0.0421149	0.389515
ENSMAUG00000020455	4.16588	-0.607886	4.3777	0.0421174	0.389515
Ddx24	-0.447967	7.29745	4.34079	0.0421678	0.389565
Pqlc3	-0.715388	5.2649	4.34027	0.0421797	0.389565
Cnbd2	4.15701	-0.628105	4.37026	0.0422848	0.390031
ENSMAUG00000002793	-3.84101	-0.754289	4.33556	0.0422871	0.390031
Gars	-0.48615	6.39741	4.33201	0.0423682	0.390512
Mlycd	-0.818441	4.69319	4.33079	0.0423962	0.390512
Chmp7	0.484484	6.66421	4.32866	0.042445	0.390512
Med30	0.543915	6.40478	4.3279	0.0424625	0.390512
Vkorc1l1	1.10054	4.17165	4.32706	0.0424817	0.390512
Fancc	1.26496	3.56633	4.32118	0.042617	0.391277
Slamf6	-3.14622	1.16673	4.32039	0.0426351	0.391277
ENSMAUG00000000459	-1.42526	3.46197	4.33814	0.0426607	0.391277
ENSMAUG00000005442	4.1622	-0.64161	4.35175	0.0427037	0.391277
Foxo4	0.46515	7.22694	4.31618	0.0427323	0.391277
Tfcp2l1	4.06263	-0.706667	4.35033	0.0427361	0.391277
Nudt16	0.738389	5.15119	4.31221	0.042824	0.391719
Dgkg	4.13712	-0.64059	4.34571	0.0428416	0.391719
ENSMAUG00000018493	-2.91186	3.53163	4.91517	0.0429185	0.391895
Sdccag8	0.593383	6.23719	4.30728	0.0429385	0.391895
Rnf215	2.08621	2.12221	4.30591	0.0429704	0.391895
ENSMAUG00000004466	-3.39768	-0.642548	4.3057	0.0429752	0.391895
Tcn2	-0.504267	6.8078	4.30358	0.0430244	0.392082
Pdcd10	-0.666548	5.6478	4.29999	0.0431082	0.392526
Swap70	0.46631	7.24929	4.29904	0.0431303	0.392526
Zswim6	1.35195	3.36729	4.29769	0.0431619	0.392553
Il17rd	1.46822	3.1176	4.2954	0.0432154	0.392778
Ankfy1	-0.850546	4.37837	4.29132	0.0433108	0.392998
Klf4	0.522053	6.64587	4.29108	0.0433165	0.392998
Tmed10	-0.598264	5.49434	4.29069	0.0433255	0.392998
Adprm	1.52953	3.13405	4.28936	0.0433569	0.393022
Fam136a	0.63354	5.3083	4.2845	0.043471	0.393796
Unkl	0.869084	4.50097	4.28289	0.0435088	0.393879
Pyurf	0.568277	5.99284	4.27658	0.043658	0.394473
Fat2	4.06345	-0.847431	4.30988	0.0436685	0.394473
Myom3	4.21014	-0.828227	4.30883	0.0436929	0.394473
Tacr2	4.12952	-0.661277	4.3084	0.0437029	0.394473
Cdk10	0.505922	6.40301	4.27402	0.0437185	0.394473
Cldn10	4.10494	-0.675726	4.30268	0.0438367	0.39528
Abhd6	1.07429	3.91245	4.26488	0.0439354	0.39591
Dnah11	4.17927	-0.830689	4.29706	0.0439686	0.395948
Mall	-1.22917	3.35567	4.25909	0.0440736	0.396173
Acoxl	-1.72001	2.5741	4.25825	0.0440936	0.396173
ENSMAUG00000020330	0.467548	7.25771	4.25825	0.0440937	0.396173
ENSMAUG00000009771	-0.473168	7.22074	4.2576	0.0441092	0.396173
Galt	-0.706006	5.24489	4.25582	0.0441517	0.396295
ENSMAUG00000011776	4.13011	-0.725956	4.28624	0.0442237	0.396392
Foxred2	-3.26055	1.01	4.25281	0.044224	0.396392
ENSMAUG00000002028	-2.43844	1.92802	4.25244	0.0442493	0.396392
Tprn	1.62877	2.82372	4.24736	0.0443548	0.397079
Tstd1	4.09786	-0.690742	4.27555	0.0444773	0.397671
Adamts9	1.79358	2.69743	4.2422	0.0444791	0.397671
Pold2	0.836385	4.48868	4.23906	0.044555	0.397757
Ube3c	0.565643	5.70528	4.23898	0.0445568	0.397757
Lcn3	4.06237	-0.663734	4.27141	0.0445757	0.397757
ENSMAUG00000016170	4.12143	0.506729	4.2332	0.0446969	0.397897
Cks1b	-0.727898	4.76571	4.23157	0.0447365	0.397897
Ccdc160	3.95322	-0.722424	4.2638	0.0447578	0.397897
Slc26a8	4.05573	-0.658121	4.26271	0.0447838	0.397897
Gask1a	4.14967	-0.846946	4.26236	0.0447922	0.397897
ENSMAUG00000017061	-1.56306	2.62447	4.22888	0.0448018	0.397897
Fbxo31	0.533661	6.28866	4.22887	0.044802	0.397897
Kif23	-2.05472	2.09407	4.22798	0.0448237	0.397897
Bmf	-1.32104	3.10519	4.22571	0.0448789	0.39813
Soga1	0.819392	4.97181	4.22024	0.0450124	0.398966
Brsk2	4.13334	-0.679687	4.25242	0.0450314	0.398966
Lrch3	0.704533	5.17086	4.21645	0.0451052	0.399327
Tbx18	4.04669	-0.683407	4.24807	0.0451363	0.399327
Tspan15	-0.642664	5.51094	4.21423	0.0451595	0.399327
ENSMAUG00000020971	3.46273	0.878336	4.21188	0.0452173	0.3995
St6galnac2	-2.09365	2.24717	4.21106	0.0452374	0.3995
Fyn	0.426451	7.68186	4.20771	0.0453198	0.39997
Gpank1	0.544842	6.92056	4.21674	0.0454201	0.400347
Morn4	0.691056	5.21806	4.20043	0.0454994	0.400347
Zfp451	1.57365	3.01033	4.19986	0.0455135	0.400347
ENSMAUG00000005101	-3.83214	-0.621483	4.19943	0.0455242	0.400347
Hmgcr	-0.765586	4.48623	4.19889	0.0455376	0.400347
Dclk3	4.03841	-0.691805	4.23155	0.0455378	0.400347
Lin7a	4.11806	-0.806405	4.22251	0.0457591	0.402035
Hhex	0.647871	5.60534	4.1865	0.0458454	0.402365
ENSMAUG00000012158	4.05367	-0.75155	4.21773	0.0458766	0.402365
Tnni1	3.29119	1.11783	4.18447	0.045896	0.402365
Prss50	4.00849	-0.682468	4.21544	0.0459329	0.402365
ENSMAUG00000008115	4.03696	-0.692673	4.21418	0.0459639	0.402365
Trim9	3.26394	1.46911	4.1814	0.0459729	0.402365
Fam102b	0.475637	6.77292	4.17858	0.0460435	0.402674
Tpp1	-0.536339	6.07685	4.17764	0.0460669	0.402674
Plekho2	-0.526128	8.0047	4.23113	0.0461383	0.403041
Pink1	0.441118	7.32658	4.17022	0.0462533	0.403788
ENSMAUG00000001119	-3.38684	0.168101	4.16851	0.0462964	0.403908
Cdh22	0.787437	5.06615	4.17241	0.0463637	0.404132
Nova2	1.40448	3.54119	4.19185	0.0463812	0.404132
Sprn	2.9456	1.26408	4.16297	0.0464361	0.404354
Nabp2	0.517454	6.62863	4.16132	0.0464779	0.40437
Garnl3	1.97356	2.20333	4.16057	0.0464969	0.40437
Lrrc45	0.618609	5.52789	4.15453	0.0466502	0.404801
Bicd1	4.00661	-0.704528	4.18401	0.0467146	0.404801
Khnyn	-1.11957	3.49722	4.14993	0.0467672	0.404801
Csdc2	1.08657	3.92203	4.14941	0.0467805	0.404801
Sp2	0.513726	6.23859	4.14914	0.0467874	0.404801
Dtx3	0.749358	5.04276	4.14841	0.0468061	0.404801
Cldn19	-3.2271	0.880121	4.1483	0.0468089	0.404801
ENSMAUG00000008632	1.31161	3.44762	4.14578	0.0468731	0.404801
ENSMAUG00000021935	-0.923589	4.21858	4.14522	0.0468875	0.404801
Fxyd1	0.436057	7.57953	4.14367	0.0469271	0.404801
ENSMAUG00000012160	-0.708821	4.79129	4.14328	0.046937	0.404801
Gtf2f1	-0.557456	6.07506	4.14301	0.046944	0.404801
Nlrc4	-1.64703	2.85427	4.14255	0.0469558	0.404801
Sorbs3	0.463921	8.17382	4.14238	0.04696	0.404801
Vamp4	-0.701012	5.15532	4.1399	0.0470234	0.405093
Tet1	1.45313	3.23158	4.13687	0.0471014	0.40551
Kif22	-1.34138	3.30889	4.13135	0.0472432	0.40623
Dok5	3.98498	-0.719997	4.16304	0.0472443	0.40623
Mrpl2	-0.653157	5.54059	4.12386	0.0474367	0.4075
Meis3	0.732381	4.9811	4.12329	0.0474514	0.4075
Cdkn2b	0.674852	5.83906	4.15108	0.0475994	0.408514
S1pr1	-0.475669	6.48643	4.1155	0.0476534	0.408722
Rbis	-0.768069	5.90764	4.26275	0.0477018	0.408744
Hivep1	0.725521	5.21067	4.11204	0.0477436	0.408744
ENSMAUG00000009792	-2.61674	1.28207	4.11197	0.0477455	0.408744
Sap30	-1.10858	3.77024	4.11036	0.0477873	0.408847
ENSMAUG00000012438	0.564401	5.86668	4.10809	0.0478466	0.409099
Hdac7	0.515444	7.11639	4.10567	0.0479313	0.409119
Aire	-2.36067	1.74906	4.10481	0.0479325	0.409119
Ppfia3	3.93614	-0.722052	4.13594	0.0479385	0.409119
Bod1	0.525258	6.11723	4.09969	0.0480667	0.409769
E330021D16Rik	1.20046	3.51287	4.09939	0.0480744	0.409769
ENSMAUG00000021033	1.96303	2.28141	4.09676	0.0481437	0.409877
Prkag3	3.92644	-0.716682	4.12789	0.048147	0.409877
Rhobtb1	0.505436	6.50798	4.09226	0.048262	0.410602
Nkd1	0.465843	8.41689	4.0782	0.0486345	0.413514
Cd200	0.555502	6.07941	4.07621	0.0486873	0.413519
Nsg1	2.0027	2.30437	4.07591	0.0486954	0.413519
Gtf2h4	0.937554	4.06207	4.06684	0.0489374	0.415176
Lzts3	0.955468	4.16372	4.06633	0.0489512	0.415176
Sowaha	3.90271	-0.719915	4.09528	0.0490014	0.415269
Jmjd8	-0.848678	5.00615	4.12065	0.0490227	0.415269
Ctsw	-1.67501	2.59057	4.06093	0.0490959	0.415632
Usp13	1.36573	3.14754	4.05588	0.0492319	0.41626
Tnfrsf11b	3.3433	0.775086	4.05438	0.0492724	0.41626
Tubgcp6	-1.33747	3.12939	4.05437	0.0492725	0.41626
Lmnb1	-1.1354	3.99338	4.08118	0.0492999	0.41626
Palm	0.531335	7.1892	4.07483	0.0493219	0.41626
ENSMAUG00000012949	0.377219	8.54589	4.04955	0.0494028	0.416481
Hoxa5	0.508756	6.92073	4.04872	0.0494253	0.416481
Obp2a	3.86499	-0.844771	4.0788	0.0494393	0.416481
Idi1	-0.596511	6.16603	4.05143	0.0497798	0.41895
Tspan12	0.672606	5.16659	4.03516	0.0497934	0.41895
Myh2	3.89519	-0.803245	4.06145	0.0499051	0.419449
Kif4	-2.46659	1.65664	4.03011	0.0499316	0.419449
Nfe2	-1.09674	3.70151	4.02929	0.0499539	0.419449
Ptk2	0.531772	6.11026	4.02817	0.0499847	0.419449
Rtl6	0.913933	4.53367	4.02659	0.050028	0.419449
ENSMAUG00000018354	3.88385	-0.762072	4.05601	0.050052	0.419449
Klhl10	3.96875	-0.872047	4.05546	0.0500671	0.419449
Cast	0.511673	5.9374	4.01997	0.0502098	0.419952
D930020B18Rik	3.21698	1.02318	4.01868	0.0502455	0.419952
Prkce	1.14865	3.722	4.01823	0.0502579	0.419952
ENSMAUG00000013171	-2.29414	1.90856	4.01579	0.0503251	0.419952
Tmem74	2.74096	1.2923	4.01548	0.0503337	0.419952
Urb1	1.69263	2.77889	4.01431	0.050366	0.419952
Def8	0.444137	6.95916	4.01364	0.0503843	0.419952
Ppp1r3d	3.69963	1.43853	4.01344	0.05039	0.419952
Esrp2	0.794351	5.11252	4.03796	0.0504028	0.419952
Cd80	-1.71173	2.55191	4.00526	0.0506166	0.421477
Adprhl2	-0.462332	6.56782	4.00297	0.0506803	0.421751
ENSMAUG00000007964	-1.27874	3.4222	3.99664	0.0508567	0.422962
Spock1	2.38257	1.56508	3.99292	0.0509605	0.423568
Rimbp3	-3.32864	0.574973	3.98987	0.0510459	0.424022
Rassf2	0.498473	6.61164	3.98614	0.0511505	0.424503
Agap1	0.777685	4.78211	3.98362	0.0512213	0.424503
ENSMAUG00000021878	1.1881	3.81581	3.98325	0.05124	0.424503
ENSMAUG00000021584	0.500295	6.56357	3.98271	0.0512471	0.424503
Pex12	1.44737	2.9143	3.98229	0.0512587	0.424503
ENSMAUG00000020344	-3.13034	1.08236	3.9845	0.0512932	0.424532
Tbl3	-0.685194	5.16049	3.97946	0.0513385	0.42465
Arrdc2	3.81761	-0.855565	4.00762	0.051381	0.424745
Fli1	0.658208	5.26436	3.9747	0.051473	0.425249
ENSMAUG00000013780	-4.36735	-0.979016	5.42264	0.0515104	0.425302
Arl6ip5	-0.556325	5.47142	3.96794	0.0516647	0.426319
ENSMAUG00000010844	-0.52467	6.35975	3.96576	0.0517266	0.426574
Bcr	0.444427	7.1003	3.95977	0.0518973	0.427572
Zfp827	-1.66081	2.77404	3.95886	0.0519233	0.427572
Rnh1	-0.474689	7.58713	3.95823	0.0519413	0.427572
Brox	0.451448	7.14491	3.95644	0.0519924	0.42767
ENSMAUG00000007530	0.512361	6.34657	3.95563	0.0520156	0.42767
Ndp	3.36264	0.931289	3.95292	0.0520931	0.428051
Zfp13	1.47181	3.35937	3.98901	0.0521633	0.428234
Zfp574	1.18976	4.68793	4.15139	0.052178	0.428234
ENSMAUG00000008917	0.605451	5.67418	3.94501	0.0523203	0.428884
N4bp3	0.704271	6.39498	4.08399	0.0523641	0.428884
Fbxo21	0.56698	5.58579	3.94328	0.0523703	0.428884
Hoxd1	3.7959	-0.790339	3.97205	0.0523824	0.428884
Fam20b	0.437229	7.4173	3.93799	0.0525228	0.429321
Shc2	1.70065	3.27026	3.98765	0.052536	0.429321
Lrrc40	0.917128	4.1815	3.93702	0.052551	0.429321
Brpf1	0.810313	4.59375	3.93667	0.052561	0.429321
ENSMAUG00000011494	-3.48673	-0.140261	3.93131	0.0527164	0.430203
Eml2	0.729203	5.41611	3.964	0.052741	0.430203
Anxa5	0.382805	9.85812	3.9297	0.0527631	0.430203
Gpr157	3.40359	0.973477	3.92478	0.0529063	0.430865
Car9	3.86552	-0.890117	3.95371	0.0529072	0.430865
Adi1	0.422719	7.32372	3.92167	0.052997	0.43134
Zbtb45	1.22058	4.24595	4.03273	0.0530409	0.431441
Pdgfrb	-0.756633	5.14887	3.93788	0.053222	0.432559
Spice1	-0.937494	3.99255	3.91332	0.0532414	0.432559
Foxj1	-2.0987	2.19578	3.91887	0.0532782	0.432601
Steap1	-2.98854	0.979813	3.90979	0.0533452	0.432889
Lcn2	-0.516519	6.03709	3.90815	0.0533934	0.433023
Apba3	1.35084	3.82255	3.99553	0.0534673	0.433367
Sybu	3.77389	0.0990301	3.9013	0.0535954	0.434148
ENSMAUG00000012603	0.512674	5.80292	3.8976	0.0537049	0.434778
Tmem198	-3.51827	0.0202144	3.89147	0.053887	0.435995
ENSMAUG00000013625	-1.98094	2.23502	3.88908	0.0539579	0.436311
Cog8	-1.10773	3.59556	3.88752	0.0540046	0.436431
Pah	-3.89736	-0.503816	3.886	0.0540499	0.43654
Pkm	-0.415404	8.81097	3.88347	0.0541255	0.436893
Ccdc171	3.76446	-0.834042	3.90795	0.0542416	0.437536
Nsd1	0.457636	6.71397	3.87867	0.054269	0.437536
Cxcr2	-1.10113	3.64131	3.87004	0.0545283	0.439368
Sirt1	-1.06822	3.74827	3.86776	0.0545969	0.439555
Ubtf	0.413418	7.87129	3.86714	0.0546156	0.439555
Ltf	-1.19402	3.68853	3.88074	0.0546891	0.439888
ENSMAUG00000014235	0.397633	8.97455	3.86235	0.0547603	0.440202
Map4k3	0.60518	5.41085	3.85888	0.0548655	0.440789
Lamp2	-0.77753	4.37041	3.85446	0.0549996	0.441363
Tespa1	-3.88388	-0.609645	3.85441	0.0550013	0.441363
Hsd17b1	3.69705	-0.804277	3.87925	0.0550974	0.441476
Tollip	0.412923	7.54356	3.85031	0.055126	0.441476
Oscar	2.53331	1.30047	3.8489	0.0551692	0.441476
Emc9	0.71321	5.21864	3.84855	0.0551799	0.441476
Dapp1	-0.910969	4.03864	3.84767	0.0552067	0.441476
ENSMAUG00000020236	2.55764	1.39211	3.84732	0.0552172	0.441476
Ano10	0.695326	4.86532	3.84655	0.0552409	0.441476
Pgbd5	0.778955	4.39533	3.84521	0.0552819	0.441546
ENSMAUG00000008914	-1.0415	3.81198	3.84381	0.0553247	0.441631
Aunip	3.79082	-0.9238	3.86689	0.0554706	0.442114
Trim8	0.511186	7.08549	3.84474	0.0554802	0.442114
Tal1	3.57144	-0.881273	3.86652	0.055482	0.442114
Snapin	0.547594	6.00673	3.83535	0.0555841	0.44267
Gm12695	3.68039	-0.826018	3.86029	0.0556709	0.44298
Timm29	0.561672	5.44306	3.82908	0.0557774	0.44298
Efcab14	0.560611	6.45226	3.84759	0.0557842	0.44298
Kmo	-2.09305	1.9896	3.82856	0.0557936	0.44298
Slamf7	-2.34566	1.87764	3.8275	0.0558264	0.44298
Ammecr1l	0.720077	4.81909	3.82734	0.055831	0.44298
Kif13b	0.991937	4.15715	3.82667	0.055852	0.44298
Armcx5	0.996588	4.15386	3.8262	0.0559364	0.44298
Fbxl21	3.79849	0.26242	3.82365	0.0559452	0.44298
Cd320	-1.85533	2.56913	3.84519	0.0559877	0.44298
1110002E22Rik	2.46792	1.53189	3.82189	0.0559998	0.44298
Pstpip2	-0.951296	3.95542	3.82154	0.0560108	0.44298
Dnmt3a	0.920386	4.36051	3.81894	0.0560916	0.443363
Steap4	-1.75713	2.99193	3.89702	0.0563404	0.445073
Dnajc12	0.904772	4.18096	3.80893	0.0564034	0.445314
Krt7	0.561638	8.54791	3.93122	0.0565351	0.445747
Tmem43	3.0756	0.967045	3.80385	0.0565624	0.445747
Fn3krp	0.716541	4.58436	3.80355	0.0565717	0.445747
Zfp867	-2.55164	1.65507	3.81297	0.0565943	0.445747
Hmgcs2	1.63439	2.51244	3.80148	0.0566368	0.445747
Rcsd1	0.447213	6.96683	3.80095	0.0566534	0.445747
Camk1g	1.65588	2.63368	3.79922	0.0567076	0.44583
Erp44	-0.62056	5.28906	3.79658	0.0567909	0.44583
Mrps11	-0.588275	5.46763	3.79608	0.0568064	0.44583
Spire1	0.480688	6.29863	3.79594	0.0568108	0.44583
Polr2l	0.489043	7.10644	3.79527	0.0568322	0.44583
Fat1	1.01613	4.07155	3.79441	0.056859	0.44583
Fam124b	1.7368	2.57046	3.78748	0.0570782	0.447292
Emp3	-0.47524	6.92037	3.78328	0.0572112	0.447351
Ube3a	-0.825971	4.48032	3.78241	0.057239	0.447351
Cyth3	0.393156	7.80087	3.78112	0.0572799	0.447351
Ubxn10	3.64718	-0.854357	3.80704	0.057317	0.447351
Mmp25	-3.35902	-0.210823	3.77979	0.0573221	0.447351
ENSMAUG00000012286	0.782103	4.77708	3.7797	0.0573252	0.447351
Cd209c	-3.10759	-0.632473	3.77839	0.0573667	0.447351
Cpt1b	-3.43331	0.851257	3.78473	0.0573687	0.447351
Iqcb1	-0.847441	4.48407	3.77644	0.057429	0.447351
Stau2	0.691625	5.12151	3.77546	0.0574601	0.447351
Rps27	0.395415	9.7589	3.77546	0.0574601	0.447351
ENSMAUG00000008589	3.50134	0.575413	3.77473	0.0574833	0.447351
ENSMAUG00000015384	3.16701	0.851991	3.7739	0.0575101	0.447351
Hmgcs1	-0.490517	7.10315	3.77165	0.0575819	0.447452
Defb41	-3.23446	-0.897674	3.77145	0.0575883	0.447452
Phlpp1	1.01714	4.17581	3.76633	0.057752	0.44847
Deaf1	0.540427	6.07768	3.76463	0.0578067	0.44864
Clasrp	0.818383	4.2794	3.76213	0.0578869	0.449009
Zfp511	0.512682	6.3209	3.75895	0.0579894	0.449446
Ypel3	0.476029	7.08735	3.75835	0.0580089	0.449446
Psma5	-0.430501	6.92217	3.7569	0.0580554	0.449552
Txnip	0.365983	9.10073	3.75363	0.058161	0.449619
Manba	1.98269	2.17401	3.75303	0.0581805	0.449619
Appl2	0.694428	4.89239	3.75218	0.0582078	0.449619
Kif28	3.61571	-0.858667	3.7787	0.0582149	0.449619
N4bp2	-1.76875	2.48661	3.75156	0.0582281	0.449619
Adamtsl5	1.56169	3.06275	3.74922	0.0583121	0.450015
ENSMAUG00000009255	1.26641	3.30985	3.74394	0.0584753	0.450252
ENSMAUG00000000355	-3.12904	0.0965781	3.74345	0.0584911	0.450252
Kbtbd2	0.510697	6.2529	3.74218	0.0585323	0.450252
Tmc6	-1.21336	3.35491	3.74185	0.0585431	0.450252
ENSMAUG00000008678	3.69959	-0.907846	3.76826	0.0585496	0.450252
Onecut1	-3.21303	-0.132254	3.74109	0.058568	0.450252
Tlr5	3.6122	-0.86961	3.7674	0.0585772	0.450252
Dpys	3.50174	0.672017	3.73993	0.0586057	0.450252
Bud31	-0.639451	5.26783	3.73378	0.0588066	0.451542
ENSMAUG00000020100	-0.947354	3.94494	3.72752	0.0590118	0.452865
Vps13d	0.78858	4.24621	3.72634	0.0590504	0.452907
ENSMAUG00000009886	0.389788	8.11915	3.72384	0.0591329	0.453051
ENSMAUG00000012948	-3.55972	0.314541	3.72314	0.0591559	0.453051
H2bu2	-2.33332	1.8056	3.72301	0.0591684	0.453051
Rsrp1	-0.795138	5.02952	3.74342	0.0592762	0.453377
Radil	1.22288	3.18816	3.71946	0.0592771	0.453377
ENSMAUG00000015656	-1.11739	3.42626	3.71718	0.0593525	0.45351
Tnnt2	-1.90081	5.67195	4.19702	0.0593607	0.45351
Serpinb7	1.52343	3.15727	3.71542	0.0594105	0.453638
Havcr2	-1.80492	2.1973	3.71352	0.0594735	0.453647
Sgtb	1.17571	3.52419	3.71339	0.0594779	0.453647
ENSMAUG00000020452	2.92702	1.22945	3.71129	0.0595473	0.453913
Uqcr11	0.534005	7.96337	3.79248	0.059579	0.453913
ENSMAUG00000007111	-0.741957	4.89352	3.70905	0.0596218	0.453987
ENSMAUG00000020907	-3.22437	0.29573	3.70696	0.0596913	0.454263
Plcb1	1.90161	2.29332	3.70539	0.0597436	0.454409
Fez2	0.521472	5.8074	3.70141	0.0598761	0.455165
Nf1	1.13713	3.52208	3.69793	0.0599922	0.455794
Dhx57	1.19728	3.42679	3.69497	0.0600914	0.456295
Mlec	-1.57924	2.70898	3.69248	0.0601747	0.456675
Snx7	0.771304	4.50713	3.69017	0.0602524	0.457011
Rngtt	-0.621712	5.17728	3.68445	0.060445	0.458125
Cidea	3.62676	-0.899514	3.70902	0.0604887	0.458125
Sesn1	0.643915	5.55129	3.68283	0.0604995	0.458125
Recql5	-0.932942	4.27821	3.69071	0.0605542	0.458286
Dusp14	0.809547	4.45255	3.67806	0.0606606	0.4587
Shroom3	-0.859067	3.95711	3.67686	0.0607013	0.4587
Fbxw11	0.515801	6.43828	3.67663	0.0607093	0.4587
Cyren	0.743646	4.68911	3.66568	0.0610814	0.460908
ENSMAUG00000010025	-1.36886	3.10956	3.66555	0.0610859	0.460908
Zfp358	0.513056	6.76683	3.66546	0.0611025	0.460908
Dnaic1	3.17151	0.56316	3.66309	0.0611699	0.461163
Mvb12b	0.637414	5.29028	3.65759	0.061358	0.46215
Bcl9l	0.544672	6.36315	3.65729	0.0613683	0.46215
Smpd5	3.64669	-1.00808	3.67715	0.0615612	0.462841
Exoc3l2	3.64669	-1.00808	3.67715	0.0615612	0.462841
Prox1	3.64669	-1.00808	3.67715	0.0615612	0.462841
Zfp282	-1.15996	3.57221	3.65009	0.0616157	0.462996
Mitf	-0.800695	4.35252	3.64781	0.0616942	0.463083
Stmn4	0.625363	5.48575	3.64779	0.0616948	0.463083
Zdhhc7	0.61378	5.4881	3.64565	0.0617687	0.463384
Sap25	2.09803	1.9877	3.64364	0.0618382	0.463651
ENSMAUG00000008205	-0.752578	4.85147	3.64147	0.0619134	0.463808
Dis3l	0.569086	5.44583	3.64108	0.0619268	0.463808
Cd209e	-1.67431	3.2003	3.73228	0.062072	0.464641
Epn1	0.480448	8.53937	3.67802	0.0621639	0.465075
Tmem151a	2.09775	2.04894	3.62952	0.0623282	0.465667
Dtwd1	0.925523	4.08413	3.62906	0.0623445	0.465667
Rbl1	-2.6304	1.20355	3.62905	0.0623448	0.465667
Tcim	0.926011	3.95763	3.62709	0.0624132	0.465923
Vps37b	0.55651	5.84505	3.62579	0.0624585	0.466007
Lbr	-0.797546	4.22895	3.62017	0.0626554	0.466556
Map3k8	-1.59236	2.57729	3.6197	0.062672	0.466556
Rfx4	3.74991	-0.308601	3.61936	0.0626838	0.466556
ENSMAUG00000003040	0.6298	6.57122	3.71605	0.062715	0.466556
ENSMAUG00000000899	-2.70958	1.23344	3.61845	0.0627156	0.466556
Pcgf5	-1.15466	3.86218	3.65551	0.0627362	0.466556
ENSMAUG00000017551	-2.73808	1.94073	3.72617	0.0627797	0.466626
Epb41l2	0.395323	8.50236	3.615	0.0628371	0.466707
Ets1	0.376469	9.85158	3.61438	0.0628587	0.466707
Nup188	-0.774528	4.68614	3.61285	0.0629127	0.466855
Dusp26	3.46987	-0.888465	3.6366	0.0629564	0.466927
Sspo	2.69814	0.992388	3.60917	0.0630425	0.467312
Acadm	0.42212	7.12481	3.60757	0.0630988	0.467477
ENSMAUG00000013593	0.657133	5.37467	3.60321	0.0632533	0.468019
ENSMAUG00000005138	0.584588	5.41547	3.60183	0.0633021	0.468019
Caly	2.33564	1.76229	3.6015	0.063314	0.468019
Tmcc2	0.977814	3.82134	3.60139	0.0633177	0.468019
Traf5	-2.05406	2.24761	3.6258	0.0633427	0.468019
ENSMAUG00000004048	-0.631117	5.68697	3.61973	0.0633979	0.468037
Patl2	-2.38358	1.54006	3.5987	0.0634134	0.468037
Dmap1	-0.609448	5.51753	3.59639	0.0634953	0.468389
1110008P14Rik	0.485526	6.97829	3.59298	0.0636169	0.469034
Plscr5	3.73163	0.173148	3.58963	0.0637365	0.469122
ENSMAUG00000012912	0.474459	6.06918	3.58945	0.0637431	0.469122
Mosmo	0.895099	4.19507	3.58909	0.0637557	0.469122
Relch	0.900259	4.16966	3.58881	0.0637658	0.469122
Bves	2.8782	1.01736	3.58756	0.0638106	0.4692
Amot	0.874076	4.96894	3.64932	0.0639559	0.470016
Ccl22	3.44299	-0.908933	3.60664	0.0640096	0.470158
Nprl2	-0.648388	4.84383	3.58096	0.0640471	0.470182
Ehbp1	0.539256	5.9864	3.579	0.0641175	0.470447
Flad1	1.06776	3.74615	3.57531	0.0642503	0.471112
Gmfg	-0.421203	8.34737	3.57397	0.0642988	0.471112
Saraf	-0.445745	6.27734	3.57362	0.0643113	0.471112
Mier1	-0.459061	6.89424	3.57045	0.0644258	0.471699
Samd14	2.09318	2.28588	3.56756	0.0645307	0.472214
Rnase10	-3.75779	2.10136	3.8661	0.064585	0.47236
Dyrk1a	0.470976	6.16199	3.56394	0.0646618	0.472669
Fgf2	-3.30502	-0.370813	3.56292	0.0646989	0.472688
Uchl5	-0.743306	4.48717	3.55795	0.0648798	0.473757
Zbtb12	1.24482	3.40891	3.55679	0.064922	0.473813
Mtss1	0.449851	6.50575	3.55422	0.0650157	0.474244
Fads1	0.395497	7.11166	3.55226	0.0650876	0.474516
Tmub1	0.789517	4.7851	3.55711	0.0652358	0.475344
ENSMAUG00000014885	-0.9351	4.28841	3.56686	0.065323	0.475726
Fcgrt	-0.638235	5.62313	3.56276	0.0654309	0.476168
Csgalnact2	-0.777473	4.47481	3.54229	0.0654531	0.476168
Cwc25	-1.02566	3.59899	3.54006	0.0655353	0.476513
ENSMAUG00000015724	0.477394	7.61458	3.55859	0.0655891	0.476651
Bag1	-0.39562	7.22965	3.53376	0.0657678	0.477501
Chrna1	0.900613	3.91334	3.53152	0.0658507	0.477501
Smco4	0.702847	5.35736	3.55912	0.065856	0.477501
Lamb1	-0.59255	5.19013	3.53088	0.0658744	0.477501
P4ha3	1.40938	3.20238	3.53072	0.0658803	0.477501
ENSMAUG00000009702	3.50388	-0.976288	3.55329	0.0659332	0.477632
Lratd2	0.677185	5.75078	3.57866	0.0660245	0.477857
Fggy	0.667694	4.82295	3.52658	0.0660339	0.477857
Cma1	-2.29266	1.5853	3.52326	0.0661575	0.478499
Sertad1	0.58383	5.69782	3.52137	0.0662277	0.478655
Dcaf7	0.408398	7.31774	3.5208	0.066249	0.478655
Kctd7	1.13103	3.46193	3.5164	0.0664135	0.479398
Arl6ip1	-0.513231	5.94221	3.51617	0.0664218	0.479398
Ppl	-0.632674	5.05864	3.51287	0.0665455	0.479904
Cpne7	3.69205	0.120627	3.51243	0.066562	0.479904
Rab15	1.3339	3.04112	3.50981	0.0666604	0.480361
Tmem125	-2.58286	1.22318	3.50262	0.0669309	0.482058
Hras	0.407896	7.38053	3.50168	0.0669662	0.482058
Dnajc17	-0.713416	4.88757	3.49957	0.0670459	0.482215
Soat1	-1.01472	3.54064	3.49924	0.0670583	0.482215
Tnfrsf14	-2.96048	0.945164	3.4979	0.0671091	0.482327
Yipf5	-0.664154	5.07789	3.49558	0.0671968	0.482618
Tusc2	0.43884	6.69335	3.49442	0.0672407	0.482618
Rbm19	-0.705362	4.8311	3.49268	0.067307	0.482618
Gpr153	0.910234	3.91684	3.49261	0.0673096	0.482618
Ap4m1	0.871042	4.26955	3.49118	0.0673638	0.482618
ENSMAUG00000000193	-0.432813	10.8903	3.52471	0.0673881	0.482618
Perm1	3.45004	-0.966528	3.51386	0.0673961	0.482618
ENSMAUG00000019331	-2.78269	0.970636	3.48899	0.0674468	0.482729
Hmgb2	-0.504305	6.14943	3.48555	0.067578	0.483144
Jcad	0.524636	8.10547	3.57006	0.0676093	0.483144
Cenpb	0.420233	8.20074	3.48399	0.0676373	0.483144
Dhodh	1.12722	3.69177	3.48377	0.0676458	0.483144
Gale	-0.729771	4.57256	3.47979	0.0677978	0.483949
Tgfb1	-0.467832	6.49046	3.47897	0.0678291	0.483949
Anks6	-1.9186	2.22504	3.47741	0.0678888	0.484123
Snapc4	1.85919	1.99272	3.47268	0.0680704	0.485166
ENSMAUG00000008921	-0.545026	5.95432	3.47089	0.0681393	0.485347
Armc6	0.901233	4.82499	3.51999	0.0681667	0.485347
Obscn	-3.2511	0.881268	3.46929	0.0684124	0.486843
Krt10	0.879102	4.15607	3.4618	0.0684897	0.48704
Atp11b	-0.781988	4.49115	3.46114	0.0685151	0.48704
Trmt61a	1.26605	3.06977	3.46033	0.0685467	0.48704
Tafa5	1.7551	2.36515	3.45778	0.0686455	0.48749
Desi1	0.990484	3.8303	3.45548	0.0687346	0.48787
ENSMAUG00000001033	-2.17652	1.84316	3.44894	0.0689893	0.489253
Armcx4	1.1993	3.35886	3.44849	0.0690066	0.489253
Nol4l	0.899173	3.93292	3.44772	0.0690366	0.489253
Rhcg	-3.66725	0.240818	3.45884	0.06909	0.489378
Efcab10	-2.4087	1.34076	3.44448	0.0691634	0.489645
Adgrf5	-0.441354	6.85041	3.44298	0.069222	0.489697
Arnt2	1.10842	3.81627	3.44246	0.0692422	0.489697
Dpp7	-0.609361	5.6544	3.45387	0.0693066	0.4899
Mpc2	-0.497064	6.20266	3.43988	0.0693433	0.489907
Twnk	-1.03651	3.56246	3.4377	0.0694289	0.490071
ENSMAUG00000017954	3.32582	-0.963465	3.46037	0.0694381	0.490071
ENSMAUG00000014678	-3.15307	0.154984	3.43553	0.0695141	0.490293
Col6a3	1.00466	3.83863	3.4338	0.0695822	0.490293
Vps16	0.48199	5.89092	3.43315	0.0696077	0.490293
Oga	0.527238	6.025	3.43303	0.0696126	0.490293
ENSMAUG00000018864	3.29161	0.511473	3.42843	0.0697941	0.491319
Ets2	0.40058	9.21709	3.42723	0.0698414	0.4914
Calr4	3.29109	-0.95266	3.442	0.0701551	0.493051
Rcbtb1	0.623965	5.10254	3.41869	0.0701797	0.493051
Septin1	-0.540707	5.51894	3.41858	0.0701841	0.493051
Smad7	0.653118	5.36488	3.42098	0.0702751	0.493258
ENSMAUG00000018172	-0.53999	5.45523	3.41525	0.0703165	0.493258
Foxf1	0.431279	7.53377	3.41307	0.0704033	0.493258
2210016F16Rik	0.702311	4.94655	3.41296	0.0704076	0.493258
Ypel5	0.454577	6.84163	3.41257	0.0704233	0.493258
Plpp1	-0.746575	4.52707	3.41242	0.0704295	0.493258
Rassf5	-0.599789	5.44803	3.405	0.0707261	0.495082
Acbd4	0.878909	4.00898	3.40228	0.0708351	0.495593
Tcap	-0.577849	5.72892	3.40038	0.0709115	0.495874
Dck	-3.56277	0.0851102	3.39739	0.0710315	0.49646
Csrp2	0.444325	6.94929	3.39472	0.0711394	0.496801
Commd10	0.468091	6.02537	3.39279	0.0712172	0.496801
Magoh	-0.542682	5.86145	3.39266	0.0712224	0.496801
ENSMAUG00000015313	-0.501589	5.8858	3.39259	0.0712254	0.496801
Galnt5	-3.00924	-0.670902	3.38842	0.071394	0.497694
Ccdc96	3.51623	0.00870132	3.38687	0.0714564	0.497694
Miga2	1.70193	2.33171	3.38543	0.0715151	0.497694
Gcc2	0.926418	3.8488	3.38508	0.0715292	0.497694
Pex11g	1.15142	3.30206	3.38494	0.0715349	0.497694
ENSMAUG00000020948	0.760519	5.57624	3.48411	0.0716617	0.498157
Ogdhl	-3.5795	-0.0362685	3.38087	0.0717003	0.498157
Slc25a4	-0.552796	8.58734	3.50699	0.0717105	0.498157
Kif9	1.23652	3.11092	3.37812	0.0718123	0.498245
Tspan4	-0.706024	4.62225	3.37768	0.0718302	0.498245
Clmn	-1.31108	3.20357	3.37763	0.0718322	0.498245
Psmg4	-1.2139	3.92763	3.43312	0.0719773	0.498822
Klhl5	0.410944	7.09062	3.37381	0.0719882	0.498822
Intu	2.96729	0.906473	3.37241	0.0720453	0.498965
Gimap4	-0.371575	8.05784	3.36819	0.0722181	0.49991
Dph3	0.492168	6.02044	3.36573	0.0723191	0.500356
Cirbp	0.422847	7.57224	3.36359	0.0724069	0.500711
Ldb1	0.440633	7.3943	3.36201	0.072472	0.500908
Inpp5d	-0.531805	5.45865	3.36041	0.0725379	0.501111
Igfbp4	0.410147	7.72251	3.35717	0.0726714	0.501781
Ube2i	0.35697	8.38106	3.35428	0.0727911	0.502129
Msmp	0.44401	6.62251	3.35418	0.0727952	0.502129
Twf2	-0.494997	6.77391	3.36291	0.0729037	0.502625
Atxn1l	0.49121	6.0308	3.34895	0.073012	0.503119
ENSMAUG00000001860	-2.26043	1.59212	3.34769	0.073064	0.503224
Rbpms	0.383364	8.08062	3.34543	0.0731581	0.503235
Kcnab2	-0.640643	5.49462	3.36421	0.0732024	0.503235
Padi2	-0.76636	4.50426	3.34391	0.0732213	0.503235
Lmod2	-3.27993	0.329023	3.34301	0.0732588	0.503235
Calml4	-2.30263	1.38238	3.34261	0.0732756	0.503235
Tmem119	0.66468	4.68771	3.34201	0.0733006	0.503235
Hspb8	0.36301	8.99335	3.34076	0.0733527	0.503235
Abhd17a	0.501379	6.95739	3.35925	0.0733593	0.503235
Avpr1b	3.23082	-0.996226	3.36036	0.0734428	0.503353
[truncated: 11,707 more rows]
